# Supplementary material for: Deciphering Symbiotic Interactions of “Candidatus Aenigmarchaeota” with Inferred Horizontal Gene Transfers and Co-occurrence Networks
Source: mSystems. 2021 Jul 27;6(4):e00606-21. doi: 10.1128/mSystems.00606-21 (PMC8407114; doi:10.1128/mSystems.00606-21)
Supplement: TABLE S1 [file msystems.00606-21-st001.xlsx]

## Sheet: Sheet1
Genomic summary of available draft or complete genomes of ‘Ca. Aenigmarchaeota’ from public databases.
Organism name	Taxon ID	Genome size (Mbp)	GC (%)	Compl.†	Contamin.‡	Hetero.‡	Unculture type	Source	Lat.	Long.	Description
Aenigmarchaeota archaeon JGI 0000106-F11	2264867062	0.36	37.5	48.1	0.38	50	Single cell	IMG	44.35	-103.76	Sediment,Thermal springs,Great Boiling Spring (GBS), Nevada
Aenigmarchaeota archaeon SCGC AAA011-F07	2264867064	0.25	53.5	33.3	0	0	Single cell	IMG	40.66	-119.37	Freshwater, Groundwater, Homestake Mine (HSM), South Dakota
Aenigmarchaeum subterraneum SCGC AAA011-O16	2264867065	0.43	38.6	44.4	0.47	100	Single cell	IMG	40.66	-119.37	Freshwater, Groundwater, Homestake Mine (HSM), South Dakota
Aenigmarchaeota AR5	-	0.85	49.1	87	0	0	MAG	ggK	39.53	107.77	Aquifer adjacent to the Colorado River, near Rifle, CO, USA
Aenigmarchaeota archaeon CG1_02_38_14	MNUF00000000	0.88	37.5	90.7	0	0	MAG	NCBI	38.56	-110.8	Groundwater, Crystal Geyser system in Utah, USA
Aenigmarchaeota archaeon ex4484_56	NJDQ00000000	0.57	29	79.6	8.72	0	MAG	NCBI	27.04	111.25	marine sediment, Guaymas Basin, Gulf of California, USA
Aenigmarchaeota archaeon ex4484_224	NJEA00000000	0.49	27.8	88.9	0.47	100	MAG	NCBI	27.04	111.25	marine sediment, Guaymas Basin, Gulf of California, USA
Aenigmarchaeota archaeon ex4484_14	NJEI00000000	0.74	39	83.3	7.48	0	MAG	NCBI	27.04	111.25	marine sediment, Guaymas Basin, Gulf of California, USA
Aenigmarchaeota CG01_8_20_14_3_00	-	0.86	37.3	90.7	3.97	0	MAG	ggK	-	-	Groundwater, Crystal Geyser system in Utah, USA
Aenigmarchaeota CG15_8_21_14_020	-	0.85	37.1	90.7	0	0	MAG	ggK	-	-	Groundwater, Crystal Geyser system in Utah, USA
Aenigmarchaeota CG_4_10_14_0_8	-	0.86	37.2	88.9	0	0	MAG	ggK	-	-	Groundwater, Crystal Geyser system in Utah, USA
Aenigmarchaeota CG_4_10_14_3	-	0.9	37.3	90.7	0	0	MAG	ggK	-	-	Groundwater, Crystal Geyser system in Utah, USA
Aenigmarchaeota CG_4_8_14_3	-	0.82	37.2	88.9	0	0	MAG	ggK	-	-	Groundwater, Crystal Geyser system in Utah, USA
Aenigmarchaeota CG_4_9_14_3_150	-	0.89	37.2	88.9	0	0	MAG	ggK	-	-	Groundwater, Crystal Geyser system in Utah, USA
Aenigmarchaeota CG2_30_38_27	-	0.79	37.5	77.8	0	0	MAG	ggK	-	-	Groundwater, Crystal Geyser system in Utah, USA
