# Supplementary material for: Deciphering Symbiotic Interactions of “Candidatus Aenigmarchaeota” with Inferred Horizontal Gene Transfers and Co-occurrence Networks
Source: mSystems. 2021 Jul 27;6(4):e00606-21. doi: 10.1128/mSystems.00606-21 (PMC8407114; doi:10.1128/mSystems.00606-21)
Supplement: DATA SET S1 [file msystems.00606-21-sd001.xlsx]

## Sheet: 54 single copy genes
The occurrences of 54 archaeal conserved single copy genes in genomes of 'Ca. Aenigmarchaeota'.
Single copy gene	JZ-2_2 bin 245	DRTY-6_1 bin 65	DRTY-7_1 bin 34	GMQ_1 bin 18-1	DRTY-6_2 bin 201	DRTY-6_2 bin 202	DRTY-6_2 bin 215	QQ_2 bin 128
Glutamyl- and glutaminyl-tRNA synthetases	1	1	1	1	1	1	1	1
Alanyl-tRNA synthetase	1	2	1	1	1	1	1	1
Phenylalanyl-tRNA synthetase alpha subunit	1	1	1	1	1	1	1	1
Aspartyl-tRNA synthetase	2	1	1	2	2	1	2	1
Arginyl-tRNA synthetase	1	1	1	1	1	1	1	1
Methionine aminopeptidase	1	0	1	1	1	1	1	1
Ribosomal protein S12	1	1	1	1	0	1	1	1
Ribosomal protein S7	1	1	1	1	1	1	1	1
Ribosomal protein S10	1	1	1	1	1	1	1	1
Ribosomal protein S2	1	1	1	1	1	1	1	1
Isoleucyl-tRNA synthetase	1	1	1	1	1	1	1	1
Phenylalanyl-tRNA synthetase beta subunit	1	1	1	1	2	1	1	1
Ribosomal protein L11	1	1	1	1	1	1	1	0
Ribosomal protein L1	1	1	1	1	1	1	1	1
DNA-directed RNA polymerase subunit B	1	1	1	1	1	1	1	2
Ribosomal protein L3	1	1	1	1	1	1	1	1
Ribosomal protein L4	1	1	1	1	1	1	1	1
Ribosomal protein L2	1	1	1	1	1	1	1	1
Ribosomal protein L22	1	0	1	1	0	1	0	0
Ribosomal protein S3	1	1	1	1	1	1	1	1
Ribosomal protein L14	1	1	1	1	1	1	1	1
Ribosomal protein L5	1	1	1	1	1	1	1	1
Ribosomal protein S8	1	1	1	1	1	1	1	1
Ribosomal protein L6P/L9E	1	1	1	1	1	1	1	1
Ribosomal protein S5	1	1	1	1	1	1	1	1
Ribosomal protein S13	1	1	1	1	1	1	1	1
Ribosomal protein S11	1	1	1	1	1	1	1	1
Ribosomal protein L13	1	1	1	0	1	1	1	1
Ribosomal protein S9	1	1	1	0	1	1	1	1
Histidyl-tRNA synthetase	0	1	1	1	1	0	1	1
Methionyl-tRNA synthetase	2	2	2	2	2	2	1	2
Tyrosyl-tRNA synthetase	1	0	1	1	0	1	1	0
Ribonuclease HII	0	1	1	1	1	1	1	1
Seryl-tRNA synthetase	1	1	1	1	1	2	1	1
Tryptophanyl-tRNA synthetase	1	1	1	1	1	2	1	1
Ribosomal protein S15P/S13E	1	1	1	1	1	1	1	1
Ribosomal protein S19	1	1	1	1	1	1	1	1
Ribosomal protein S17	1	1	1	1	1	1	1	1
Ribosomal protein L16/L10E	1	1	1	1	1	1	1	1
Ribosomal protein L24	1	1	1	1	1	1	1	1
Ribosomal protein L15	1	1	1	1	0	1	1	1
Preprotein translocase subunit SecY	1	1	1	1	1	1	1	1
Cysteinyl-tRNA synthetase	1	1	1	1	1	1	2	1
Transcription antiterminator	1	1	1	1	1	1	1	1
Ribosomal protein L18	1	1	1	1	1	1	1	1
Glycyl-tRNA synthetase	1	1	1	1	1	0	1	1
Threonyl-tRNA synthetase	1	1	1	2	1	1	1	1
Prolyl-tRNA synthetase	2	1	1	1	1	3	1	1
Chaperonin GroEL (HSP60 family)	1	1	1	1	1	1	1	1
RecA/RadA recombinase	2	1	1	1	2	1	2	1
Leucyl-tRNA synthetase	1	1	1	1	1	1	1	1
Ribosomal protein S4	1	1	1	1	1	1	1	1
Valyl-tRNA synthetase	1	1	1	1	1	2	1	1
Lysyl-tRNA synthetase	1	0	0	0	0	0	0	1
Occurrence	52	50	53	51	49	51	52	51
Completeness (%)	96.3	92.6	98.1	94.4	90.7	94.4	96.3	94.4

## Sheet: metabolic features
List of genes assigned to metabolic features of Ca. Aenigmarchaeota.
Category		ID	Gene	Gene name	DRTY-6_2 bin 201	DRTY-6_2 bin 202	DRTY-6_2 bin 215	DRTY-6_1 bin 65	DRTY-7_1 bin 34	GMQ_1 bin 18-1	JZ-2_2 bin 245	QQ_2 bin 128	Aenigmarchaeota archaeon JGI 0000106-F11		Aenigmarchaeota archaeon ex4484_56	Aenigmarchaeota archaeon ex4484_224	Aenigmarchaeota archaeon ex4484_14		Aenigmarchaeota archaeon SCGC AAA011-F07	Aenigmarchaeum subterraneum SCGC AAA011-O16	Aenigmarchaeota AR5	Aenigmarchaeota CG_4_10_14_3	Aenigmarchaeota CG_4_10_14_0_8	Aenigmarchaeota CG_4_8_14_3	Aenigmarchaeota CG_4_9_14_3_150	Aenigmarchaeota CG01_8_20_14_3_00	Aenigmarchaeota CG15_8_21_14_020	Aenigmarchaeota CG2_30_38_27	Aenigmarchaeota archaeon CG1_02_38_14
					Hot spring										Hydrothermal vents				Groundwater
Glycolysis and Gluconeogenesis		K00134	GAPDH	glyceraldehyde 3-phosphate dehydrogenase	1	0	0	0	0	0	0	0	0		0	0	0		0	0	0	0	0	0	0	0	0	0	0
		K00150	gap2	glyceraldehyde-3-phosphate dehydrogenase (NAD(P))	0	2	0	1	1	1	0	0	1		0	1	0		0	1	0	0	0	0	0	0	0	0	0
		K00845	glk	glucokinase	0	0	0	0	0	1	0	0	0		1	0	0		0	0	1	1	1	1	1	1	0	1	1
		K00850	pfkA	6-phosphofructokinase 1	1	0	0	0	0	0	0	0	0		0	0	0		0	0	0	0	0	0	0	0	0	0	0
		K00873	PK	pyruvate kinase	0	0	0	0	0	0	0	0	0		0	0	0		1	0	0	0	0	0	0	0	0	0	0
		COG0205	pfp	diphosphate-dependent phosphofructokinase	1	0	0	0	0	0	0	0	0		0	0	0		0	0	0	0	0	0	0	0	0	0	0
		K00918	pfkC	ADP-dependent phosphofructokinase/glucokinase	0	0	0	0	0	0	0	0	0		0	0	1		0	0	0	0	0	0	0	0	0	0	0
		K00927	PGK	phosphoglycerate kinase	1	1	0	1	1	1	0	0	0		1	1	0		0	0	0	0	0	0	0	0	0	0	0
		K01007	pps	pyruvate, water dikinase	0	1	1	1	1	2	1	0	1		0	0	1		0	0	1	0	0	0	0	0	0	0	0
		K01622		fructose 1,6-bisphosphate aldolase/phosphatase	1	0	0	0	0	0	0	0	0		1	0	1		0	0	0	0	0	0	0	0	0	0	0
		K01689	ENO	enolase	1	1	1	1	1	1	1	1	1		1	0	0		0	0	1	0	0	0	0	0	0	0	0
		K01785	galM	aldose 1-epimerase	1	0	0	0	0	0	0	0	0		0	0	0		0	0	0	0	0	0	0	0	0	0	0
		K01803	TPI	triosephosphate isomerase (TIM)	1	1	0	1	1	1	0	0	0		1	0	0		0	0	0	0	0	0	0	0	0	0	0
		K01834	PGAM	2,3-bisphosphoglycerate-dependent phosphoglycerate mutase	0	1	0	1	1	0	0	0	1		0	1	0		0	0	0	0	0	0	0	0	0	0	0
		COG2140	pgi1	glucose-6-phosphate isomerase, archaeal	0	0	0	0	0	1	0	0	0		0	0	0		0	1	0	0	0	0	0	0	0	0	0
		K11645	fbaB	fructose-bisphosphate aldolase, class I	1	1	0	1	1	1	0	0	1		0	0	0		0	0	0	0	0	0	0	0	0	0	0
		COG0406	gpmB	probable phosphoglycerate mutase	0	2	0	1	1	0	0	0	1		0	0	0		0	0	1	0	0	0	0	0	0	0	0
		K15635	apgM	2,3-bisphosphoglycerate-independent phosphoglycerate mutase	1	0	1	0	0	1	1	0	0		0	1	0		0	0	1	0	0	0	0	0	0	0	0
		COG1109	pmm-pgm	phosphomannomutase / phosphoglucomutase	1	1	1	1	1	1	0	0	0		1	1	2		0	1	1	0	0	0	0	0	0	0	0
		K15916	pgi-pmi	glucose/mannose-6-phosphate isomerase	1	0	0	0	0	0	0	1	0		1	0	0		0	0	0	0	0	0	0	0	0	0	0
Pyruvate metabolism		K00161	PDHA	pyruvate dehydrogenase E1 component alpha subunit	0	0	0	0	0	0	0	1	0		0	0	0		0	1	0	0	0	0	0	0	0	0	0
		K00162	PDHB	pyruvate dehydrogenase E1 component beta subunit	0	0	0	0	0	0	0	1	0		0	0	0		0	1	0	0	0	0	0	0	0	0	0
		K00169	porA	pyruvate ferredoxin oxidoreductase alpha subunit	0	0	0	0	0	0	0	0	0		1	0	1		0	0	1	1	1	1	1	1	1	1	1
		K00170	porB	pyruvate ferredoxin oxidoreductase beta subunit	0	0	0	0	0	0	0	0	0		1	0	2		0	0	1	1	1	1	1	1	1	0	1
		K00171	porD	pyruvate ferredoxin oxidoreductase delta subunit	0	0	0	0	0	0	0	0	0		1	0	1		0	0	1	1	1	1	1	1	1	1	1
		K00172	porG	pyruvate ferredoxin oxidoreductase gamma subunit	0	0	0	0	0	0	0	0	0		1	0	1		0	0	1	1	1	1	1	1	1	1	1
		K00174	korA	2-oxoglutarate/2-oxoacid ferredoxin oxidoreductase subunit alpha	1	1	0	1	1	0	0	0	1		0	1	1		0	0	1	0	0	0	0	0	0	0	0
		K00175	korB	2-oxoglutarate/2-oxoacid ferredoxin oxidoreductase subunit beta	1	1	0	1	1	0	0	0	1		0	1	0		0	0	1	0	0	0	0	0	0	0	0
		K00382	DLD	dihydrolipoamide dehydrogenase	0	0	0	0	0	0	0	1	0		0	0	0		0	0	0	0	0	0	0	0	0	0	0
		K00627	DLAT	pyruvate dehydrogenase E2 component (dihydrolipoamide acetyltransferase)	0	0	0	0	0	0	0	1	0		0	0	0		0	1	0	0	0	0	0	0	0	0	0
Fermentation		COG1012	adhE	acetaldehyde dehydrogenase / alcohol dehydrogenase	1	0	0	0	0	0	0	1	0		0	0	0		0	0	0	3	3	2	2	2	2	2	2
		K00016	LDH	L-lactate dehydrogenase	0	0	0	0	0	0	0	1	0		0	0	0		0	0	0	0	0	0	0	0	0	0	0
		COG1012	ALDH	aldehyde dehydrogenase (NAD+)	1	0	0	0	0	0	0	1	0		0	0	0		0	0	0	0	1	1	1	1	1	1	1
		K01895	ACSS	acetyl-CoA synthetase	1	0	0	0	0	0	0	0	0		1	1	2		0	0	0	0	0	0	0	0	0	0	0
		K01905	acdA	acetate---CoA ligase (ADP-forming) subunit alpha	0	1	1	1	1	0	1	1	1		0	0	0		1	1	1	1	1	1	1	1	1	1	1
Galactoses metabolism		COG2605		Predicted kinase related to galactokinase and mevalonate kinase	0	1	0	0	0	0	0	1	0		0	0	0		0	0	1	0	0	0	0	0	0	0	0
		COG1011		glucose-1-phosphatase	0	1	0	0	1	0	1	1	0		0	2	2		0	2	1	5	5	3	3	5	3	3	4
		K00850	pfkA	6-phosphofructokinase 1	1	0	0	0	0	0	0	0	0		0	0	0		0	0	0	0	0	0	0	0	0	0	0
		K00963	UGP2	UTP--glucose-1-phosphate uridylyltransferase	0	0	0	0	0	0	0	0	0		0	0	0		0	0	1	0	0	0	0	0	0	0	0
		K00965	galT	UDPglucose--hexose-1-phosphate uridylyltransferase	0	1	0	1	1	0	0	0	0		0	0	0		0	0	0	0	0	0	0	0	0	0	0
		K01784	galE	UDP-glucose 4-epimerase	1	0	0	1	0	0	0	0	0		2	0	1		0	0	2	1	1	1	0	1	0	1	0
		K01854	glf	UDP-galactopyranose mutase	0	0	0	0	0	1	0	0	0		0	0	0		0	0	0	0	0	0	0	0	0	0	0
		COG1109	pmm-pgm	phosphomannomutase / phosphoglucomutase	1	1	1	1	1	1	0	0	0		1	1	2		0	1	1	0	0	0	0	0	0	0	0
Pentose phosphate pathway		K11645	fbaB	Fructose-bisphosphate aldolase class Ia, DhnA family	1	1	0	1	1	1	0	0	1		0	0	0		0	0	0	0	0	0	0	0	0	0	0
		K00033	PGD	6-phosphogluconate dehydrogenase	0	0	0	0	0	0	0	1	0		0	0	0		0	0	0	0	0	0	0	0	0	0	0
		K00852	rbsK	ribokinase	0	2	0	1	2	1	0	0	1		0	0	0		0	0	1	1	1	1	1	1	1	1	1
		K00948	PRPS	ribose-phosphate pyrophosphokinase	1	0	0	0	0	0	0	0	0		0	0	1		0	0	1	1	1	1	1	1	1	1	1
		K08093	hxlA	3-hexulose-6-phosphate synthase	0	0	0	0	0	0	0	0	0		0	0	1		0	0	0	0	0	0	0	0	0	0	0
		K08094	hxlB	6-phospho-3-hexuloisomerase	0	0	0	0	0	0	0	0	0		0	0	1		0	0	0	0	0	0	0	0	0	0	0
		K01803	TPI	triosephosphate isomerase (TIM)	1	1	0	1	1	1	0	0	0		1	0	0		0	0	0	0	0	0	0	0	0	0	0
AMP metabolism		K18931	ampp	AMP phosphorylase	1	0	1	0	0	0	2	0	0		1	1	1		0	0	1	0	0	0	0	0	0	0	0
		COG1184		ribose 1,5-bisphosphate isomerase	0	0	1	0	0	0	1	0	0		0	1	2		0	0	1	0	0	0	0	0	0	0	0
		K01601	rbcL	ribulose-bisphosphate carboxylase large chain	1	0	1	0	0	0	1	0	0		0	1	1		0	0	1	0	0	0	0	0	0	0	0
Starch and sucrose metabolism		COG0366	IMA, malL	oligo-1,6-glucosidase	0	1	0	1	0	0	0	0	1		0	0	0		0	0	0	0	0	0	0	0	0	0	0
		K00688	PYG	glycogen phosphorylase	1	0	0	0	0	0	0	1	0		0	0	0		0	0	1	0	0	0	0	0	0	0	0
		K00693	GYS	glycogen synthase	0	1	0	1	1	0	0	0	0		0	0	0		0	0	0	0	0	0	0	0	0	0	0
		K00694	bcsA	cellulose synthase (UDP-forming)	0	0	0	1	0	1	0	1	0		0	0	0		0	0	0	1	1	1	1	0	1	0	0
		K00703	glgA	starch synthase	0	0	0	0	0	1	0	0	0		0	1	0		0	0	0	0	0	0	0	0	0	0	0
		K00705	malQ	4-alpha-glucanotransferase	0	0	0	0	0	0	0	0	1		0	0	0		0	0	0	0	0	0	0	0	0	0	0
		K00963	UGP2	UTP--glucose-1-phosphate uridylyltransferase	0	0	0	0	0	0	0	0	0		0	0	0		0	0	1	0	0	0	0	0	0	0	0
		K00975	glgC	glucose-1-phosphate adenylyltransferase	0	1	0	0	1	0	0	0	0		0	0	0		0	0	1	0	0	0	0	0	0	0	0
		K01196	AGL	glycogen debranching enzyme	1	0	0	0	0	0	0	0	0		0	0	0		0	0	0	0	0	0	0	0	0	0	0
		K01208	cd	cyclomaltodextrinase / maltogenic alpha-amylase / neopullulanase	0	1	0	1	0	0	0	0	1		0	0	0		0	0	0	0	0	0	0	0	0	0	0
		K01838	pgmB	beta-phosphoglucomutase	0	1	0	0	1	0	0	0	0		0	0	0		0	0	0	1	1	1	1	1	1	1	1
		K07405		alpha-amylase	1	1	0	1	1	1	0	0	1		1	0	0		0	0	0	0	0	0	0	0	0	0	0
		K16150		glycogen synthase	0	0	0	0	0	1	0	0	0		0	0	0		0	0	0	0	0	0	0	0	0	0	0
Hydrogenase		PF01750.17	HycI	Hydrogenase maturation protease family	1	1	0	0	1	0	1	0	1		1	0	1		0	0	0	1	1	1	1	1	1	1	1
		PF01155.18	HypA	Hydrogenase/urease nickel incorporation, metallochaperone, hypA	0	0	0	0	0	0	0	0	0		0	0	1		0	0	0	0	0	0	0	0	0	0	0
		PF01924.15	HypD	Hydrogenase formation hypA family	0	0	0	0	0	0	0	0	0		1	0	0		0	0	0	0	0	0	0	0	0	0	0
		PF00374.18	NiFeSe_Hases	Nickel-dependent hydrogenase	1	1	0	1	1	0	1	0	1		1	0	2		0	0	0	1	1	1	1	1	1	1	1
Protein export	TAT system	COG0084		Tat protein secretion system quality control protein TatD (DNase activity)	0	0	1	1	1	2	1	0	1		1	1	0		0	0	0	1	1	1	1	1	1	1	1
	Transport_Sec_system	K03072	secD	preprotein translocase subunit SecD	1	0	1	0	0	0	1	0	0		1	0	1		0	0	1	0	0	0	0	0	0	0	0
		K03074	secF	preprotein translocase subunit SecF	1	0	1	0	0	0	1	0	0		1	0	0		0	0	1	0	0	0	0	0	0	0	0
		K03076	secY	preprotein translocase subunit SecY	0	0	0	0	0	0	1	0	0		0	0	0		0	1	0	0	0	0	0	0	0	0	0
		K03110	ftsY	fused signal recognition particle receptor	1	1	1	1	1	1	0	1	0		1	0	1		0	1	1	1	1	1	1	1	1	1	1
		K03106	SRP54	signal recognition particle subunit SRP54	1	1	1	1	1	1	1	1	0		1	1	2		0	1	1	1	1	1	1	1	1	1	0
		K03196	virB11	type IV secretion system protein VirB11	0	0	0	1	0	1	0	0	0		0	0	0		0	1	0	0	0	0	0	0	0	0	0
		K03217	yidC	YidC/Oxa1 family membrane protein insertase	0	0	0	0	0	0	0	0	0		0	0	0		0	0	0	0	0	0	0	0	0	1	0
		K07342	SEC61G	protein transport protein SEC61 subunit gamma and related proteins	0	0	0	0	0	0	0	1	0		0	0	0		0	0	0	0	0	0	0	0	0	0	0
	Signal peptidase	K13280	SEC11	signal peptidase I	0	0	1	0	0	0	0	0	0		0	0	0		0	1	0	1	1	1	1	1	1	1	1
		COG0681	lepB	signal peptidase I	0	1	1	1	1	0	0	1	0		1	1	1		0	2	0	1	1	1	1	1	1	1	1
Transporters	Drugs	K08151		MFS transporter, DHA1 family, tetracycline resistance protein	0	1	0	1	1	0	0	0	0		0	0	0		0	0	0	1	1	1	1	1	1	1	1
		K01990		ABC-2 type transport system ATP-binding protein	0	2	0	2	3	0	0	1	0		0	0	1		1	1	0	1	1	1	1	1	1	1	1
		K01992		ABC-2 type transport system permease protein	0	0	0	1	1	0	0	1	0		0	0	1		0	0	0	1	1	1	1	1	1	1	1
		K02003		putative ABC transport system ATP-binding protein	1	1	1	1	2	1	1	1	1		1	1	2		0	0	1	1	1	1	1	1	1	1	1
		K02004		putative ABC transport system permease protein	1	2	1	1	2	1	1	1	1		1	1	2		0	0	0	1	1	1	1	1	1	1	1
		COG1131		ABC-type multidrug transport system, ATPase component	0	2	0	2	3	0	0	2	0		0	0	2		1	1	0	1	1	1	1	1	1	1	1
		COG1136		ABC-type lipoprotein export system, ATPase component	1	1	1	1	2	1	1	1	1		1	1	2		0	0	1	1	1	1	1	1	1	1	1
		COG0477		transporter, major facilitator family	2	2	1	3	3	0	2	0	1		0	0	2		0	1	0	4	4	3	3	4	3	4	3
		COG0577		ABC transporter permease	1	2	1	1	2	1	1	1	1		1	1	2		0	0	0	1	1	1	1	1	1	1	1
		COG0614		Iron compound ABC transporter, iron compound-binding protein, putative	0	0	0	0	0	0	0	0	0		0	0	0		0	1	0	0	0	0	0	0	0	0	0
		COG0842		ABC transporter permease protein	0	0	0	1	1	0	0	1	0		0	0	1		0	1	0	1	1	1	1	1	1	1	1
	Metallic cation	K03284		magnesium transporter	0	1	0	1	1	0	0	0	1		1	0	1		0	0	0	1	1	1	1	1	1	0	1
		K07507		putative Mg2+ transporter-C (MgtC) family protein	0	1	0	1	1	1	0	0	1		0	0	0		0	0	0	0	0	0	0	0	0	0	0
		COG0428		Zinc transporter ZupT	1	1	1	0	1	0	1	1	1		0	0	0		1	0	1	1	1	1	1	1	1	1	1
		COG0168		Trk-type K+ transport system, membrane component	0	0	0	0	0	0	0	0	0		0	1	0		0	0	0	0	0	0	0	0	0	0	0
		COG0475		Kef-type K+ transport system, membrane component KefB	2	0	0	0	1	0	0	0	1		1	0	0		1	0	3	0	0	0	0	0	0	0	0
		COG0168		cation transporter	0	0	0	0	0	0	0	0	0		0	1	0		0	0	0	0	0	0	0	0	0	0	0
		COG0471		Na/dicarboxylate cotransporter	0	0	0	0	0	0	0	0	0		0	0	0		0	0	0	1	1	1	1	1	1	1	1
		COG0569		potassium efflux transporter	0	0	0	0	0	0	0	0	0		0	0	0		1	0	0	0	0	0	0	0	0	0	0
		COG0598		Mg2 transporter protein CorA family protein	0	1	0	1	1	0	0	0	1		1	0	3		0	0	0	1	1	1	1	1	1	0	1
		COG0530	yrbG	Ca2+/Na+ antiporter	1	1	0	0	1	0	1	0	0		1	1	1		0	0	0	1	1	0	1	1	1	1	1
		K15987	hppA	K(+)-stimulated pyrophosphate-energized sodium pump	1	0	1	0	0	0	1	0	0		0	0	0		0	0	0	0	0	0	0	0	0	0	0
		COG1824		MgtE-like divalent cation transporter	0	0	0	0	0	0	0	1	0		0	0	0		1	0	1	0	0	0	0	0	0	0	0
	Other transporters	COG1514		putative integral membrane transport protein	1	1	1	1	1	1	1	1	0		1	0	0		1	0	1	1	1	1	1	0	1	1	1
		PF03030.15	H_PPase		2	0	1	0	0	0	1	0	0		0	0	0		0	0	2	1	1	1	1	1	1	2	1
		K07301		cation H+ antiporter	0	0	0	0	0	0	1	0	0		1	0	1		0	0	0	1	1	0	1	1	1	1	1
		arCOG00009		Amino acid transporter	1	0	1	0	0	0	2	1	0		0	1	2		0	0	3	0	0	0	0	0	0	0	0
P-type ATPase		K17686	copA	Cu+-exporting ATPase	0	1	0	1	1	0	0	1	0		0	0	0		1	0	0	0	0	0	0	0	0	0	0
		COG1285		Mg(2+) transport ATPase	0	2	0	2	2	1	0	1	1		0	0	0		0	0	0	0	0	0	0	0	0	0	0
		COG0474		magnesium-transporting ATPase MgtA	2	3	2	1	2	0	2	1	1		1	1	1		0	2	0	0	0	0	0	0	0	0	0
Mevalonate pathway		arCOG00860		Isopentenyl phosphate kinase, enzyme of modified mevalonate pathway	0	0	1	0	0	0	1	0	1		1	0	1		0	0	0	0	0	0	0	0	0	0	0
		arCOG01032		Phosphomevalonate kinase	1	0	0	0	0	0	0	0	0		0	0	0		0	0	1	0	0	0	0	0	0	0	0
		arCOG02937		Mevalonate pyrophosphate decarboxylase	1	0	0	0	0	0	0	0	0		0	0	0		0	0	1	0	0	0	0	0	0	0	0
		arCOG00860		Isopentenyl phosphate kinase, enzyme of modified mevalonate pathway	0	0	1	0	0	0	1	0	1		1	0	1		0	0	0	0	0	0	0	0	0	0	0
Membrane lipid biosynthesis		K00869	MVK	mevalonate kinase	1	0	1	0	0	0	1	0	0		1	0	1		0	0	1	0	0	0	0	0	0	0	0
		K00096	araM	glycerol-1-phosphate dehydrogenase NAD(P)+	1	0	0	0	0	0	1	0	0		1	0	1		0	0	0	0	0	0	0	0	0	0	0
		K17104	GGGPS	phosphoglycerol geranylgeranyltransferase	1	0	1	0	0	0	0	0	0		1	0	1		0	1	1	0	0	0	0	0	0	0	0
		K17105	DGGGPS	geranylgeranylglycerol-phosphate geranylgeranyltransferase	1	0	1	0	0	0	1	0	0		1	0	1		0	0	1	0	0	0	0	0	0	0	0
		K17830	GGR	digeranylgeranylglycerophospholipid reductase	1	0	1	0	0	0	1	0	0		1	0	1		0	1	1	0	0	0	0	0	0	0	0
		K19664	carS	CDP-2,3-bis-(O-geranylgeranyl)-sn-glycerol synthase	0	0	1	0	0	0	1	0	0		2	0	1		0	1	1	0	0	0	0	0	0	0	0
S layer		arCOG02079		S-layer protein, possibly associated with type IV pili like system	0	0	0	0	0	0	0	1	0		0	0	0		0	0	0	0	0	0	0	0	0	0	0
		arCOG02080		S-layer domain	0	1	0	1	2	0	0	0	1		0	0	0		0	0	1	1	1	1	1	0	1	1	1
		arCOG02083		S-layer domain	1	0	0	0	0	0	0	0	0		1	0	2		0	0	0	0	0	0	0	0	0	0	0
		arCOG02498		S-layer protein	0	0	1	0	0	0	0	0	0		0	0	0		0	0	0	0	0	0	0	0	0	0	0
		arCOG03256		Uncharacterized S-layer protein, contains OB-fold domain	0	0	0	0	0	0	0	1	0		0	0	0		0	0	0	0	0	0	0	0	0	0	0
		arCOG03418		S-layer-like protein	0	0	0	0	0	1	0	0	0		0	0	1		0	0	0	0	0	0	0	0	0	0	0
		arCOG03420		Predicted transriptional regulator fused to S-layer-like domain	0	0	1	0	0	1	1	0	0		0	0	0		0	0	0	0	0	0	0	0	0	0	0
		PF05124.11		S_layer_C	0	0	1	1	0	0	1	0	0		1	0	1		0	1	1	1	1	0	1	1	2	0	1
		PF05123.11		S_layer_N	1	1	0	0	1	1	0	1	1		1	0	0		0	0	0	0	0	0	0	0	0	0	0
Archaella and pilus		K07332	Flal	archaeal flagellar protein FlaI	2	3	2	2	2	1	1	2	1		3	2	3		0	2	2	1	1	1	1	1	1	1	1
		K07333	FlaJ	archaeal flagellar protein FlaJ	2	2	3	3	2	1	2	2	2		3	3	4		0	2	2	1	1	1	1	1	1	1	1
		COG3951		flagellar rod assembly protein/muramidase FlgJ	0	1	0	0	0	0	0	0	0		0	0	0		0	0	0	0	0	0	0	0	0	0	0
		arCOG02420		Pilin/Flagellin, FlaG/FlaF family	1	0	0	0	0	2	0	2	1		0	0	0		0	0	0	0	0	0	0	0	0	0	0
		arCOG02903		Secreted protein containing bacterial Ig-like domain and vWFA domain, possible component of type IV pili like system	0	0	0	1	0	0	0	0	0		0	0	0		0	0	0	0	0	0	0	0	0	0	0
		COG4972		type IV pilus biogenesis protein PilM	0	0	0	0	0	0	0	0	1		0	0	0		0	0	0	0	0	0	0	0	0	0	0
		arCOG03508		Surface protein, possibly associated with type IV pili like system	0	0	1	0	0	0	0	0	0		0	0	0		0	0	0	0	0	0	0	0	0	0	0
		arCOG01808		Pilus assembly protein TadC	4	3	3	3	3	2	2	4	2		5	4	6		0	2	2	2	2	2	2	2	2	2	3
Nucleotide biosynthesis pathway	Purine salvage	K00759	APRT	adenine phosphoribosyltransferase	1	0	1	0	0	0	0	0	0		0	0	0		0	0	0	0	0	0	0	0	0	0	0
		K01486	ade	adenine deaminase	1	0	0	0	0	0	0	0	0		1	0	0		0	0	0	0	0	0	0	0	0	0	0
		K01951	guaA	GMP synthase (glutamine-hydrolysing)	0	0	0	0	0	0	0	1	0		0	0	2		0	0	0	1	1	1	1	1	1	1	1
	Purine de novo	K00602	purH	phosphoribosylaminoimidazolecarboxamide formyltransferase / IMP cyclohydrolase	0	0	0	0	0	0	0	0	0		0	0	2		0	0	1	0	0	0	0	0	0	0	0
		K00764	purF	amidophosphoribosyltransferase	0	0	0	0	0	0	0	1	0		0	0	1		0	1	1	0	0	0	0	0	0	0	0
		K01588	purE	5-(carboxyamino)imidazole ribonucleotide mutase	0	0	0	0	0	0	0	0	0		0	0	1		0	0	0	0	0	0	0	0	0	0	0
		K01756	purB	adenylosuccinate lyase	0	0	0	0	0	0	0	0	0		0	0	1		0	1	1	1	1	1	1	0	1	1	1
		K01923	purC	phosphoribosylaminoimidazole-succinocarboxamide synthase	0	0	0	0	0	0	0	0	0		0	0	1		0	1	1	0	0	0	0	0	0	0	0
		K01933	purM	phosphoribosylformylglycinamidine cyclo-ligase	0	0	0	0	0	0	0	0	0		0	0	2		0	1	1	0	0	0	0	0	0	0	0
		K01939	purA	adenylosuccinate synthase	0	0	0	0	0	0	0	0	0		0	0	0		0	0	1	1	1	1	1	1	1	1	1
		K01945	purD	phosphoribosylamine---glycine ligase	0	0	0	0	0	0	0	0	0		0	0	1		0	0	0	0	0	0	0	0	0	0	0
		K01952	purL	phosphoribosylformylglycinamidine synthase	0	0	0	0	0	0	0	0	0		0	0	3		0	2	2	0	0	0	0	0	0	0	0
		K11175	purN	phosphoribosylglycinamide formyltransferase 1	0	0	0	0	0	0	0	0	0		0	0	1		0	0	1	0	0	0	0	0	0	0	0
	Pyrimidine salvage	K00940	ndk	nucleoside-diphosphate kinase	0	1	0	0	1	0	0	0	1		1	1	1		0	0	0	1	1	1	1	1	1	1	1
		K01494	dcd	dCTP deaminase	0	0	0	1	0	1	0	1	0		0	0	0		0	0	0	0	0	0	0	0	0	0	0
		K01937	pyrG	CTP synthase	1	0	1	0	0	0	1	1	1		0	0	1		0	1	0	1	1	1	1	1	1	1	1
		K09903	pyrH	uridylate kinase	1	0	0	0	1	0	0	1	0		1	0	0		0	1	1	0	0	0	0	0	0	0	0
		K20881	yrfG	5'-nucleotidase	0	0	0	0	0	0	0	0	0		0	0	0		0	0	1	0	0	0	0	0	0	0	0
	Pyrimidine de novo	K00609	pyrB	aspartate carbamoyltransferase catalytic subunit	1	0	0	0	0	0	0	0	0		0	0	1		0	0	0	0	0	0	0	0	0	0	0
		K00762	pyrE	orotate phosphoribosyltransferase	1	0	0	0	0	0	0	0	0		1	0	1		0	0	0	0	0	0	0	0	0	0	0
		K01465	URA4	dihydroorotase	1	0	0	0	0	0	0	0	0		0	0	1		0	0	0	0	0	0	0	0	0	0	0
		K01591	pyrF	orotidine-5'-phosphate decarboxylase	0	0	0	0	0	0	0	0	0		0	0	1		0	0	0	0	0	0	0	0	0	0	0
		K01955	carB	carbamoyl-phosphate synthase large subunit	0	0	0	0	0	0	0	0	0		0	0	0		0	0	0	0	0	0	1	0	1	0	1
		K01956	carA	carbamoyl-phosphate synthase small subunit	0	0	0	0	0	0	0	0	0		0	0	0		0	0	0	0	0	0	1	0	1	0	1
		K17828	pyrDI	dihydroorotate dehydrogenase (NAD+) catalytic subunit	1	0	0	0	0	0	0	0	0		0	0	2		0	0	0	0	0	0	0	0	0	0	0
	Other related genes	K00560	thyA	thymidylate synthase	0	1	0	0	0	1	0	1	0		0	0	0		0	0	0	1	1	1	1	1	1	1	1
		K00939	adk	adenylate kinase	1	0	1	0	1	1	1	1	0		1	1	0		0	0	0	1	1	1	1	1	1	0	1
		K18532	AK6	adenylate kinase	1	1	1	1	1	0	1	0	1		0	0	1		0	0	0	1	1	0	1	1	1	1	1
		K01466	allB	allantoinase	0	0	0	0	0	0	0	0	0		0	0	1		0	0	0	0	0	0	0	0	0	0	0
		K00926	arcC	carbamate kinase	0	0	0	0	0	0	0	1	0		0	0	0		0	0	0	1	1	1	1	1	1	1	1
		K00945	cmk	CMP/dCMP kinase	1	0	1	1	0	0	0	1	0		0	0	0		1	0	0	1	1	0	1	1	0	1	0
		K01493	comEB	dCMP deaminase	1	0	0	0	1	0	1	0	0		1	0	2		0	1	1	0	0	0	0	0	0	0	0
		K01520	dut	dUTP pyrophosphatase	0	0	0	0	0	1	0	0	0		1	1	1		0	1	1	0	0	0	0	0	0	0	0
		K19710		ATP adenylyltransferase	1	0	0	0	0	0	0	0	0		0	0	0		0	0	0	0	0	0	0	0	0	0	0
		K01522	FHIT	bis(5'-adenosyl)-triphosphatase	0	0	0	0	0	0	0	0	0		0	0	1		0	0	1	0	0	0	0	0	0	0	0
		K02341	holB	DNA polymerase III subunit delta'	0	0	0	0	0	0	0	0	0		0	0	0		0	0	0	0	0	0	0	1	0	0	0
		K02341	holB	DNA polymerase III subunit delta'	0	0	0	0	0	0	0	0	0		0	0	0		0	0	0	0	0	0	0	1	0	0	0
		K00088	IMPDH	IMP dehydrogenase	0	0	0	0	0	0	0	0	0		0	0	2		0	0	1	0	0	0	0	0	0	0	0
		K00940	ndk	nucleoside-diphosphate kinase	0	1	0	0	1	0	0	0	1		1	1	1		0	0	0	1	1	1	1	1	1	1	1
		K21636	nrdD	ribonucleoside-triphosphate reductase (formate)	1	0	1	0	0	0	1	0	0		0	1	2		1	0	0	0	0	0	0	0	0	0	0
		K06928	NTPCR	nucleoside-triphosphatase	1	0	0	0	0	1	0	0	0		0	0	0		0	0	0	0	0	0	0	0	0	0	0
		K01515	nudF	ADP-ribose pyrophosphatase	0	0	0	0	0	1	0	0	0		0	0	0		0	0	0	0	0	0	0	0	0	0	0
		K01518	NUDT2	bis(5'-nucleosidyl)-tetraphosphatase	0	0	0	0	0	1	0	0	0		0	0	0		0	0	1	0	0	0	0	0	0	0	0
		K01587	PAICS	phosphoribosylaminoimidazole carboxylase / phosphoribosylaminoimidazole-succinocarboxamide synthase	0	0	0	0	0	0	0	0	0		0	0	0		0	1	0	0	0	0	0	0	0	0	0
		K00873	PK	pyruvate kinase	0	0	0	0	0	0	0	0	0		0	0	0		1	0	0	0	0	0	0	0	0	0	0
		K02319	pol	DNA polymerase, archaea type	0	1	1	1	1	1	1	0	1		1	1	0		0	0	0	0	0	0	0	0	0	0	0
		K02322	polC	DNA polymerase II large subunit	0	0	0	0	0	0	0	0	0		1	0	0		0	0	0	0	0	0	0	0	0	0	0
		K02327	POLD1	DNA polymerase delta subunit 1	1	1	1	1	1	1	1	1	0		1	0	2		0	0	1	1	1	1	1	1	1	0	1
		K06966	ppnN	pyrimidine/purine-5'-nucleotide nucleosidase	0	0	0	0	0	0	0	0	0		0	0	1		0	0	0	0	0	0	0	0	0	0	0
		K00948	PRPS	ribose-phosphate pyrophosphokinase	1	0	0	0	0	0	0	0	0		0	0	1		0	0	1	1	1	1	1	1	1	1	1
		K00610	pyrI	aspartate carbamoyltransferase regulatory subunit	1	0	0	0	0	0	0	0	0		0	0	1		0	0	0	0	0	0	0	0	0	0	0
		K02428	rdgB	XTP/dITP diphosphohydrolase	0	0	0	0	0	0	0	0	0		1	0	1		0	0	0	0	0	0	0	0	0	0	0
		K03006	RPB1	DNA-directed RNA polymerase II subunit RPB1	0	0	0	1	0	0	0	0	1		0	0	0		0	0	0	0	0	0	0	0	0	0	0
		K03007	RPB10	DNA-directed RNA polymerases I, II, and III subunit RPABC5	1	1	1	1	1	1	1	1	0		0	1	0		0	1	1	1	1	1	1	1	1	1	1
		K03011	RPB3	DNA-directed RNA polymerase II subunit RPB3	0	1	1	1	1	1	1	1	0		1	1	1		1	1	1	1	1	1	1	1	1	1	1
		K03013	RPB5	DNA-directed RNA polymerases I, II, and III subunit RPABC1	0	1	1	0	1	0	1	1	0		0	0	1		0	0	0	0	0	0	0	0	0	0	0
		K03014	RPB6	DNA-directed RNA polymerases I, II, and III subunit RPABC2	0	1	0	1	1	0	0	1	0		0	0	0		0	0	0	0	1	1	1	1	1	1	1
		K03019	RPC11	DNA-directed RNA polymerase III subunit RPC11	1	0	0	0	0	1	0	1	0		0	0	0		0	0	0	0	0	0	0	0	0	0	0
		K03041	rpoA1	DNA-directed RNA polymerase subunit A'	1	1	1	0	1	1	1	1	0		1	1	1		0	1	0	1	1	1	1	1	1	1	1
		K03042	rpoA2	DNA-directed RNA polymerase subunit A"	0	1	1	1	1	1	2	1	1		1	1	1		0	1	0	1	1	1	1	1	1	1	1
		K13798	rpoB	DNA-directed RNA polymerase subunit B	1	0	1	0	0	0	1	0	0		0	0	1		0	1	0	0	0	0	0	0	0	0	0
		K03044	rpoB1	DNA-directed RNA polymerase subunit B'	0	0	0	0	0	0	0	1	1		1	1	0		0	0	0	1	1	1	1	1	1	1	1
		K03045	rpoB2	DNA-directed RNA polymerase subunit B"	0	1	0	1	1	1	0	1	1		1	1	0		0	0	0	1	1	1	1	1	1	1	1
		K03046	rpoC	DNA-directed RNA polymerase subunit beta'	0	0	0	0	0	0	0	0	0		0	0	0		0	0	0	0	0	0	0	1	0	0	0
		K03049	rpoE1	DNA-directed RNA polymerase subunit E'	1	1	1	0	1	1	1	1	1		1	0	1		0	0	1	1	1	1	1	1	1	1	1
		K03051	rpoF	DNA-directed RNA polymerase subunit F	0	1	0	0	1	0	1	0	0		0	1	0		0	1	0	0	0	0	0	0	0	0	0
		K03053	rpoH	DNA-directed RNA polymerase subunit H	0	0	0	0	0	1	0	0	0		0	0	0		0	0	0	1	1	1	1	1	1	1	1
		K00857	tdk	thymidine kinase	1	0	0	1	1	0	0	0	0		0	0	0		0	1	1	0	0	0	0	0	0	0	0
		K03465	thyX	thymidylate synthase (FAD)	0	0	0	0	0	0	0	0	0		0	0	0		0	0	0	0	0	0	0	0	0	0	0
		K00943	tmk	dTMP kinase	0	1	1	2	1	1	1	0	1		1	1	1		0	0	1	2	2	2	1	2	2	1	1
		K20881	yrfG	5'-nucleotidase	0	0	0	0	0	0	0	0	0		0	0	0		0	0	1	0	0	0	0	0	0	0	0
		K00525		ribonucleoside-diphosphate reductase alpha chain	0	2	1	2	2	1	1	2	0		0	1	0		0	0	1	2	2	2	2	2	2	2	2
Proteasome		K02729	PSMA5	20S proteasome subunit alpha 5	0	0	1	0	0	0	0	0	0		0	1	1		0	0	0	0	0	0	0	0	0	0	0
		K02731	PSMA7	20S proteasome subunit alpha 4	0	1	0	1	1	0	0	0	0		1	0	0		0	0	1	0	0	0	0	0	0	0	0
		K02737	PSMB5	20S proteasome subunit beta 5	0	0	0	0	0	0	0	0	0		0	0	1		0	0	0	1	0	0	1	1	0	1	1
		K03063	PSMC4	26S proteasome regulatory subunit T3	0	0	0	0	0	0	0	0	0		0	0	0		0	0	0	0	0	0	0	0	0	0	0
		K03432	psmA	proteasome alpha subunit	1	0	0	0	0	1	1	1	0		0	0	0		0	0	0	1	1	1	1	1	1	1	1
		K03433	psmB	proteasome beta subunit	1	1	1	1	1	1	1	1	0		0	1	0		0	0	1	0	0	0	0	0	0	0	0
Peptidases		PF01478.17	Peptidase_A24		1	1	1	1	1	0	1	1	1		0	1	2		1	1	1	1	1	1	1	1	1	1	1
		PF03415.13	Peptidase_C11		0	0	0	0	0	0	0	0	0		0	0	0		0	0	0	0	0	0	0	1	0	0	0
		PF01364.17	Peptidase_C25		1	0	0	0	0	0	0	0	0		0	0	0		0	0	0	0	0	0	0	0	0	0	0
		PF03412.14	Peptidase_C39		0	0	0	0	0	0	0	1	0		0	0	1		0	0	0	0	0	0	0	0	0	0	0
		PF13529.5	Peptidase_C39_2		0	0	0	1	0	0	0	0	0		0	0	0		0	0	0	0	0	0	0	0	0	0	0
		PF01433.19	Peptidase_M1		0	0	0	0	0	0	0	1	0		0	0	0		0	0	1	0	0	0	0	0	0	0	0
		PF00413.23	Peptidase_M10		0	0	0	0	0	0	1	1	0		0	0	0		0	0	0	0	0	0	0	0	0	0	0
		PF13539.5	Peptidase_M15_4		0	0	0	1	0	0	0	0	0		0	0	0		0	0	0	0	0	0	0	0	0	0	0
		PF00675.19	Peptidase_M16		0	0	0	0	0	1	0	0	0		0	0	0		0	0	0	0	0	0	0	0	0	0	0
		PF00883.20	Peptidase_M17		0	0	0	0	0	1	0	0	0		0	0	0		0	0	0	0	0	0	0	0	0	0	0
		PF02789.16	Peptidase_M17_N		0	0	0	0	0	0	0	0	0		0	1	0		0	1	0	0	0	0	0	0	0	0	0
		PF02127.14	Peptidase_M18		0	0	0	0	0	0	0	0	0		0	0	0		0	0	0	0	0	0	0	0	0	0	0
		PF01546.27	Peptidase_M20		0	0	1	0	0	0	1	0	0		0	0	2		0	0	0	0	0	0	1	0	1	0	1
		PF00814.24	Peptidase_M22		1	1	1	1	1	1	1	1	0		1	1	1		0	0	1	1	1	1	1	1	1	1	1
		PF01551.21	Peptidase_M23		0	2	0	0	2	0	0	0	1		0	0	0		0	1	0	0	0	0	0	0	0	0	0
		PF00557.23	Peptidase_M24		2	1	2	0	1	1	1	1	1		1	1	1		0	1	2	1	1	1	1	2	1	1	1
		PF02073.14	Peptidase_M29		1	2	1	2	2	0	1	0	0		0	1	0		1	0	0	1	1	1	1	0	1	1	1
		PF05343.13	Peptidase_M42		0	0	0	0	0	0	0	1	0		1	0	0		0	0	0	0	0	0	0	0	0	0	0
		PF01435.17	Peptidase_M48		1	2	1	1	1	2	1	1	0		2	0	1		1	0	0	1	1	1	1	1	1	2	1
		PF16491.4	Peptidase_M48_N		0	0	0	0	0	0	0	1	0		0	0	0		0	0	0	0	0	0	0	0	0	0	0
		PF02163.21	Peptidase_M50		1	1	1	1	1	1	1	1	0		2	1	1		0	1	1	1	1	0	1	1	1	0	1
		PF07998.10	Peptidase_M54		0	1	1	1	1	0	1	0	0		1	1	0		0	0	0	0	0	0	0	0	0	0	0
		PF09471.9	Peptidase_M64		0	0	0	0	0	1	0	0	0		0	0	0		0	0	0	0	0	0	0	0	0	0	0
		PF00717.22	Peptidase_S24		1	1	1	1	1	0	0	2	0		1	0	1		0	2	1	1	1	1	1	1	1	1	1
		PF10502.8	Peptidase_S26		0	0	0	0	0	0	0	0	0		0	0	0		0	0	0	0	0	0	0	0	0	0	0
		PF01343.17	Peptidase_S49		0	0	0	0	0	0	0	1	0		0	0	0		0	0	0	0	0	0	0	0	0	0	0
		PF03575.16	Peptidase_S51		0	0	0	0	1	0	1	0	0		0	0	0		0	0	1	0	0	0	0	0	0	0	0
		PF03576.13	Peptidase_S58		0	0	0	0	0	0	0	0	0		0	0	0		0	0	0	1	1	1	1	1	1	1	1
		PF02016.14	Peptidase_S66		0	0	0	0	0	0	0	0	0		0	0	0		0	0	0	1	1	1	1	1	0	1	1
		PF13884.5	Peptidase_S74		1	0	0	1	3	0	0	0	1		0	0	0		0	0	0	0	0	0	0	0	0	0	0
		PF00082.21	Peptidase_S8		0	0	0	0	0	1	0	0	0		0	0	0		0	0	1	0	0	1	1	1	0	0	0
		PF16325.4	Peptidase_U32_C		0	0	1	0	0	0	0	0	0		0	0	0		0	0	0	0	0	0	0	0	0	0	0
		PF00391.22	PEP-utilizers		0	0	0	0	0	0	0	0	0		0	0	0		0	0	3	0	0	0	0	0	0	0	0
		PF02896.17	PEP-utilizers_C		0	0	0	0	0	1	0	0	0		0	0	0		0	0	0	0	0	0	0	0	0	0	0
Oxidative phosphorylation	Complex I	K00331	nuoB	NADH-quinone oxidoreductase subunit B	0	0	0	0	0	0	0	0	0		0	0	0		0	0	0	1	1	1	1	1	1	1	1
		K00333	nuoD	NADH-quinone oxidoreductase subunit D	0	0	0	0	0	0	0	0	0		0	0	0		0	0	0	1	1	1	1	1	1	1	1
		K00337	nuoH	NADH-quinone oxidoreductase subunit H	0	0	0	0	0	0	0	0	0		0	0	0		0	0	0	1	1	1	1	1	1	1	1
		K00338	nuoI	NADH-quinone oxidoreductase subunit I	0	0	0	0	0	0	0	0	0		0	0	0		0	0	0	1	1	0	1	1	1	1	1
		K00356		NADH dehydrogenase	0	0	0	0	0	0	0	1	0		0	0	0		0	0	1	0	0	0	0	0	0	0	0
	Complex V	K01507	ppa	inorganic pyrophosphatase	1	1	1	0	1	1	2	1	2		1	0	0		0	0	1	1	1	1	1	1	1	1	1
		K01535	PMA1	H+-transporting ATPase	0	1	0	0	1	0	0	0	0		0	0	0		0	0	0	0	0	0	0	0	0	0	0
		K06019	ppaX	pyrophosphatase PpaX	0	0	0	0	0	0	0	0	0		0	0	0		0	0	0	1	1	1	1	1	1	1	1
		K15986	ppaC	manganese-dependent inorganic pyrophosphatase	0	0	0	0	0	0	0	0	0		0	0	1		0	0	0	1	1	1	1	1	1	1	1
Sulfur metabolism		K01738	cysK	cysteine synthase	0	0	0	0	0	0	0	0	0		0	0	0		0	0	0	1	1	1	1	1	1	1	1
		K16950	asrA	anaerobic sulfite reductase subunit A	0	0	0	0	0	0	0	0	0		1	0	0		0	0	0	0	0	0	0	0	0	0	0
		K16951	asrB	anaerobic sulfite reductase subunit B	0	0	0	0	0	0	0	0	0		1	0	1		0	0	0	0	0	0	0	0	0	0	0
Stress response	Heat stress	COG1110		reverse gyrase	0	0	0	0	0	1	0	0	2		0	0	0		0	0	0	0	0	0	0	0	0	0	0
		arCOG06168		Disulfide bond formation protein DsbB	0	1	0	1	1	0	0	0	0		0	0	0		0	0	0	1	1	1	1	1	1	1	0
		COG1495		disulfide bond formation protein B	0	1	0	1	1	0	0	0	0		0	0	0		0	0	0	1	1	1	1	1	1	1	0
		COG0071		small heat shock protein (class I)	1	0	1	0	0	0	0	1	0		0	0	0		0	0	0	0	0	0	0	0	0	0	0
		COG0484		chaperone protein DnaJ	0	0	0	0	0	0	0	0	0		0	0	0		0	0	0	1	1	1	1	1	1	1	1
		COG0576		GrpE protein	0	0	0	0	0	0	0	0	0		0	0	0		0	0	0	1	1	1	1	1	1	1	1
		arCOG01341		Predicted prefoldin, molecular chaperone implicated in de novo protein folding	1	1	1	1	1	0	1	1	0		0	1	1		0	1	1	1	1	1	1	1	1	1	1
		arCOG01342		Prefoldin, chaperonin cofactor	0	0	1	0	1	0	1	1	0		1	1	2		0	0	1	0	0	0	0	0	0	0	0
		arCOG01331		Zn-dependent protease with chaperone function	1	2	1	1	1	2	1	1	0		2	0	1		0	0	0	1	1	1	1	1	1	2	1
		arCOG01334		Zn-dependent protease with chaperone function	0	0	0	0	0	1	0	1	0		0	0	0		0	0	0	0	0	0	0	0	0	0	0
		arCOG01257		Chaperonin GroEL, HSP60 family	1	1	1	1	1	1	1	1	0		1	1	2		1	1	1	1	1	1	1	1	1	1	1
		arCOG01832		Molecular chaperone (HSP20 family)	1	0	1	0	0	0	0	1	0		0	0	0		0	0	0	0	0	0	0	0	0	0	0
		arCOG03060		Chaperone DnaK (HSP70)	0	0	0	0	0	0	0	0	0		0	0	0		0	0	0	1	1	1	1	2	1	1	1
		arCOG02846		DnaJ-class molecular chaperone	0	0	0	0	0	0	0	0	0		0	0	0		0	0	0	1	1	1	1	1	1	1	1
		arCOG01165		DNA topoisomerase VI, subunit B	1	1	1	1	1	1	1	1	0		1	1	2		0	1	1	1	1	1	1	1	1	1	1
		arCOG01305		Topoisomerase DNA binding C4 zinc finger fused to uncharacterized N-terminal domain often associated with RecB-like endonuclease	0	0	0	1	0	0	1	1	0		1	1	1		0	1	1	1	1	1	1	1	1	1	1
		arCOG01527		Topoisomerase IA	1	1	1	0	1	1	0	0	0		1	1	0		0	0	0	0	0	0	0	0	0	0	0
		arCOG04143		DNA topoisomerase VI, subunit A	1	1	1	1	1	1	1	1	0		1	1	1		0	1	1	1	1	1	1	1	1	1	1
		arCOG08649		Topoisomerase IB	0	1	0	1	1	0	0	1	1		0	0	0		0	0	0	0	0	0	0	0	0	0	0
	Oxidative stress	K04564	SOD2	superoxide dismutase, Fe-Mn family	0	1	0	1	1	1	0	0	0		0	0	0		0	0	0	1	1	1	1	1	0	0	1
		K03574	mutT	8-oxo-dGTP diphosphatase	0	1	1	0	1	0	0	1	1		0	0	0		0	2	1	1	1	0	1	1	0	0	1
		COG0695		glutaredoxin-like protein, YruB	0	2	0	2	2	0	0	0	1		1	0	0		1	0	0	1	1	1	1	1	1	1	1
		COG0605		Superoxide dismutase; Destroys radicals which are normally produced within the cells and whi [...]	0	1	0	1	1	1	0	0	0		0	0	0		0	0	0	2	1	1	1	1	0	0	1
		COG0450		peroxiredoxin	0	0	0	0	0	1	0	0	1		0	0	0		0	0	0	0	1	1	1	1	1	0	1
Defense systems	CRISPR-Cas system	arCOG01452		CRISPR-associated protein Cas1	0	0	0	0	1	0	0	0	0		0	0	0		0	0	0	0	0	0	0	0	0	0	0
		arCOG02658		CRISPR-Cas system related protein, RAMP superfamily Cas7 group	0	0	0	0	1	0	0	0	0		0	0	0		0	0	0	0	0	0	0	0	0	0	0
		arCOG02666		CRISPR associated protein Cas10, large subunit of Type III system effector complex, contains HD family nuclease	0	0	0	0	1	0	0	0	0		0	0	0		0	0	0	0	0	0	0	0	0	0	0
		arCOG03222		CRISPR-Cas system related protein, RAMP superfamily Cas5 group	0	0	0	0	1	0	0	0	0		0	0	0		0	0	0	0	0	0	0	0	0	0	0
		arCOG03718		CRISPR/Cas system CSM-associated protein Csm5, group 7 of RAMP superfamily	0	0	0	0	1	0	0	0	0		0	0	0		0	0	0	0	0	0	0	0	0	0	0
		arCOG04194		CRISPR-associated protein Cas2	0	1	0	0	2	0	0	0	0		0	0	0		0	0	0	0	0	0	0	0	0	0	0
		arCOG04342		CRISPR-Cas system related protein Cas6, RAMP superfamily	0	0	0	0	3	1	0	0	0		0	0	1		0	0	0	0	0	0	0	0	0	0	0
		arCOG00786		CRISPR-associated protein Cas4, RecB family exonuclease	0	1	0	1	1	0	0	0	0		0	0	0		0	0	0	0	0	0	0	0	0	0	0
		arCOG00790		CRISPR-associated protein Cas4, RecB family exonuclease	0	0	1	0	0	0	1	1	0		0	0	1		0	1	0	0	0	0	0	0	0	0	0
	RM system	arCOG02632		Type I restriction-modification system methyltransferase subunit	0	0	0	0	0	0	0	0	0		0	0	0		0	1	0	0	0	0	0	0	1	0	0
		arCOG02635		Type II restriction enzyme, methylase subunit	1	2	0	2	1	0	0	2	0		0	0	0		0	0	3	0	0	0	0	0	0	0	0
		arCOG03521		Type II restriction enzyme, methylase subunit	1	0	0	0	0	0	0	0	0		0	0	0		0	0	0	0	0	0	0	0	0	0	0
		NOG08348		type III restriction-modification system restriction subunit	0	0	0	0	1	0	0	0	0		0	0	0		0	0	0	0	0	0	0	0	0	0	0
		PF04851.14	ResIII		0	1	0	1	2	1	0	1	0		1	1	1		0	0	0	1	1	1	1	1	1	0	1

## Sheet: CAZy
Annotated glycoside hydrolases of 'Ca. Aenigmarchaeota' based on carbohydrate-active enzymes (CAZy) database.
Organism name	GH	length	E Value	Discriptions
Aenigmarchaeota archaeon ex4484_14	GH113	203	1.1e-20	endo-β-1,4-mannanase
	GH3	146	2.8e-25	β-glucosidase
Aenigmarchaeota archaeon ex4484_224	GH15	387	5.2e-48	glucoamylase
Aenigmarchaeota archaeon ex4484_56	GH100	316	0.00012	alkaline and neutral invertase
	GH130	298	7.4e-101	β-1,2-mannosidase
	GH57	311	2.4e-61	α-amylase
Aenigmarchaeota archaeon JGI 0000106-F11	GH57	310	2.2e-44	α-amylase
	GH13_20	306	3e-66	pullulan hydrolase
	GH77	481	2.2e-113	4-α-Glucanotransferase
	GH57	336	8e-64	α-amylase
	GH57	330	3.4e-34	α-amylase
Aenigmarchaeota CG_4_10_14_3	GH135	223	1.2e-44	α-1,4-galactosaminogalactan hydrolase
Aenigmarchaeota CG_4_8_14_3	GH135	223	1.1e-44	α-1,4-galactosaminogalactan hydrolase
Aenigmarchaeota CG15_8_21_14_020	GH135	223	1.2e-44	α-1,4-galactosaminogalactan hydrolase
Aenigmarchaeota CG2_30_38_27	GH135	223	1.2e-44	α-1,4-galactosaminogalactan hydrolase
DRTY-6_1 bin 65	GH13_20	302	9.4e-69	pullulan hydrolase
	GH133	324	5.5e-97	Glycogen debranching enzyme (alpha-1,6-glucosidase)
	GH16	218	8.3e-49	xyloglucanases
	GH57	330	6.4e-35	α-amylase
	GH57	338	1.5e-60	α-amylase
	GH57	274	2.9e-46	α-amylase
DRTY-6_2 bin 201	GH133	363	6e-96	Glycogen debranching enzyme (alpha-1,6-glucosidase)
	GH57	322	3.9e-09	α-amylase
DRTY-6_2 bin 202	GH13_20	314	4.1e-75	pullulan hydrolase
	GH133	260	4.3e-65	Glycogen debranching enzyme (alpha-1,6-glucosidase)
	GH57	267	4.9e-33	α-amylase
	GH57	207	8e-42	α-amylase
	GH57	340	6.3e-36	α-amylase
	GH57	339	4.8e-63	α-amylase
DRTY-7_1 bin 34	GH133	322	1.9e-91	Glycogen debranching enzyme (alpha-1,6-glucosidase)
	GH57	339	4.8e-63	α-amylase
	GH57	340	8e-35	α-amylase
	GH57	267	4.7e-33	α-amylase
	GH57	309	7.5e-46	α-amylase
GMQ_1 bin 18-1	GH133	314	1.1e-25	Glycogen debranching enzyme (alpha-1,6-glucosidase)
	GH57	325	1.7e-63	α-amylase
