# Supplementary material for: Deciphering Symbiotic Interactions of “Candidatus Aenigmarchaeota” with Inferred Horizontal Gene Transfers and Co-occurrence Networks
Source: mSystems. 2021 Jul 27;6(4):e00606-21. doi: 10.1128/mSystems.00606-21 (PMC8407114; doi:10.1128/mSystems.00606-21)
Supplement: DATA SET S2 [file msystems.00606-21-sd002.xlsx]

## Sheet: Sheet1
Information of 16S rRNA sequences of 'Ca. Aenigmarchaeota' recruited from NCBI database.
Accession ID	Habitat	Latitude	Longitude	Reference
HE579867.1	Marine	-4.8	-12.37	Driving forces behind the biotope structures in two low‐temperature hydrothermal venting sites on the southern Mid‐Atlantic Ridge
KX581358.1	Other	8.5	77	Direct Submission
JX670354.1	Freshwater	-3.95	-63.15	Metagenomics Analysis of Microorganisms in Freshwater Lakes of the Amazon Basin
JX670304.1	Freshwater	-3.95	-63.15	Metagenomics Analysis of Microorganisms in Freshwater Lakes of the Amazon Basin
JX669971.1	Freshwater	-3.95	-63.15	Metagenomics Analysis of Microorganisms in Freshwater Lakes of the Amazon Basin
JX669930.1	Freshwater	-3.95	-63.15	Metagenomics Analysis of Microorganisms in Freshwater Lakes of the Amazon Basin
HE796532.1	Freshwater	43.11	1.13	Partitioning of Thaumarchaeota populations along environmental gradients in high mountain lakes
HE796484.1	Freshwater	43.11	1.13	Partitioning of Thaumarchaeota populations along environmental gradients in high mountain lakes
HE796479.1	Freshwater	43.11	1.13	Partitioning of Thaumarchaeota populations along environmental gradients in high mountain lakes
HE796460.1	Freshwater	43.11	1.13	Partitioning of Thaumarchaeota populations along environmental gradients in high mountain lakes
HE796402.1	Freshwater	42.75	1.58	Partitioning of Thaumarchaeota populations along environmental gradients in high mountain lakes
HE796355.1	Freshwater	42.98	1.13	Partitioning of Thaumarchaeota populations along environmental gradients in high mountain lakes
HE796329.1	Freshwater	42.98	1.13	Partitioning of Thaumarchaeota populations along environmental gradients in high mountain lakes
HE796262.1	Freshwater	43.18	1.28	Partitioning of Thaumarchaeota populations along environmental gradients in high mountain lakes
HE796226.1	Freshwater	43.18	1.28	Partitioning of Thaumarchaeota populations along environmental gradients in high mountain lakes
HE796142.1	Freshwater	43.18	1.28	Partitioning of Thaumarchaeota populations along environmental gradients in high mountain lakes
AJ131266.1	Freshwater	61.4	24.12	Identification of novel Archaea in bacterioplankton of a boreal forest lake by phylogenetic analysis and fluorescent in situ hybridization
JX196267.1	Groundwater	41	107	Microbial Diversity in High Arsenic Groundwater in Hetao Basin of Inner Mongolia, China
JX196258.1	Groundwater	41	107	Microbial Diversity in High Arsenic Groundwater in Hetao Basin of Inner Mongolia, China
JX196253.1	Groundwater	41	107	Microbial Diversity in High Arsenic Groundwater in Hetao Basin of Inner Mongolia, China
JX196243.1	Groundwater	41	107	Microbial Diversity in High Arsenic Groundwater in Hetao Basin of Inner Mongolia, China
JX196240.1	Groundwater	41	107	Microbial Diversity in High Arsenic Groundwater in Hetao Basin of Inner Mongolia, China
JX196238.1	Groundwater	41	107	Microbial Diversity in High Arsenic Groundwater in Hetao Basin of Inner Mongolia, China
JX196237.1	Groundwater	41	107	Microbial Diversity in High Arsenic Groundwater in Hetao Basin of Inner Mongolia, China
JX196234.1	Groundwater	41	107	Microbial Diversity in High Arsenic Groundwater in Hetao Basin of Inner Mongolia, China
AB237753.1	Groundwater	23.31	104.35	Molecular characterization of microbial communities in fault-bordered aquifers in the Miocene formation of northernmost Japan
AM268547.1	Hydrothermal vent	14.75	-44.97	The influence of ultramafic rocks on microbial communities at the Logatchev hydrothermal field, located 15°N on the Mid-Atlantic Ridge
AM268549.1	Hydrothermal vent	14.75	-44.97	The influence of ultramafic rocks on microbial communities at the Logatchev hydrothermal field, located 15°N on the Mid-Atlantic Ridge
KM585413.1	Hot spring	24.95	98.44	The impact of temperature on microbial diversity and AOA activity in the Tengchong Geothermal Field, China
KM221244.1	Hot spring	24.95	98.44	The impact of temperature on microbial diversity and AOA activity in the Tengchong Geothermal Field, China
GW2011_AR5	Hot spring	39.5291	107.772	Genomic expansion of domain archaea highlights roles for organisms from new phyla in anaerobic carbon cycling
2264867065	Groundwater	40.6614	-119.366	Insights into the phylogeny and coding potential of microbial dark matter
2264867064	Groundwater	40.6614	-119.366	Insights into the phylogeny and coding potential of microbial dark matter
2264867062	Hot spring	44.3549	-103.764	Insights into the phylogeny and coding potential of microbial dark matter
FR668287.1	Hot spring	24.95	98.43	Bacterial and archaeal diversity in two hot spring microbial mats from the geothermal region of Tengchong, China
AY280448.1	Hydrothermal vent	45.95	-130	Microbial diversity associated with a Paralvinella sulfincola tube and the adjacent substratum on an active deep‐sea vent chimney
AY280447.1	Hydrothermal vent	45.95	-130	Microbial diversity associated with a Paralvinella sulfincola tube and the adjacent substratum on an active deep‐sea vent chimney
AY280438.1	Hydrothermal vent	45.95	-130	Microbial diversity associated with a Paralvinella sulfincola tube and the adjacent substratum on an active deep‐sea vent chimney
AY280437.1	Hydrothermal vent	45.95	-130	Microbial diversity associated with a Paralvinella sulfincola tube and the adjacent substratum on an active deep‐sea vent chimney
AB611624.1	Hydrothermal vent	24.86	123.84	Spatial Distribution of Viruses Associated with Planktonic and Attached Microbial Communities in Hydrothermal Environments
AB611623.1	Hydrothermal vent	24.86	123.84	Spatial Distribution of Viruses Associated with Planktonic and Attached Microbial Communities in Hydrothermal Environments
AB611602.1	Hydrothermal vent	24.86	123.84	Spatial Distribution of Viruses Associated with Planktonic and Attached Microbial Communities in Hydrothermal Environments
KR072806.1	Marine	47.45	-127.46	Novel microbial assemblages inhabiting crustal fluids within mid-ocean ridge flank subsurface basalt
KR072847.1	Marine	47.45	-127.46	Novel microbial assemblages inhabiting crustal fluids within mid-ocean ridge flank subsurface basalt
AB600456.1	Freshwater	34.4	132.71	Prokaryotic abundance and community composition in a freshwater iron-rich microbial mat at circumneutral pH
AB600455.1	Freshwater	34.4	132.71	Prokaryotic abundance and community composition in a freshwater iron-rich microbial mat at circumneutral pH
AB600453.1	Freshwater	34.4	132.71	Prokaryotic abundance and community composition in a freshwater iron-rich microbial mat at circumneutral pH
AB600445.1	Freshwater	34.4	132.71	Prokaryotic abundance and community composition in a freshwater iron-rich microbial mat at circumneutral pH
AB600437.1	Freshwater	34.4	132.71	Prokaryotic abundance and community composition in a freshwater iron-rich microbial mat at circumneutral pH
HF951812.1	Freshwater	42.67	1.01	Quantification and dynamics of the new ammonia oxidizing thaumarchaeal group SAGMGC-1 in freshwater environments
HF951773.1	Freshwater	42.67	1.01	Quantification and dynamics of the new ammonia oxidizing thaumarchaeal group SAGMGC-1 in freshwater environments
HE589626.1	Freshwater	42.63	0.77	Vertical segregation and phylogenetic characterization of ammonia-oxidizing Archaea in a deep oligotrophic lake
HE589611.1	Freshwater	42.63	0.77	Vertical segregation and phylogenetic characterization of ammonia-oxidizing Archaea in a deep oligotrophic lake
FN691716.1	Freshwater	42.55	0.88	Seasonal changes of freshwater ammonia-oxidizing archaeal assemblages and nitrogen species in oligotrophic alpine lakes
FN691705.1	Freshwater	42.55	0.88	Seasonal changes of freshwater ammonia-oxidizing archaeal assemblages and nitrogen species in oligotrophic alpine lakes
FN691704.1	Freshwater	42.55	0.88	Seasonal changes of freshwater ammonia-oxidizing archaeal assemblages and nitrogen species in oligotrophic alpine lakes
FN691703.1	Freshwater	42.55	0.88	Seasonal changes of freshwater ammonia-oxidizing archaeal assemblages and nitrogen species in oligotrophic alpine lakes
FN691677.1	Freshwater	42.55	0.88	Seasonal changes of freshwater ammonia-oxidizing archaeal assemblages and nitrogen species in oligotrophic alpine lakes
FN691670.1	Freshwater	42.55	0.88	Seasonal changes of freshwater ammonia-oxidizing archaeal assemblages and nitrogen species in oligotrophic alpine lakes
FN691653.1	Freshwater	42.55	0.88	Seasonal changes of freshwater ammonia-oxidizing archaeal assemblages and nitrogen species in oligotrophic alpine lakes
FN691652.1	Freshwater	42.55	0.88	Seasonal changes of freshwater ammonia-oxidizing archaeal assemblages and nitrogen species in oligotrophic alpine lakes
FN691626.1	Freshwater	42.55	0.88	Seasonal changes of freshwater ammonia-oxidizing archaeal assemblages and nitrogen species in oligotrophic alpine lakes
FN691583.1	Freshwater	42.55	0.88	Seasonal changes of freshwater ammonia-oxidizing archaeal assemblages and nitrogen species in oligotrophic alpine lakes
FN691501.1	Freshwater	42.55	0.88	Seasonal changes of freshwater ammonia-oxidizing archaeal assemblages and nitrogen species in oligotrophic alpine lakes
FN691487.1	Freshwater	42.55	0.88	Seasonal changes of freshwater ammonia-oxidizing archaeal assemblages and nitrogen species in oligotrophic alpine lakes
JQ226763.1	Marine	49	-140	Diversity and population structure of Marine Group A bacteria in the Northeast subarctic Pacific Ocean
JQ226720.1	Marine	49	-140	Diversity and population structure of Marine Group A bacteria in the Northeast subarctic Pacific Ocean
JQ225989.1	Marine	49	-140	Diversity and population structure of Marine Group A bacteria in the Northeast subarctic Pacific Ocean
JQ225969.1	Marine	49	-140	Diversity and population structure of Marine Group A bacteria in the Northeast subarctic Pacific Ocean
JQ225849.1	Marine	49	-140	Diversity and population structure of Marine Group A bacteria in the Northeast subarctic Pacific Ocean
JQ225814.1	Marine	49	-140	Diversity and population structure of Marine Group A bacteria in the Northeast subarctic Pacific Ocean
JQ225803.1	Marine	49	-140	Diversity and population structure of Marine Group A bacteria in the Northeast subarctic Pacific Ocean
JQ225712.1	Marine	49	-140	Diversity and population structure of Marine Group A bacteria in the Northeast subarctic Pacific Ocean
JQ225700.1	Marine	49	-140	Diversity and population structure of Marine Group A bacteria in the Northeast subarctic Pacific Ocean
JQ225351.1	Marine	49	-140	Diversity and population structure of Marine Group A bacteria in the Northeast subarctic Pacific Ocean
JQ224300.1	Marine	49	-140	Diversity and population structure of Marine Group A bacteria in the Northeast subarctic Pacific Ocean
JQ224270.1	Marine	49	-140	Diversity and population structure of Marine Group A bacteria in the Northeast subarctic Pacific Ocean
JQ224178.1	Marine	49	-140	Diversity and population structure of Marine Group A bacteria in the Northeast subarctic Pacific Ocean
JF518823.1	Marine	22	118	BENTHIC FORAMINIFERA COMMUNITIES IN METHANE-RICH ENVIRONMENT SHOWED BY CORE HD320 IN DONGSHA SEA AREA OF THE SOUTH CHINA SEA
JF518802.1	Marine	22	118	BENTHIC FORAMINIFERA COMMUNITIES IN METHANE-RICH ENVIRONMENT SHOWED BY CORE HD319 IN DONGSHA SEA AREA OF THE SOUTH CHINA SEA
AJ347789.1	Marine	26.21	35.36	Prokaryotic phylogenetic diversity and corresponding geochemical data of the brine–seawater interface of the Shaban Deep, Red Sea
FJ560348.1	Marine	15.35	73.92	Phylogenetic diversity of archaeal 16S rRNA and ammonia monooxygenase genes from tropical estuarine sediments on the central west coast of India
KX463240.1	Freshwater	55	12	Anaerobic Methanotrophic Archaea of the ANME-5d Cluster Are Active in a Low-sulfate, Iron-rich Freshwater Sediment
KX463172.1	Freshwater	55	12	Anaerobic Methanotrophic Archaea of the ANME-4d Cluster Are Active in a Low-sulfate, Iron-rich Freshwater Sediment
KX463120.1	Freshwater	55	12	Anaerobic Methanotrophic Archaea of the ANME-3d Cluster Are Active in a Low-sulfate, Iron-rich Freshwater Sediment
KX463090.1	Freshwater	55	12	Anaerobic Methanotrophic Archaea of the ANME-2d Cluster Are Active in a Low-sulfate, Iron-rich Freshwater Sediment
KF640470.1	Freshwater	-17.77	-43.63	Seasonal Effects in a Lake Sediment Archaeal Community of the Brazilian Savanna
KF640346.1	Freshwater	-17.77	-43.63	Seasonal Effects in a Lake Sediment Archaeal Community of the Brazilian Savanna
KC926693.1	Freshwater	25	117	Diversity and abundance of mcrA, nirS and dsrAB gene in sediments of Jiulongjiang and Minjiang, Fujian province of China
KC926243.1	Freshwater	25	117	Diversity and abundance of mcrA, nirS and dsrAB gene in sediments of Jiulongjiang and Minjiang, Fujian province of China
KC925960.1	Freshwater	25	117	Diversity and abundance of mcrA, nirS and dsrAB gene in sediments of Jiulongjiang and Minjiang, Fujian province of China
KC925860.1	Freshwater	25	117	Diversity and abundance of mcrA, nirS and dsrAB gene in sediments of Jiulongjiang and Minjiang, Fujian province of China
KC661621.1	Other	42.03	3.18	Specific Archaeal Communities are Selected on the Root Surfaces of Ruppia spp. and Phragmites australis
KC003840.1	Marine	39	-73	Microbial community analysis of deeply buried marine sediments of the New Jersey shallow shelf (IODP Expedition 313)
KC003803.1	Marine	39	-73	Microbial community analysis of deeply buried marine sediments of the New Jersey shallow shelf (IODP Expedition 313)
KC003643.1	Marine	39	-73	Microbial community analysis of deeply buried marine sediments of the New Jersey shallow shelf (IODP Expedition 313)
KC003631.1	Marine	39	-73	Microbial community analysis of deeply buried marine sediments of the New Jersey shallow shelf (IODP Expedition 313)
KC003540.1	Marine	39	-73	Microbial community analysis of deeply buried marine sediments of the New Jersey shallow shelf (IODP Expedition 313)
KC003518.1	Marine	39	-73	Microbial community analysis of deeply buried marine sediments of the New Jersey shallow shelf (IODP Expedition 313)
KC003500.1	Marine	39	-73	Microbial community analysis of deeply buried marine sediments of the New Jersey shallow shelf (IODP Expedition 313)
JX995453.1	Other	36.97	-86.42	Microbial Communities Involved in Biological Ammonium Removal from Coal Combustion Wastewaters
JX995437.1	Other	36.97	-86.42	Microbial Communities Involved in Biological Ammonium Removal from Coal Combustion Wastewaters
JX995435.1	Other	36.97	-86.42	Microbial Communities Involved in Biological Ammonium Removal from Coal Combustion Wastewaters
JX995432.1	Other	36.97	-86.42	Microbial Communities Involved in Biological Ammonium Removal from Coal Combustion Wastewaters
JX995375.1	Other	36.97	-86.42	Microbial Communities Involved in Biological Ammonium Removal from Coal Combustion Wastewaters
JX492787.1	Freshwater	34.73	-77.12	Environmental controls on intragroup diversity of the uncultured benthic archaea of the MCG lineage naturally enriched in anoxic sediments of the White Oak River estuary
JX492728.1	Freshwater	34.73	-77.12	Environmental controls on intragroup diversity of the uncultured benthic archaea of the MCG lineage naturally enriched in anoxic sediments of the White Oak River estuary
JX482393.1	Freshwater	34.73	-77.12	Environmental controls on intragroup diversity of the uncultured benthic archaea of the MCG lineage naturally enriched in anoxic sediments of the White Oak River estuary
JX482339.1	Freshwater	34.73	-77.12	Environmental controls on intragroup diversity of the uncultured benthic archaea of the MCG lineage naturally enriched in anoxic sediments of the White Oak River estuary
JX482329.1	Freshwater	34.73	-77.12	Environmental controls on intragroup diversity of the uncultured benthic archaea of the MCG lineage naturally enriched in anoxic sediments of the White Oak River estuary
JX482298.1	Freshwater	34.73	-77.12	Environmental controls on intragroup diversity of the uncultured benthic archaea of the MCG lineage naturally enriched in anoxic sediments of the White Oak River estuary
JX482176.1	Freshwater	34.73	-77.12	Environmental controls on intragroup diversity of the uncultured benthic archaea of the MCG lineage naturally enriched in anoxic sediments of the White Oak River estuary
JX482169.1	Freshwater	34.73	-77.12	Environmental controls on intragroup diversity of the uncultured benthic archaea of the MCG lineage naturally enriched in anoxic sediments of the White Oak River estuary
JX482132.1	Freshwater	34.73	-77.12	Environmental controls on intragroup diversity of the uncultured benthic archaea of the MCG lineage naturally enriched in anoxic sediments of the White Oak River estuary
JX482124.1	Freshwater	34.73	-77.12	Environmental controls on intragroup diversity of the uncultured benthic archaea of the MCG lineage naturally enriched in anoxic sediments of the White Oak River estuary
JX482117.1	Freshwater	34.73	-77.12	Environmental controls on intragroup diversity of the uncultured benthic archaea of the MCG lineage naturally enriched in anoxic sediments of the White Oak River estuary
JQ781246.1	Freshwater	-19.98	-43.82	The prokaryotic community of a historically mining-impacted tropical stream sediment is as diverse as that from a pristine stream sediment
JQ781245.1	Freshwater	-19.98	-43.82	The prokaryotic community of a historically mining-impacted tropical stream sediment is as diverse as that from a pristine stream sediment
JQ750516.1	Freshwater	22.43	113.65	Stratified Communities of Active Archaea in Shallow Sediments of the Pearl River Estuary, Southern China
JQ750515.1	Freshwater	22.43	113.65	Stratified Communities of Active Archaea in Shallow Sediments of the Pearl River Estuary, Southern China
JQ750514.1	Freshwater	22.43	113.65	Stratified Communities of Active Archaea in Shallow Sediments of the Pearl River Estuary, Southern China
JQ750513.1	Freshwater	22.43	113.65	Stratified Communities of Active Archaea in Shallow Sediments of the Pearl River Estuary, Southern China
JQ750512.1	Freshwater	22.43	113.65	Stratified Communities of Active Archaea in Shallow Sediments of the Pearl River Estuary, Southern China
JQ750511.1	Freshwater	22.43	113.65	Stratified Communities of Active Archaea in Shallow Sediments of the Pearl River Estuary, Southern China
JQ750510.1	Freshwater	22.43	113.65	Stratified Communities of Active Archaea in Shallow Sediments of the Pearl River Estuary, Southern China
JQ750509.1	Freshwater	22.43	113.65	Stratified Communities of Active Archaea in Shallow Sediments of the Pearl River Estuary, Southern China
JN884886.1	Marine	-40.02	177.806	Microbial communities of deep-sea methane seeps at hikurangi continental margin (new zealand)
JN853706.1	Freshwater	-1.68	29.2	Local Conditions Structure Unique Archaeal Communities in the Anoxic Sediments of Meromictic Lake Kivu
JF937773.1	Hydrothermal vent	27	-111.41	Anaerobic oxidation of methane at different temperature regimes in Guaymas Basin hydrothermal sediments
JF727926.1	Freshwater	32.83	36	Methane related changes in prokaryotic activity along geochemical profiles in sediments of Lake Kinneret (Israel)
JF727914.1	Freshwater	32.83	36	Methane related changes in prokaryotic activity along geochemical profiles in sediments of Lake Kinneret (Israel)
HQ636358.1	Freshwater	32.83	36	Methane related changes in prokaryotic activity along geochemical profiles in sediments of Lake Kinneret (Israel)
HQ614161.1	Other	-25.16	-49.49	Comparison of the prokaryotic communities of acidic peatlands from Southern Brazilian Atlantic Forest
HQ614101.1	Other	-25.16	-49.49	Comparison of the prokaryotic communities of acidic peatlands from Southern Brazilian Atlantic Forest
HQ611211.1	Marine	16.96	-110.53	Archaeal Diversity and Lipid Biomarker Profiles in Marine Sediments in the South China Sea
HM991615.1	Hot spring	34.51	-93.05	Thermoanaerobaculum aquaticum gen. nov., sp. nov., the first cultivated member of Acidobacteria subdivision 23, isolated from a hot spring
HM601433.1	Marine	28.83	-88.5	Spatial Structure and Activity of Sedimentary Microbial Communities Underlying a Beggiatoa spp. Mat in a Gulf of Mexico Hydrocarbon Seep
HM601413.1	Marine	28.83	-88.5	Spatial Structure and Activity of Sedimentary Microbial Communities Underlying a Beggiatoa spp. Mat in a Gulf of Mexico Hydrocarbon Seep
HM601017.1	Marine	28.83	-88.5	Spatial Structure and Activity of Sedimentary Microbial Communities Underlying a Beggiatoa spp. Mat in a Gulf of Mexico Hydrocarbon Seep
HM244370.1	Freshwater	29.8552	13.3109	Vertical distribution of prokaryotes and responses to their environment in honghu lake sediments
HM244353.1	Freshwater	29.8552	13.3109	Vertical distribution of prokaryotes and responses to their environment in honghu lake sediments
HM244351.1	Freshwater	29.8552	13.3109	Vertical distribution of prokaryotes and responses to their environment in honghu lake sediments
HM244303.1	Freshwater	29.8552	13.3109	Vertical distribution of prokaryotes and responses to their environment in honghu lake sediments
HM244280.1	Freshwater	29.8552	13.3109	Vertical distribution of prokaryotes and responses to their environment in honghu lake sediments
HM244279.1	Freshwater	29.8552	13.3109	Vertical distribution of prokaryotes and responses to their environment in honghu lake sediments
HM244273.1	Freshwater	29.8552	13.3109	Vertical distribution of prokaryotes and responses to their environment in honghu lake sediments
HM244243.1	Freshwater	29.8552	13.3109	Vertical distribution of prokaryotes and responses to their environment in honghu lake sediments
HM244238.1	Freshwater	29.8552	13.3109	Vertical distribution of prokaryotes and responses to their environment in honghu lake sediments
HM244223.1	Freshwater	29.8552	13.3109	Vertical distribution of prokaryotes and responses to their environment in honghu lake sediments
HM244222.1	Freshwater	29.8552	13.3109	Vertical distribution of prokaryotes and responses to their environment in honghu lake sediments
HM244219.1	Freshwater	29.8552	13.3109	Vertical distribution of prokaryotes and responses to their environment in honghu lake sediments
HM244218.1	Freshwater	29.8552	13.3109	Vertical distribution of prokaryotes and responses to their environment in honghu lake sediments
HM244212.1	Freshwater	29.8552	13.3109	Vertical distribution of prokaryotes and responses to their environment in honghu lake sediments
HM244207.1	Freshwater	29.8552	13.3109	Vertical distribution of prokaryotes and responses to their environment in honghu lake sediments
HM244174.1	Freshwater	29.8552	13.3109	Vertical distribution of prokaryotes and responses to their environment in honghu lake sediments
HM244169.1	Freshwater	29.8552	13.3109	Vertical distribution of prokaryotes and responses to their environment in honghu lake sediments
HM244143.1	Freshwater	29.8552	13.3109	Vertical distribution of prokaryotes and responses to their environment in honghu lake sediments
HM244138.1	Freshwater	29.8552	13.3109	Vertical distribution of prokaryotes and responses to their environment in honghu lake sediments
HM244133.1	Freshwater	29.8552	13.3109	Vertical distribution of prokaryotes and responses to their environment in honghu lake sediments
HM244130.1	Freshwater	29.8552	13.3109	Vertical distribution of prokaryotes and responses to their environment in honghu lake sediments
HM244116.1	Freshwater	29.8552	13.3109	Vertical distribution of prokaryotes and responses to their environment in honghu lake sediments
HM244105.1	Freshwater	29.8552	13.3109	Vertical distribution of prokaryotes and responses to their environment in honghu lake sediments
HM244101.1	Freshwater	29.8552	13.3109	Vertical distribution of prokaryotes and responses to their environment in honghu lake sediments
HM244092.1	Freshwater	29.8552	13.3109	Vertical distribution of prokaryotes and responses to their environment in honghu lake sediments
HM244055.1	Freshwater	29.8552	13.3109	Vertical distribution of prokaryotes and responses to their environment in honghu lake sediments
HM244027.1	Freshwater	29.8552	13.3109	Vertical distribution of prokaryotes and responses to their environment in honghu lake sediments
HE648375.1	Marine	29.6	121.77	The bacterial community of coastal sediment influenced by cage culture in Xiangshan harbor
HE648342.1	Marine	29.6	121.77	The bacterial community of coastal sediment influenced by cage culture in Xiangshan harbor
GU475236.1	Marine	21.32	119.2	Microbial diversity in cold seep sediments from the northern South China Sea
GU475222.1	Marine	21.32	119.2	Microbial diversity in cold seep sediments from the northern South China Sea
GU292221.1	Marine	78.44	17.32	Influence of Deglaciation on Microbial Communities in Marine Sediments Off the Coast of Svalbard, Arctic Circle
GU270126.1	Marine	54.51	144.06	Diversity, abundance and distribution of amoA-encoding archaea in deep-sea methane seep sediments of the Okhotsk Sea
GU190979.1	Marine	28.83	-88.5	Spatial Structure and Activity of Sedimentary Microbial Communities Underlying a Beggiatoa spp. Mat in a Gulf of Mexico Hydrocarbon Seep
GU135474.1	Freshwater	45.92	2.9	Stratification of Archaea in the Deep Sediments of a Freshwater Meromictic Lake: Vertical Shift from Methanogenic to Uncultured Archaeal Lineages
GU135473.1	Freshwater	45.92	2.9	Stratification of Archaea in the Deep Sediments of a Freshwater Meromictic Lake: Vertical Shift from Methanogenic to Uncultured Archaeal Lineages
GQ994346.1	Marine	9.68	121.65	Diversity of Achaea Communities in Deep-Sea Sediments from the Sulu Sea
GQ994204.1	Marine	9.68	121.65	Diversity of Achaea Communities in Deep-Sea Sediments from the Sulu Sea
GQ994202.1	Marine	9.68	121.65	Diversity of Achaea Communities in Deep-Sea Sediments from the Sulu Sea
GQ994178.1	Marine	9.68	121.65	Diversity of Achaea Communities in Deep-Sea Sediments from the Sulu Sea
GQ927604.1	Marine	9.68	121.65	Diversity of Achaea Communities in Deep-Sea Sediments from the Sulu Sea
GQ927568.1	Marine	9.68	121.65	Diversity of Achaea Communities in Deep-Sea Sediments from the Sulu Sea
GQ926307.1	Marine	19.09	122.4	Carbon fixation in sediments of Sino-Pacific seas-differential contributions of bacterial and archaeal domains
GQ926303.1	Marine	19.09	122.4	Carbon fixation in sediments of Sino-Pacific seas-differential contributions of bacterial and archaeal domains
FJ901902.1	Other	22.99	-98.17	A comparative molecular analysis of water‐filled limestone sinkholes in north‐eastern Mexico
FJ901867.1	Other	22.99	-98.17	A comparative molecular analysis of water‐filled limestone sinkholes in north‐eastern Mexico
FJ901708.1	Other	22.99	-98.17	A comparative molecular analysis of water‐filled limestone sinkholes in north‐eastern Mexico
FJ901689.1	Other	22.99	-98.17	A comparative molecular analysis of water‐filled limestone sinkholes in north‐eastern Mexico
FJ477319.1	Other	-25.07	-47.92	Diversity and identification of methanogenic archaea and sulphate-reducing bacteria in sediments from a pristine tropical mangrove
FJ455960.1	Marine	34.23	-119.99	Variations in Archaeal and Bacterial Diversity Associated with the Sulfate-Methane Transition Zone in Continental Margin Sediments (Santa Barbara Basin, California)
FJ455952.1	Marine	34.23	-119.99	Variations in Archaeal and Bacterial Diversity Associated with the Sulfate-Methane Transition Zone in Continental Margin Sediments (Santa Barbara Basin, California)
FJ404086.1	Marine	54.51	144.06	Diversity, abundance and distribution of amoA-encoding archaea in deep-sea methane seep sediments of the Okhotsk Sea
FJ404016.1	Marine	54.51	144.06	Diversity, abundance and distribution of amoA-encoding archaea in deep-sea methane seep sediments of the Okhotsk Sea
FJ355362.1	Marine	30.0264	-90.12	Changes in microbial community structure in the wake of Hurricanes Katrina and Rita
FJ351265.1	Marine	30.0264	-90.12	Changes in microbial community structure in the wake of Hurricanes Katrina and Rita
FJ351229.1	Marine	30.0264	-90.12	Changes in microbial community structure in the wake of Hurricanes Katrina and Rita
FJ351032.1	Marine	30.0264	-90.12	Changes in microbial community structure in the wake of Hurricanes Katrina and Rita
EU635927.1	Hot spring	40.65	-119.37	Microbiology and geochemistry of great boiling and mud hot springs in the United States Great Basin
EU385994.1	Marine	19	116	Archaeal Diversity and Spatial Distribution in the Surface Sediment of the South China Sea
EU385849.1	Marine	19	116	Archaeal Diversity and Spatial Distribution in the Surface Sediment of the South China Sea
EU385657.1	Marine	19	116	Archaeal Diversity and Spatial Distribution in the Surface Sediment of the South China Sea
EU385643.1	Marine	19	116	Archaeal Diversity and Spatial Distribution in the Surface Sediment of the South China Sea
EU385613.1	Marine	19	116	Archaeal Diversity and Spatial Distribution in the Surface Sediment of the South China Sea
EU329832.1	Hypersaline lake	33.42	-115.92	Archaeal and Bacterial Communities Respond Differently to Environmental Gradients in Anoxic Sediments of a California Hypersaline Lake, the Salton Sea
EU329818.1	Hypersaline lake	33.42	-115.92	Archaeal and Bacterial Communities Respond Differently to Environmental Gradients in Anoxic Sediments of a California Hypersaline Lake, the Salton Sea
EU329799.1	Hypersaline lake	33.42	-115.92	Archaeal and Bacterial Communities Respond Differently to Environmental Gradients in Anoxic Sediments of a California Hypersaline Lake, the Salton Sea
EU329794.1	Hypersaline lake	33.42	-115.92	Archaeal and Bacterial Communities Respond Differently to Environmental Gradients in Anoxic Sediments of a California Hypersaline Lake, the Salton Sea
EF104115.1	Marine	18.03	111.07	Microbial Diversity in the Deep Marine Sediments from the Qiongdongnan Basin in South China Sea
EF104113.1	Marine	18.03	111.07	Microbial Diversity in the Deep Marine Sediments from the Qiongdongnan Basin in South China Sea
EF104091.1	Marine	18.03	111.07	Microbial Diversity in the Deep Marine Sediments from the Qiongdongnan Basin in South China Sea
AY592549.1	Marine	33.73	24.69	Comparison of deep-sea sediment microbial communities in the Eastern Mediterranean
AB831309.1	Marine	33.12	136.48	A Long-Term Cultivation of an Anaerobic MethaneOxidizing Microbial Community from Deep-Sea Methane-Seep Sediment Using a Continuous-Flow Bioreactor
JN605049.1	Marine	34.74	-77.12	Archaea of the MCG are abundant, diverse and widespread in marine sediments
GQ410917.1	Marine	14.81	123.49	Diversity and Community Structure of Archaea in Deep Subsurface Sediments from the Tropical Western Pacific
GQ410800.1	Marine	14.81	123.49	Diversity and Community Structure of Archaea in Deep Subsurface Sediments from the Tropical Western Pacific
DQ984896.1	Marine	8.83	111.44	Profiling Planctomycetales diversity with reference to anammox‐related bacteria in a South China Sea, deep‐sea sediment
AB301977.1	Hydrothermal vent	24.83	122.88	Archaeal diversity and distribution along thermal and geochemical gradients in hydrothermal sediments at the Yonaguni Knoll I hydrothermal field in the Southern Okinawa trough
DQ860921.1	Hypersaline lake	-26.43	114.33	Bacterial, archaeal and eukaryotic diversity of smooth and pustular microbial mat communities in the hypersaline lagoon of Shark Bay
HM051141.1	Soil	34.72	113.65	Distribution and diversity of archaeal communities in selected Chinese soils
AB655774.1	Soil	37.43	138.87	Seasonal Transition of Active Bacterial and Archaeal Communities in Relation to Water Management in Paddy Soils
AB380042.1	Soil	36.08	140.07	Archaeal Diversity of Upland Rice Field Soils Assessed by the TRFLP Method Combined with Real Time Quantitative-PCR and a Clone Library Analysis
AB380041.1	Soil	36.08	140.07	Archaeal Diversity of Upland Rice Field Soils Assessed by the TRFLP Method Combined with Real Time Quantitative-PCR and a Clone Library Analysis
AB629600.1	Marine	28.6	140.63	Characteristics of microbial communities in crustal fluids in a deep-sea hydrothermal field of the Suiyo Seamount
GQ328161.1	Hot spring	54.49	-160.01	Comparative geochemical and microbiological characterization of two thermal pools in the Uzon Caldera, Kamchatka, Russia
JN083941.1	Hot spring	76.7	16.23	Sulfur-oxidizing chemolithotrophic proteobacteria dominate the microbiota in high arctic thermal springs on Svalbard
JN083882.1	Hot spring	76.7	16.23	Sulfur-oxidizing chemolithotrophic proteobacteria dominate the microbiota in high arctic thermal springs on Svalbard
JN083878.1	Hot spring	76.7	16.23	Sulfur-oxidizing chemolithotrophic proteobacteria dominate the microbiota in high arctic thermal springs on Svalbard
JN083870.1	Hot spring	76.7	16.23	Sulfur-oxidizing chemolithotrophic proteobacteria dominate the microbiota in high arctic thermal springs on Svalbard
EF367683.1	Hydrothermal vent	15.35	73.92	Phylogenetic diversity of archaeal 16S rRNA and ammonia monooxygenase genes from tropical estuarine sediments on the central west coast of India
EF367565.1	Hydrothermal vent	15.35	73.92	Phylogenetic diversity of archaeal 16S rRNA and ammonia monooxygenase genes from tropical estuarine sediments on the central west coast of India
EF367558.1	Hydrothermal vent	15.35	73.92	Phylogenetic diversity of archaeal 16S rRNA and ammonia monooxygenase genes from tropical estuarine sediments on the central west coast of India
EF367479.1	Hydrothermal vent	15.35	73.92	Phylogenetic diversity of archaeal 16S rRNA and ammonia monooxygenase genes from tropical estuarine sediments on the central west coast of India
EF367461.1	Hydrothermal vent	15.35	73.92	Phylogenetic diversity of archaeal 16S rRNA and ammonia monooxygenase genes from tropical estuarine sediments on the central west coast of India
KJ549304.1	Freshwater	-37.78	-49.65	Direct Submission
HM483693.1	Freshwater	31	111	Diversity of microbial plankton across the Three Gorges Dam of the Yangtze River, China
