# Supplementary material for: Deciphering Symbiotic Interactions of “Candidatus Aenigmarchaeota” with Inferred Horizontal Gene Transfers and Co-occurrence Networks
Source: mSystems. 2021 Jul 27;6(4):e00606-21. doi: 10.1128/mSystems.00606-21 (PMC8407114; doi:10.1128/mSystems.00606-21)
Supplement: DATA SET S3 [file msystems.00606-21-sd003.xlsx]

## Sheet: Sheet1
Identified potential horizontal transferred genes in 'Ca. Aenigmarchaeota' MAGs.
DRTY-7_1 bin 34
Gene name	arCOG ID	KO ID	Gene	Annotation	Donor name	Phylum
2724275956	arCOG02658	K09002	Csm3g7	CRISPR-Cas system related protein, RAMP superfamily Cas7 group	Methanococcus aeolicus Nankai-3	Euryarchaeota
2724275960	arCOG01452	K15342	Cas1	CRISPR-associated protein Cas1	Euryarchaeota	Euryarchaeota
2724275961	arCOG04194	-	Cas2	CRISPR-associated protein Cas2	Carboxydocella sp. JDF658	Firmicutes
2724275964	arCOG01640	K03238	GCD7	Translation initiation factor 2, beta subunit (eIF-2beta)/eIF-5 N-terminal domain	Euryarchaeota	Euryarchaeota
2724275978	arCOG00666	K00973	GCD1	N-acetylglucosamine-1-phosphate uridyltransferase	Archaea	Archaea
2724275979	arCOG00912	K00611	ArgF	Ornithine carbamoyltransferase	Thaumarchaeota archaeon UBA164	Thaumarchaeota
2724275982	arCOG04109	K02929	RPL42A	Ribosomal protein L44E	Archaea	Archaea
2724275987	arCOG04116	K06865	-	ATPase (PilT family)	Thaumarchaeota	Thaumarchaeota
2724275990	-	K07001	-	NTE family protein	Bacillaceae	Firmicutes
2724275994	arCOG04161	K20215	DPH5	Diphthamide biosynthesis methyltransferase	Candidatus Bathyarchaeota archaeon	Candidatus Bathyarchaeota
2724276011	arCOG01403	K08256	AglL	Glycosyltransferase	Reichenbachiella faecimaris	Bacteroidetes
2724276019	arCOG05276	-	-	Pyrimidine dimer DNA glycosylase, T4 endoV family	Archaea	Archaea
2724276044	arCOG01845	PaaD	-	Metal-sulfur cluster biosynthetic enzyme	Candidatus Caldiarchaeum subterraneum	Planctomycetes
2724276047	arCOG00606	-	-	CBS domain	Candidatus Bathyarchaeota archaeon	Candidatus Bathyarchaeota
2724276054	arCOG01890	-	AmpS	Leucyl aminopeptidase (aminopeptidase T)	unclassified Candidatus Bathyarchaeota	Candidatus Bathyarchaeota
2724276056	arCOG00489	K00798	PduO	Cob(I)alamin adenosyltransferase	cellular organisms	Cellular organisms
2724276086	arCOG01952	K07566	SUA5	tRNA A37 threonylcarbamoyladenosine synthetase subunit TsaC/SUA5/YrdC	Rickettsiales endosymbiont of Stachyamoeba lipophora	Proteobacteria
2724276091	arCOG01578	K01537	MgtA	Cation transport ATPase	Archaea	Archaea
2724276113	arCOG04081	K07472	TIP49	DNA helicase TIP49, TBP-interacting protein	Methanosarcinales archaeon	Euryarchaeota
2724276119	arCOG01087	K01803	TpiA	Triosephosphate isomerase	Hadesarchaea archaeon	Euryarchaeota
2724276123	arCOG04147	K04564	SodA	Superoxide dismutase	cellular organisms	Cellular organisms
2724276141	arCOG04574	K03744	LemA	Uncharacterized protein	cellular organisms	Cellular organisms
2724276148	arCOG04466	K03308	-	Na+-dependent transporter of the SNF family	Archaeoglobus veneficus SNP6	Euryarchaeota
2724276150	arCOG04174	K15449	TYW1	Wybutosine (yW) biosynthesis enzyme, Fe-S oxidoreductase	Thermoprotei archaeon	Crenarchaeota
2724276157	arCOG00288	K10679	NfnB	Nitroreductase	Methanomicrobiales	Euryarchaeota
2724276170	arCOG01147	-	CpdA	3',5'-cyclic AMP phosphodiesterase CpdA	TACK group	TACK
2724276173	arCOG01891	K00943	Tmk	Thymidylate kinase	Gammaproteobacteria	Proteobacteria
2724276189	arCOG04228	K04794	Pth2	Peptidyl-tRNA hydrolase	Methanothermobacter tenebrarum	Euryarchaeota
2724276192	arCOG00769	K03152	ThiJ	Putative intracellular protease/amidase	cellular organisms	Cellular organisms
2724276196	arCOG01338	K22224	-	Acyl-CoA synthetase, ATP-grasp containing subunit	TACK group	TACK
2724276199	arCOG00810	K06878	MetG	Methionyl-tRNA synthetase	Caldicellulosiruptor danielii	Firmicutes
2724276226	arCOG04256	K03042	RpoC/Rpo11	DNA-directed RNA polymerase subunit A''	Archaea	Archaea
2724276229	arCOG04258	K03053	RPB5	DNA-directed RNA polymerase, subunit H, RpoH/RPB5	Thermococcus	Euryarchaeota
2724276237	arCOG00401	K01868	ThrS	Threonyl-tRNA synthetase	unclassified Candidatus Bathyarchaeota	Candidatus Bathyarchaeota
2724276243	arCOG00042	-	TilS	tRNA(Ile)-lysidine synthase TilS/MesJ	Theionarchaea archaeon DG-70-1	Euryarchaeota
2724276246	arCOG01361	K07739	ELP3	Histone acetyltransferase	Methanococcales	Euryarchaeota
2724276264	arCOG01578	K01535	MgtA	Cation transport ATPase	cellular organisms	Cellular organisms
2724276265	arCOG04044	K11645	-	2-amino-3,7-dideoxy-D-threo-hept-6-ulosonic acid synthase, DhnA-aldolase family	Archaea	Archaea
2724276269	arCOG02712	K07089	-	Predicted permease	Flavobacteriaceae	Bacteroidetes
2724276287	arCOG04154	K02995	RPS8A	Ribosomal protein S8E	Archaea	Archaea
2724276292	arCOG00130	-	-	MFS family permease	Bacteria	Bacteria
2724276308	arCOG00809	K01869	LeuS	Leucyl-tRNA synthetase	Archaea	Archaea
2724276313	arCOG01742	K03265	eRF1	Peptide chain release factor eRF1	Thermococci	Euryarchaeota
2724276321	arCOG04093	K02987	RPS4A	Ribosomal protein S4E	Euryarchaeota	Euryarchaeota
2724276324	arCOG04096	K02949	RpsQ	Ribosomal protein S17	Candidatus Bathyarchaeota archaeon	Candidatus Bathyarchaeota
2724276326	arCOG00784	K03538	POP4	RNase P/RNase MRP subunit p29	unclassified Candidatus Bathyarchaeota	Candidatus Bathyarchaeota
2724276327	arCOG00976	K00573	Pcm	Protein-L-isoaspartate carboxylmethyltransferase	Archaea	Archaea
2724276330	arCOG04097	K02982	RpsC	Ribosomal protein S3	Archaea	Archaea
2724276333	arCOG04067	K02886	RplB	Ribosomal protein L2	Euryarchaeota	Euryarchaeota
2724276334	arCOG04072	K02892	RplW	Ribosomal protein L23	Archaea	Archaea
2724276339	arCOG04298	K09129	-	Adenosine/AMP kinase	Candidatus Bathyarchaeota archaeon	Candidatus Bathyarchaeota
2724276342	arCOG04090	K02933	RplF	Ribosomal protein L6P	Archaea	Archaea
2724276343	arCOG00781	K02912	RPL32	Ribosomal protein L32E	Methanomada group	Euryarchaeota
2724276344	arCOG04089	K02885	RPL19A	Ribosomal protein L19E	Methanofervidicoccus sp. A16	Euryarchaeota
2724276347	arCOG04086	K02907	RpmD	Ribosomal protein L30	Euryarchaeota	Euryarchaeota
2724276357	arCOG00493	K00150	GapA	Glyceraldehyde-3-phosphate dehydrogenase/erythrose-4-phosphate dehydrogenase	Archaea	Archaea
2724276375	arCOG00348	K07159	-	Archaeal enzyme of ATP-grasp superfamily	Euryarchaeota archaeon UBA211	Euryarchaeota
2724276387	arCOG01719	K03330	GatE	Archaeal Glu-tRNAGln amidotransferase subunit E (contains GAD domain)	Methanocaldococcaceae	Euryarchaeota
2724276390	arCOG01575	K11600	Rph	Ribonuclease PH	Thermoproteaceae	Crenarchaeota
2724276392	arCOG04187	K14574	Sdo1	Ribosome maturation protein Sdo1	Archaeoglobales archaeon	Euryarchaeota
2724276393	arCOG00971	K03432	PRE1	20S proteasome, alpha subunit	Archaea	Archaea
2724276396	arCOG04209	K02877	RPL15A	Ribosomal protein L15E	Archaea	Archaea
2724276404	arCOG01764	K03120	SPT15	TATA-box binding protein (TBP), component of TFIID and TFIIIB	Euryarchaeota	Euryarchaeota
2724276419	arCOG04203	K07507	MgtC	Mg2+ transport system protein	Senegalia massiliensis	Firmicutes
2724276422	arCOG04288	K02864	RplJ	Ribosomal protein L10	Archaea	Archaea
2724276424	arCOG01751	K02936	Rpl7Ae	Ribosomal protein L7AE	Archaea	Archaea
2724276430	arCOG04240	K02948	RpsK	Ribosomal protein S11	Archaea	Archaea
2724276437	-	K15255	-	ATP-dependent DNA helicase PIF1	Bacteria	Bacteria
2724276438	arCOG00547	K12574	RnjA	mRNA degradation ribonuclease J1/J2	Archaea	Archaea
2724276442	arCOG02265	K03284	CorA	Mg2+ and Co2+ transporter	Desulfofarcimen acetoxidans DSM 771	Firmicutes
2724276444	arCOG01674	K01512	AcyP	Acylphosphatase	Euryarchaeota	Euryarchaeota
2724276452	arCOG01728	K06990	Mho1	Predicted class III extradiol dioxygenase, MEMO1 family	Theionarchaea archaeon DG-70-1	Euryarchaeota
2724276454	arCOG03427	K08978	-	DMT superfamily transporter	Thermococcus	Euryarchaeota
2724276459	arCOG04236	K09013	SufC	Cysteine desulfurase activator ATPase	unclassified Crenarchaeota (miscellaneous)	Crenarchaeota
2724276468	arCOG00579	K03057	RPB9	DNA-directed RNA polymerase, subunit M/Transcription elongation factor TFIIS	Euryarchaeota	Euryarchaeota
2724276477	arCOG08649	K03163	-	Topoisomerase IB	Candidatus Bathyarchaeota archaeon	Candidatus Bathyarchaeota
2724276480	arCOG01560	K03243	InfB	Translation initiation factor 2 (IF-2; GTPase)	Archaea	Archaea
2724276482	arCOG01150	K06953	-	Predicted phosphohydrolase, MPP superfamily	Euryarchaeota	Euryarchaeota
2724276506	arCOG01403	-	AglL	Glycosyltransferase	Methanosaeta sp. PtaB.Bin018	Euryarchaeota
2724276514	arCOG01356	K04034	-	Radical SAM superfamily enzyme	cellular organisms	Cellular organisms
2724276518	arCOG01383	-	-	Glycosyl transferase family 2	Methanothrix thermoacetophila PT	Euryarchaeota
2724276520	arCOG01393	-	-	Glycosyl transferase, related to UDP-glucuronosyltransferase	Euryarchaeota	Euryarchaeota
2724276530	arCOG00328	K02327	PolB3	DNA polymerase PolB3	Methanosarcinaceae	Euryarchaeota
2724276535	arCOG00606	-	CBS domain	CBS domain	Archaea	Archaea
2724276542	arCOG01678	K00789	MetK	Archaeal S-adenosylmethionine synthetase	Thermoplasmata archaeon	Euryarchaeota
2724276544	arCOG01923	K14564	SIK1	RNA processing factor Prp31, contains Nop domain	Archaea	Archaea
2724276545	arCOG00078	K04795	NOP1	Fibrillarin-like rRNA methylase	Archaea	Archaea
2724276557	arCOG01183	K01409	Kae1p/TsaD	Subunit of KEOPS complex, tRNA A37 threonylcarbamoyltransferase, contains a domain with ASKHA fold and RIO-type kinase (AP-endonuclease activity)	Archaea	Archaea
2724276566	arCOG01715	K09014	SufB	Cysteine desulfurase activator SufB	cellular organisms	Cellular organisms
2724276568	arCOG00065	K11717	csdA	Selenocysteine lyase/Cysteine desulfurase	Aigarchaeota archaeon NZ13_MG1	Thaumarchaeota
2724276569	arCOG02077	K04488	IscU	NifU homolog involved in Fe-S cluster formation	Crenarchaeota archaeon SCGC AAA471-B05	Crenarchaeota
2724276595	arCOG01768	-	GlpG	Membrane associated serine protease	Bacteroidetes/Chlorobi group	Bacteroidetes
2724276596	arCOG00408	K04567	LysU	Lysyl-tRNA synthetase (class II)	Thermoanaerobacterales	Firmicutes
2724276602	arCOG04129	K02889	RPL21A	Ribosomal protein L21E	Archaea	Archaea
2724276604	arCOG01239	K16317	RsmE	RNA base methyltransferase family enzyme	Methanothermus fervidus DSM 2088	Euryarchaeota
2724276625	arCOG00196	K01990	CcmA	ABC-type multidrug transport system, ATPase component	Methanomicrobia	Euryarchaeota
2724276626	arCOG04521	-	-	Uncharacterized membrane protein, predicted permease	Methanosarcina	Euryarchaeota
2724276627	arCOG01369	K08678	WcaG	Nucleoside-diphosphate-sugar epimerase	Archaea	Archaea
2724276652	arCOG04186	K02984	RPS1A	Ribosomal protein S3AE	Nanohaloarchaea archaeon SW_7_43_1	Euryarchaeota
2724276655	arCOG01185	K08851	Bud32	tRNA A-37 threonylcarbamoyl transferase component Bud32	Archaea	Archaea
2724276660	arCOG00458	K06974	-	Archaemetzincin family protease	Euryarchaeota	Euryarchaeota
2724276665	arCOG00459	-	Nth	EndoIII-related endonuclease	Thermoplasmata archaeon M9B1D	Euryarchaeota
2724276672	arCOG01296	K00384	TrxB	Thioredoxin reductase	Thermofilum sp. ex4484_79	Crenarchaeota
2724276676	arCOG00459	K10773	Nth	EndoIII-related endonuclease	Candidatus Brocadiaceae	Planctomycetes
2724276682	arCOG04051	K09148	-	Uncharacterized protein	Euryarchaeota	Euryarchaeota
2724276687	arCOG01038	K18532	Fap7	Broad-specificity NMP kinase	Methanococcales	Euryarchaeota
2724276689	arCOG01383	-	-	Glycosyl transferase family 2	Geoglobus acetivorans	Proteobacteria
2724276692	arCOG01403	-	AglL	Glycosyltransferase	Thermococcus sp. JdFR-02	Euryarchaeota
2724276693	arCOG00895	K00729	-	Glycosyl transferase family 2	Candidatus Methanoperedens nitroreducens	Euryarchaeota
2724276708	arCOG04357	K03653	ENDO3c	Thermostable 8-oxoguanine DNA glycosylase	cellular organisms	Cellular organisms
2724276709	arCOG01057	-	HxlR	DNA-binding transcriptional regulator, HxlR family	cellular organisms	Cellular organisms
2724276712	arCOG00130	K08151	-	MFS family permease	Bacteria	Bacteria
2724276714	arCOG01700	K01480	SpeB	Arginase family enzyme	Clostridia	Firmicutes
2724276715	arCOG01563	K03242	GCD11	Translation initiation factor 2, gamma subunit eIF-2 gamma, GTPase	Archaea	Archaea
2724276716	arCOG01946	K02991	RPS6A	Ribosomal protein S6E/S10	Methanopyrus	Euryarchaeota
2724276745	arCOG01180	K07178	RIO1	Serine/threonine protein kinase involved in cell cycle control	Thermococci	Euryarchaeota
2724276746	arCOG01179	K03236	InfA	Translation initiation factor 1 (IF-1)	Euryarchaeota	Euryarchaeota
2724276759	arCOG00197	K01990	-	ABC-type uncharacterized transport system, ATPase component	Trichormus variabilis ATCC 29413	Cyanobacteria
2724276766	arCOG00607	-	-	Zn-dependent protease fused to CBS domain	Mariniphaga sediminis	Bacteroidetes
2724276767	arCOG00557	K03724	Lhr	Lhr-like helicase	Hadesarchaea archaeon YNP_45	Euryarchaeota
2724276769	arCOG01403	-	AglL	Glycosyltransferase	Acidobacteriia bacterium SbA2	Acidobacteria
2724276776	arCOG01589	K01921	RimK	Glutathione synthase/glutaminyl transferase/alpha-L-glutamate ligase	Desulfococcus oleovorans Hxd3	Proteobacteria
2724276782	arCOG01676	K21029	ThiF	Dinucleotide-utilizing enzyme involved in molybdopterin and thiamine biosynthesis	Methanobacterium sp. UBA8	Euryarchaeota
2724276792	arCOG01619	K23257	ARA1	Aldo/keto reductase, related to diketogulonate reductase	Halanaerobium praevalens DSM 2228	Firmicutes
2724276794	arCOG07494	-	-	DEAD-box helicase, probable R-M system subunit	Acidilobaceae archaeon UBA158	Crenarchaeota
2724276803	arCOG00761	K22900	TsaA	tRNA (Thr-GGU) A37 N-methylase	Archaea	Archaea
2724276825	arCOG01522	-	HemY	Protoporphyrinogen oxidase	Methanosarcinales	Euryarchaeota
2724276826	arCOG00897	K23683	AglD	Glycosyl transferase family 2	cellular organisms	Cellular organisms
2724276829	arCOG01188	K00612	-	Predicted carbamoyl transferase, NodU family	Crenarchaeota archaeon SCGC AAA471-B05	Crenarchaeota
2724276844	arCOG01718	K02434	GatB	Asp-tRNAAsn/Glu-tRNAGln amidotransferase B subunit	Candidatus Bathyarchaeota archaeon	Candidatus Bathyarchaeota
2724276848	arCOG00253	K00012	AglM/Ugd	UDP-glucose 6-dehydrogenase	Candidatus Kryptonia	Candidatus Kryptonia
2724276857	arCOG04798	K00857	Tdk	Thymidine kinase	Bacteria	Bacteria
2724276873	arCOG00035	K06927	Dph6	Diphthamide synthase (EF-2-diphthine--ammonia ligase)	Methanococcales	Euryarchaeota
2724276876	arCOG01131	K14260	-	Aspartate/tyrosine/aromatic aminotransferase	Candidatus Bathyarchaeota archaeon	Candidatus Bathyarchaeota
2724276890	arCOG01993	K22305	GpmA	Phosphoglycerate mutase 1	Caldicellulosiruptor	Firmicutes
2724276891	arCOG04126	K02922	RPL37A	Ribosomal protein L37E	Methanobacteriaceae	Euryarchaeota
2724276892	arCOG04076	K09735	-	Uncharacterized protein, DUF359 family	Thermococcus	Euryarchaeota
2724276894	arCOG00310	K03564	Bcp	Peroxiredoxin	Candidatus Kryptonia	Candidatus Kryptonia
2724276896	arCOG00461	K07457	-	Uncharacterized protein related to Endonuclease III	cellular organisms	Cellular organisms
2724276898	arCOG01075	K03574	-	NUDIX family hydrolase	Archaea	Archaea
2724276906	arCOG01467	K01992	-	ABC-type multidrug transport system, permease component	Methanobacterium	Euryarchaeota
2724276910	arCOG00675	K03049	RPB7	DNA-directed RNA polymerase, subunit E'/Rpb7	Euryarchaeota	Euryarchaeota
2724276911	arCOG01711	K01507	Ppa	Inorganic pyrophosphatase	cellular organisms	Cellular organisms
DRTY-6_1 bin 65
Gene name	arCOG ID	KO ID	Gene	Annotation	Donor name	Phylum
2724276923	-	K07001	-	NTE family protein	Bacillaceae	Firmicutes
2724276925	arCOG04116	K06865	-	ATPase (PilT family)	unclassified Thaumarchaeota (miscellaneous)	Thaumarchaeota
2724276930	arCOG04109	K02929	RPL42A	Ribosomal protein L44E	Archaea	Archaea
2724276933	arCOG00912	K00611	ArgF	Ornithine carbamoyltransferase	TACK group	TACK
2724276940	arCOG00780	K02883	RPL18A	Ribosomal protein L18E	Thermoprotei archaeon	Crenarchaeota
2724276948	arCOG01640	K03238	GCD7	Translation initiation factor 2, beta subunit (eIF-2beta)/eIF-5 N-terminal domain	Candidatus Bathyarchaeota archaeon	Candidatus Bathyarchaeota
2724276958	arCOG04051	K09148	-	Uncharacterized protein	Candidatus Hydrothermarchaeota archaeon JdFR-18	Candidatus Hydrothermarchaeota
2724276963	arCOG01038	K18532	Fap7	Broad-specificity NMP kinase	Methanocaldococcaceae	Euryarchaeota
2724276979	arCOG00810	K06878	MetG	Methionyl-tRNA synthetase	Methanococcales	Euryarchaeota
2724276980	arCOG04048	K01494	Dcd	Deoxycytidine deaminase	Methanobacteriaceae	Euryarchaeota
2724276983	arCOG01338	K22224	-	Acyl-CoA synthetase, ATP-grasp containing subunit	Candidatus Geothermarchaeota archaeon	Candidatus Geothermarchaeota
2724276987	arCOG00769	K03152	ThiJ	Putative intracellular protease/amidase	cellular organisms	Cellular organisms
2724276996	arCOG00946	-	PflA	Pyruvate-formate lyase-activating enzyme	Thermoprotei	Crenarchaeota
2724277009	arCOG01147	-	CpdA	3',5'-cyclic AMP phosphodiesterase CpdA	Thermoprotei archaeon	Crenarchaeota
2724277023	arCOG03714	-	-	ATP cone domain containing protein	TACK group	TACK
2724277025	arCOG00288	K10679	NfnB	Nitroreductase	Methanoregulaceae	Euryarchaeota
2724277029	arCOG05186	K09186	-	Protein containing SET domain	Bacteria	Bacteria
2724277031	arCOG04174	K15449	TYW1	Wybutosine (yW) biosynthesis enzyme, Fe-S oxidoreductase	Thermoprotei archaeon	Crenarchaeota
2724277033	arCOG04466	K03308	-	Na+-dependent transporter of the SNF family	Archaeoglobus veneficus SNP6	Euryarchaeota
2724277036	arCOG04171	K09738	-	Uncharacterized protein	Candidatus Bathyarchaeota archaeon ex4484_205	Candidatus Bathyarchaeota
2724277042	-	K06890	-	uncharacterized protein	Paenibacillus contaminans	Firmicutes
2724277050	arCOG04372	K02867	RplK	Ribosomal protein L11	Methanosarcina barkeri CM1	Euryarchaeota
2724277056	arCOG04147	K04564	SodA	Superoxide dismutase	cellular organisms	Cellular organisms
2724277079	arCOG01296	K00384	TrxB	Thioredoxin reductase	TACK group	TACK
2724277084	arCOG00458	K06974	-	Archaemetzincin family protease	Candidatus Kryptonium thompsoni	Candidatus Kryptonia
2724277085	arCOG01467	K01992	-	ABC-type multidrug transport system, permease component	Candidatus Methanofastidiosum methylthiophilus	Euryarchaeota
2724277093	arCOG04186	K02984	RPS1A	Ribosomal protein S3AE	Thermoplasmata archaeon	Euryarchaeota
2724277102	arCOG00350	K14540	RbgA	Ribosome biogenesis GTPase A	Archaea	Archaea
2724277125	arCOG01923	K14564	SIK1	RNA processing factor Prp31, contains Nop domain	Thermoprotei archaeon	Crenarchaeota
2724277126	arCOG01678	K00789	MetK	Archaeal S-adenosylmethionine synthetase	Thermoplasmata archaeon	Euryarchaeota
2724277138	arCOG00328	K02327	PolB3	DNA polymerase PolB3	Methanosarcinaceae	Euryarchaeota
2724277147	arCOG01393	K07432	-	Glycosyl transferase, related to UDP-glucuronosyltransferase	Euryarchaeota	Euryarchaeota
2724277149	arCOG01383	K16870	-	Glycosyl transferase family 2	Bacteria	Bacteria
2724277153	arCOG01356	K04034	-	Radical SAM superfamily enzyme	cellular organisms	Cellular organisms
2724277162	arCOG01369	K01784	WcaG	Nucleoside-diphosphate-sugar epimerase	Candidatus Bathyarchaeota archaeon	Candidatus Bathyarchaeota
2724277186	arCOG02712	K07089	-	Predicted permease	Flavobacteriaceae	Bacteroidetes
2724277192	arCOG04044	K11645	-	2-amino-3,7-dideoxy-D-threo-hept-6-ulosonic acid synthase, DhnA-aldolase family	Euryarchaeota	Euryarchaeota
2724277198	arCOG01564	-	SelB	Selenocysteine-specific translation elongation factor or SelB-II domain	Methanocaldococcus villosus KIN24-T80	Euryarchaeota
2724277202	arCOG00057	K00820	GlmS	Glucosamine 6-phosphate synthetase	cellular organisms	Cellular organisms
2724277216	arCOG01361	K07739	ELP3	Histone acetyltransferase	Methanocaldococcus infernus ME	Euryarchaeota
2724277219	arCOG00042	-	TilS	tRNA(Ile)-lysidine synthase TilS/MesJ	Euryarchaeota	Euryarchaeota
2724277225	arCOG00401	K01868	ThrS	Threonyl-tRNA synthetase	unclassified Candidatus Bathyarchaeota	Candidatus Bathyarchaeota
2724277233	arCOG04258	K03053	RPB5	DNA-directed RNA polymerase, subunit H, RpoH/RPB5	Archaea	Archaea
2724277236	arCOG04256	K03042	RpoC/Rpo11	DNA-directed RNA polymerase subunit A''	Archaea	Archaea
2724277245	arCOG03427	K08978	-	DMT superfamily transporter	cellular organisms	Cellular organisms
2724277247	arCOG01728	K06990	Mho1	Predicted class III extradiol dioxygenase, MEMO1 family	Euryarchaeota	Euryarchaeota
2724277253	arCOG01674	K01512	AcyP	Acylphosphatase	Archaea	Archaea
2724277255	arCOG02265	K03284	CorA	Mg2+ and Co2+ transporter	Firmicutes	Firmicutes
2724277260	arCOG00547	K12574	RnjA	mRNA degradation ribonuclease J1/J2	Thermoplasmata	Euryarchaeota
2724277261	-	K15255	-	ATP-dependent DNA helicase PIF1	Bacteria	Bacteria
2724277270	arCOG00130	-	-	MFS family permease	Thermodesulfovibrio thiophilus DSM 17215	Nitrospirae
2724277277	arCOG00129	-	-	DNA modification methylase	Vulcanibacillus modesticaldus	Firmicutes
2724277284	arCOG01764	K03120	SPT15	TATA-box binding protein (TBP), component of TFIID and TFIIIB	Nanohaloarchaea archaeon B1-Br10_U2g1	Euryarchaeota
2724277301	arCOG04203	K07507	MgtC	Mg2+ transport system protein	Archaea	Archaea
2724277304	arCOG04288	K02864	RplJ	Ribosomal protein L10	Archaea	Archaea
2724277308	arCOG04314	K02979	RPS28A	Ribosomal protein S28E/S33	Thermoplasmata archaeon	Euryarchaeota
2724277319	arCOG00971	K03432	PRE1	20S proteasome, alpha subunit	Methanobacteriaceae	Euryarchaeota
2724277320	arCOG04187	K14574	Sdo1	Ribosome maturation protein Sdo1	Archaeoglobales	Euryarchaeota
2724277322	arCOG01575	K11600	Rph	Ribonuclease PH	Archaea	Archaea
2724277352	arCOG00493	K00150	GapA	Glyceraldehyde-3-phosphate dehydrogenase/erythrose-4-phosphate dehydrogenase	Stenosarchaea group	Euryarchaeota
2724277354	arCOG01169	K01689	Eno	Enolase	Archaea	Archaea
2724277364	arCOG04088	K02881	RplR	Ribosomal protein L18	Euryarchaeota	Euryarchaeota
2724277365	arCOG04089	K02885	RPL19A	Ribosomal protein L19E	Euryarchaeota	Euryarchaeota
2724277366	arCOG00781	K02912	RPL32	Ribosomal protein L32E	Euryarchaeota	Euryarchaeota
2724277367	arCOG04090	K02933	RplF	Ribosomal protein L6P	Methanobacteriaceae	Euryarchaeota
2724277376	arCOG04067	K02886	RplB	Ribosomal protein L2	Euryarchaeota	Euryarchaeota
2724277379	arCOG04097	K02982	RpsC	Ribosomal protein S3	Euryarchaeota	Euryarchaeota
2724277382	arCOG00976	K00573	Pcm	Protein-L-isoaspartate carboxylmethyltransferase	Candidatus Bathyarchaeota archaeon	Candidatus Bathyarchaeota
2724277388	arCOG04093	K02987	RPS4A	Ribosomal protein S4E	Euryarchaeota	Euryarchaeota
2724277395	arCOG01742	K03265	eRF1	Peptide chain release factor eRF1	Archaea	Archaea
2724277416	arCOG02840	K01669	PhrB	Deoxyribodipyrimidine photolyase	Petrotoga	Thermotogae
2724277421	arCOG01179	K03236	InfA	Translation initiation factor 1 (IF-1)	Methanobacteriales	Euryarchaeota
2724277422	arCOG01180	K07178	RIO1	Serine/threonine protein kinase involved in cell cycle control	Euryarchaeota	Euryarchaeota
2724277439	arCOG00035	K06927	Dph6	Diphthamide synthase (EF-2-diphthine--ammonia ligase)	Archaea	Archaea
2724277442	arCOG01131	K14260	-	Aspartate/tyrosine/aromatic aminotransferase	Archaea	Archaea
2724277445	arCOG04236	K09013	SufC	Cysteine desulfurase activator ATPase	unclassified Crenarchaeota (miscellaneous)	Crenarchaeota
2724277464	arCOG01150	K06953	-	Predicted phosphohydrolase, MPP superfamily	Methanomicrobia	Euryarchaeota
2724277469	arCOG08649	K03163	-	Topoisomerase IB	Candidatus Bathyarchaeota archaeon	Candidatus Bathyarchaeota
2724277476	arCOG00579	K03057	RPB9	DNA-directed RNA polymerase, subunit M/Transcription elongation factor TFIIS	Archaea	Archaea
2724277491	arCOG06381	K07636	-	Signal transduction histidine kinase	Euryarchaeota archaeon SM23-78	Euryarchaeota
2724277507	arCOG01952	K07566	SUA5	tRNA A37 threonylcarbamoyladenosine synthetase subunit TsaC/SUA5/YrdC	cellular organisms	Cellular organisms
2724277527	arCOG04357	K03653	ENDO3c	Thermostable 8-oxoguanine DNA glycosylase	cellular organisms	Cellular organisms
2724277529	arCOG00130	K08151	-	MFS family permease	Anaerolinea thermophila UNI-1	Chloroflexi
2724277531	arCOG01700	K01480	SpeB	Arginase family enzyme	cellular organisms	Cellular organisms
2724277532	arCOG01563	K03242	GCD11	Translation initiation factor 2, gamma subunit eIF-2 gamma, GTPase	Archaea	Archaea
2724277540	arCOG04154	K02995	RPS8A	Ribosomal protein S8E	unclassified Candidatus Bathyarchaeota	Candidatus Bathyarchaeota
2724277561	arCOG01769	K19225	-	Predicted nucleic acid binding protein containing the AN1-type Zn-finger	Bacteroidetes/Chlorobi group	Bacteroidetes
2724277562	arCOG00408	K04567	LysU	Lysyl-tRNA synthetase (class II)	Thermoanaerobacterales	Firmicutes
2724277568	arCOG04129	K02889	RPL21A	Ribosomal protein L21E	Euryarchaeota	Euryarchaeota
2724277569	arCOG01015	K07583	Pus10	tRNA U54 and U55 pseudouridine synthase Pus10	TACK group	TACK
2724277570	arCOG01239	K16317	RsmE	RNA base methyltransferase family enzyme	Methanothermus fervidus DSM 2088	Euryarchaeota
2724277579	arCOG02293	K01091	-	HAD superfamily hydrolase	Keratinibaculum paraultunense	Firmicutes
2724277585	arCOG00196	K01990	CcmA	ABC-type multidrug transport system, ATPase component	Methanomicrobia	Euryarchaeota
2724277586	arCOG04521	-	-	Uncharacterized membrane protein, predicted permease	Methanosarcina	Euryarchaeota
2724277587	arCOG01369	K08678	WcaG	Nucleoside-diphosphate-sugar epimerase	Candidatus Bathyarchaeota archaeon	Candidatus Bathyarchaeota
2724277596	-	-	-	-	Bacteroidetes	Bacteroidetes
2724277600	arCOG01619	K23257	ARA1	Aldo/keto reductase, related to diketogulonate reductase	Halanaerobium praevalens DSM 2228	Firmicutes
2724277634	arCOG01358	K15865	MiaB	2-methylthioadenine synthetase	Candidatus Bathyarchaeota archaeon	Candidatus Bathyarchaeota
2724277636	arCOG01845	-	PaaD	Metal-sulfur cluster biosynthetic enzyme	Methanosarcina siciliae T4/M	Euryarchaeota
2724277661	arCOG01718	K02434	GatB	Asp-tRNAAsn/Glu-tRNAGln amidotransferase B subunit	Candidatus Bathyarchaeota archaeon	Candidatus Bathyarchaeota
2724277665	arCOG00253	K00012	AglM/Ugd	UDP-glucose 6-dehydrogenase	Candidatus Kryptonia	Candidatus Kryptonia
2724277674	arCOG00489	K00798	PduO	Cob(I)alamin adenosyltransferase	cellular organisms	Cellular organisms
2724277688	arCOG01589	K01921	RimK	Glutathione synthase/glutaminyl transferase/alpha-L-glutamate ligase	Desulfococcus oleovorans Hxd3	Proteobacteria
2724277689	arCOG03287	K01196	GDB1	Glycogen debranching enzyme	Candidatus Hydrothermarchaeota archaeon JdFR-18	Candidatus Hydrothermarchaeota
2724277690	arCOG00422	K00965	GalT	Galactose-1-phosphate uridylyltransferase	Thermotogae	Thermotogae
2724277695	arCOG01403	-	AglL	Glycosyltransferase	Methanophagales archaeon	Euryarchaeota
2724277744	arCOG00461	K07457	-	Uncharacterized protein related to Endonuclease III	cellular organisms	Cellular organisms
2724277746	arCOG00310	K03564	Bcp	Peroxiredoxin	Candidatus Kryptonia	Candidatus Kryptonia
2724277748	arCOG04076	K09735	-	Uncharacterized protein, DUF359 family	Euryarchaeota	Euryarchaeota
2724277750	arCOG01991	K02226	phoE	Broad specificity phosphatase PhoE or related phosphatase	Pelosinus	Firmicutes
2724277786	arCOG00809	K01869	LeuS	Leucyl-tRNA synthetase	Archaea	Archaea
2724277798	arCOG00557	K03724	Lhr	Lhr-like helicase	Euryarchaeota	Euryarchaeota
2724277799	arCOG00607	-	-	Zn-dependent protease fused to CBS domain	Mariniphaga sediminis	Bacteroidetes
2724277815	arCOG04798	K00857	Tdk	Thymidine kinase	Firmicutes	Firmicutes
GMQ_1 bin 18-1
Gene name	arCOG ID	KO ID	Gene	Annotation	Donor name	Phylum
2724277824	arCOG00557	K03724	Lhr	Lhr-like helicase	Thermoprotei archaeon	Crenarchaeota
2724277829	arCOG01711	K01507	Ppa	Inorganic pyrophosphatase	cellular organisms	Cellular organisms
2724277834	arCOG00078	K04795	NOP1	Fibrillarin-like rRNA methylase	Methanobacterium sp. BRmetb2	Euryarchaeota
2724277841	arCOG01073	K01515	-	NUDIX family hydrolase	Thermoanaerobacteraceae	Firmicutes
2724277842	arCOG04214	-	-	Uncharacterized protein	Thermofilum sp. ex4484_79	Crenarchaeota
2724277849	-	-	-	-	Crenarchaeota archaeon SCGC AAA471-B05	Crenarchaeota
2724277850	arCOG04276	K00525	NrdA	Ribonucleotide reductase, alpha subunit	Crenarchaeota archaeon SCGC AAA471-B05	Crenarchaeota
2724277866	arCOG00579	K03019	RPB9	DNA-directed RNA polymerase, subunit M/Transcription elongation factor TFIIS	Thermococci	Euryarchaeota
2724277874	arCOG00280	K06915	-	HerA helicase	Archaea	Archaea
2724277875	arCOG00279	K01611	SpeD	S-adenosylmethionine decarboxylase/arginine decarboxylase	Archaea	Archaea
2724277880	arCOG04154	K02995	RPS8A	Ribosomal protein S8E	Thermococcaceae	Euryarchaeota
2724277881	arCOG01180	K07178	RIO1	Serine/threonine protein kinase involved in cell cycle control	Candidatus Methanofastidiosum methylthiophilus	Euryarchaeota
2724277882	arCOG01179	K03236	InfA	Translation initiation factor 1 (IF-1)	Euryarchaeota	Euryarchaeota
2724277922	arCOG04209	K02877	RPL15A	Ribosomal protein L15E	Archaea	Archaea
2724277928	arCOG04289	K02863	RplA	Ribosomal protein L1	Thaumarchaeota archaeon UBA223	Thaumarchaeota
2724277930	arCOG04287	K02869	RPP1A	Ribosomal protein L12E/L44/L45/RPP1/RPP2	Archaea	Archaea
2724277933	arCOG00493	K00150	GapA	Glyceraldehyde-3-phosphate dehydrogenase/erythrose-4-phosphate dehydrogenase	Archaea	Archaea
2724277970	arCOG01361	K07739	ELP3	Histone acetyltransferase	Methanocaldococcus villosus KIN24-T80	Euryarchaeota
2724277972	arCOG04325	-	PhoH	Phosphate starvation-inducible protein PhoH, predicted ATPase	Archaea	Archaea
2724277974	arCOG04093	K02987	RPS4A	Ribosomal protein S4E	Archaea	Archaea
2724277983	arCOG01218	-	TrxA	Thiol-disulfide isomerase or thioredoxin	Acidilobaceae archaeon UBA158	Crenarchaeota
2724278012	arCOG00891	K03424	TatD	Mg-dependent DNase	Methanosarcina barkeri CM1	Euryarchaeota
2724278014	arCOG00407	K01893	AsnS	Aspartyl/asparaginyl-tRNA synthetase	Methanosarcina barkeri CM1	Euryarchaeota
2724278019	arCOG00401	K01868	ThrS	Threonyl-tRNA synthetase	Sulfolobaceae	Crenarchaeota
2724278021	arCOG00122	K03215	TrmA	tRNA (uracil-54, C5)-methyltransferase	Methanosarcina barkeri CM1	Euryarchaeota
2724278022	arCOG02840	K01669	PhrB	Deoxyribodipyrimidine photolyase	Candidatus Kryptonium thompsoni	Candidatus Kryptonia
2724278027	arCOG04095	K02874	RplN	Ribosomal protein L14	Euryarchaeota	Euryarchaeota
2724278038	arCOG00989	K18779	Tgt	Queuine/archaeosine tRNA-ribosyltransferase	Thermoprotei	Crenarchaeota
2724278047	arCOG01352	K00261	GdhA	Glutamate dehydrogenase/leucine dehydrogenase	Thermoprotei	Crenarchaeota
2724278049	arCOG04322	K01255	PepB	Leucyl aminopeptidase	Ignicoccus hospitalis KIN4/I	Crenarchaeota
2724278055	arCOG01141	K07095	-	ICC-like phosphoesterase	Thermodesulfobacterium geofontis OPF15	Thermodesulfobacteria
2724278062	arCOG04086	K02907	RpmD	Ribosomal protein L30	Archaea	Archaea
2724278063	arCOG00487	K01887	ArgS	Arginyl-tRNA synthetase	Methanosarcina barkeri CM1	Euryarchaeota
2724278080	arCOG01078	K01518	-	NUDIX family hydrolase	Thermoproteus	Crenarchaeota
2724278081	arCOG01580	K03718	-	DNA-binding transcriptional regulator, Lrp family	Archaeoglobi archaeon	Euryarchaeota
2724278082	arCOG00312	K03386	AhpC	AhpC/TSA family peroxiredoxin	cellular organisms	Cellular organisms
2724278085	arCOG04236	K09013	SufC	Cysteine desulfurase activator ATPase	Methanosarcina barkeri CM1	Euryarchaeota
2724278088	arCOG00661	-	-	Predicted DNA-binding protein with the Helix-hairpin-helix motif	TACK group	TACK
2724278096	arCOG00723	-	-	Uncharacterized protein, DUF488 family	cellular organisms	Cellular organisms
2724278101	arCOG04129	K02889	RPL21A	Ribosomal protein L21E	Thermoplasmata archaeon	Euryarchaeota
2724278127	arCOG01951	K06957	TmcA	tRNA(Met) C34 N-acetyltransferase TmcA	Archaea	Archaea
2724278128	arCOG01946	K02991	RPS6A	Ribosomal protein S6E/S10	Methanopyrus	Euryarchaeota
2724278135	arCOG04081	K07472	TIP49	DNA helicase TIP49, TBP-interacting protein	Methanosarcinales archaeon	Euryarchaeota
2724278137	arCOG00279	K01611	SpeD	S-adenosylmethionine decarboxylase/arginine decarboxylase	Sulfolobus islandicus Y.N.15.51	Crenarchaeota
2724278160	arCOG00934	K04070	PflX	Radical SAM superfamily enzyme	TACK group	TACK
2724278163	arCOG04097	K02982	RpsC	Ribosomal protein S3	Archaea	Archaea
2724278170	arCOG04125	K01974	RCL1	RNA 3'-terminal phosphate cyclase	Archaea	Archaea
2724278180	arCOG04295	K03652	Mpg	3-methyladenine DNA glycosylase	TACK group	TACK
2724278185	arCOG01046	K00939	Adk	Adenylate kinase or related kinase	Thermoprotei archaeon	Crenarchaeota
2724278196	arCOG00033	K15429	Trm5	Wybutosine (yW) biosynthesis enzyme, Trm5 methyltransferase	Thermoprotei archaeon	Crenarchaeota
2724278204	-	K10563	-	formamidopyrimidine-DNA glycosylase	Crenarchaeota archaeon SCGC AAA471-B05	Crenarchaeota
2724278209	arCOG04147	K04564	SodA	Superoxide dismutase	Thermococcus barophilus	Euryarchaeota
2724278211	arCOG00905	K21929	-	Uracil-DNA glycosylase	Archaea	Archaea
2724278213	arCOG01403	-	AglL	Glycosyltransferase	Methanosarcinales archaeon	Euryarchaeota
2724278214	arCOG01420	K16150	GlgA	Glycogen synthase	unclassified Candidatus Bathyarchaeota	Candidatus Bathyarchaeota
2724278218	arCOG00486	K01883	CysS	Cysteinyl-tRNA synthetase	TACK group	TACK
2724278222	arCOG00929	K05982	Nfi	Deoxyinosine 3'endonuclease (endonuclease V)	Sulfolobaceae	Crenarchaeota
2724278225	arCOG01972	K03671	TrxA	Thiol-disulfide isomerase or thioredoxin	Bacteria	Bacteria
2724278260	arCOG04176	K03264	TIF6	Translation initiation factor 6 (eIF-6)	Archaea	Archaea
2724278267	arCOG04256	K03042	RpoC/Rpo11	DNA-directed RNA polymerase subunit A''	Archaea	Archaea
2724278273	arCOG01532	K00806	UppS	Undecaprenyl pyrophosphate synthase	Thermoprotei archaeon	Crenarchaeota
2724278274	arCOG00781	K02912	RPL32	Ribosomal protein L32E	Hadesarchaea archaeon	Euryarchaeota
2724278275	arCOG04090	K02933	RplF	Ribosomal protein L6P	Archaea	Archaea
2724278285	arCOG04203	K07507	MgtC	Mg2+ transport system protein	Candidatus Bathyarchaeota archaeon	Candidatus Bathyarchaeota
2724278289	arCOG04161	K00586	DPH5	Diphthamide biosynthesis methyltransferase	Archaea	Archaea
2724278299	arCOG00784	K03538	POP4	RNase P/RNase MRP subunit p29	Methanofervidicoccus sp. A16	Euryarchaeota
2724278300	arCOG01526	K03170	TopG2	Reverse gyrase	Candidatus Verstraetearchaeota archaeon	Candidatus Verstraetearchaeota archaeon
2724278314	arCOG00894	K00721	-	Glycosyl transferase family 2	Archaeoglobus sp. JdFR-24	Euryarchaeota
2724278317	arCOG04409	-	-	Predicted nuclease (RNAse H fold)	Crenarchaeota archaeon SCGC AAA471-B05	Crenarchaeota
2724278330	arCOG00972	K00952	NadR	Nicotinamide mononucleotide adenylyltransferase	Candidatus Lokiarchaeota archaeon	Candidatus Lokiarchaeota
2724278333	arCOG00946	K04069	PflA	Pyruvate-formate lyase-activating enzyme	Thermoprotei	Crenarchaeota
2724278353	arCOG00976	K00573	Pcm	Protein-L-isoaspartate carboxylmethyltransferase	Pyrobaculum	Crenarchaeota
2724278377	arCOG04280	K00845	NagC	Transcriptional regulator/sugar kinase	TACK group	TACK
2724278380	arCOG00928	K09120	-	Endonuclease V homolog	Aciduliprofundum sp.	Euryarchaeota
2724278423	arCOG04291	-	-	Sugar isomerase related protein	Methanosarcina barkeri CM1	Euryarchaeota
2724278425	arCOG01225	K24104	-	GTPase SAR1 or related small G protein	Archaeoglobaceae archaeon	Euryarchaeota
2724278471	arCOG00489	K00798	PduO	Cob(I)alamin adenosyltransferase	Sulfolobaceae	Crenarchaeota
2724278472	arCOG03117	-	DedA	Uncharacterized membrane-associated protein, DedA family	Methanothermus fervidus DSM 2088	Euryarchaeota
2724278479	-	-	-	-	Chloroflexales	Chloroflexi
2724278480	arCOG01296	K00384	TrxB	Thioredoxin reductase	Candidatus Verstraetearchaeota archaeon	Candidatus Verstraetearchaeota archaeon
2724278487	arCOG11012	-	ATS1	Alpha-tubulin suppressor and related RCC1 domain-containing proteins	Chloroflexus islandicus	Chloroflexi
2724278491	arCOG00419	K02503	Hit	HIT family hydrolase	Aquifex aeolicus VF5	Aquificae
2724278501	arCOG04230	K09163	-	HD supefamily hydrolase	Candidatus Nezhaarchaeota archaeon WYZ-LMO7	Candidatus Nezhaarchaeota
2724278504	arCOG00419	K02503	Hit	HIT family hydrolase	Aquifex aeolicus VF5	Aquificae
2724278515	arCOG00408	K04567	LysU	Lysyl-tRNA synthetase (class II)	Methanosarcina barkeri CM1	Euryarchaeota
2724278518	arCOG01525	K01854	Glf	UDP-galactopyranose mutase	Bacteria	Bacteria
2724278532	arCOG01111	K01007	PpsA	Phosphoenolpyruvate synthase/pyruvate phosphate dikinase	Hadesarchaea archaeon	Euryarchaeota
JZ-2_2 bin 245
Gene name	arCOG ID	KO ID	Gene	Annotation	Donor name	Phylum
2760243066	arCOG02433	-	-	Predicted secreted protein, DUF523 family	Candidatus Verstraetearchaeota archaeon	Candidatus Verstraetearchaeota archaeon
2760243083	arCOG00613	K01823	LldD	FMN-dependent dehydrogenase, includes L-lactate dehydrogenase and type II isopentenyl diphosphate isomerase	Archaea	Archaea
2760243093	arCOG02013	K18931	DeoA	Thymidine phosphorylase	unclassified Candidatus Bathyarchaeota	Candidatus Bathyarchaeota
2760243099	arCOG01124	K18237	GCD2	Translation initiation factor 2B subunit, eIF-2B alpha/beta/delta family	Archaeoglobales	Euryarchaeota
2760243100	arCOG00976	K00573	Pcm	Protein-L-isoaspartate carboxylmethyltransferase	Euryarchaeota archaeon UBA186	Euryarchaeota
2760243104	arCOG00933	K06937	-	Radical SAM superfamily enzyme	unclassified Candidatus Bathyarchaeota	Candidatus Bathyarchaeota
2760243110	arCOG04470	K01613	Psd	Phosphatidylserine decarboxylase	cellular organisms	Cellular organisms
2760243111	arCOG00671	K17103	PssA	Phosphatidylserine synthase	Firmicutes	Firmicutes
2760243112	arCOG04106	K19664	CdsA	CDP-diglyceride synthetase	Candidatus Bathyarchaeota archaeon	Candidatus Bathyarchaeota
2760243114	arCOG00670	-	PgsA	Phosphatidylglycerophosphate synthase	Methanoregula sp. UBA64	Euryarchaeota
2760243139	arCOG01741	K06965	PelA	Release factor eRF1	Methanocaldococcus	Euryarchaeota
2760243148	arCOG04444	-	-	ACT domain containing protein	unclassified Euryarchaeota (miscellaneous)	Crenarchaeota
2760243166	arCOG01180	K07178	RIO1	Serine/threonine protein kinase involved in cell cycle control	Methanocella	Euryarchaeota
2760243171	arCOG00458	K06974	-	Archaemetzincin family protease	cellular organisms	Cellular organisms
2760243183	arCOG00809	K01869	LeuS	Leucyl-tRNA synthetase	Candidatus Bathyarchaeota archaeon B26-2	Candidatus Bathyarchaeota
2760243187	arCOG00980	K01802	SlpA	FKBP-type peptidyl-prolyl cis-trans isomerase 2	Euryarchaeota	Euryarchaeota
2760243193	arCOG04289	K02863	RplA	Ribosomal protein L1	Euryarchaeota	Euryarchaeota
2760243205	arCOG00952	K04069	PflA	Pyruvate-formate lyase-activating enzyme	Thermoprotei archaeon	Crenarchaeota
2760243209	arCOG00769	K03152	ThiJ	Putative intracellular protease/amidase	Candidatus Bathyarchaeota archaeon	Candidatus Bathyarchaeota
2760243219	arCOG01045	-	CoaE	Dephospho-CoA kinase	Archaea	Archaea
2760243221	arCOG01736	K01975	LigT	2'-5' RNA ligase	Thermoprotei archaeon	Crenarchaeota
2760243232	arCOG01946	K02991	RPS6A	Ribosomal protein S6E/S10	Methanocaldococcus villosus KIN24-T80	Euryarchaeota
2760243233	arCOG04370	-	-	Uncharacterized membrane protein	Methanoculleus taiwanensis	Euryarchaeota
2760243240	arCOG01728	K06990	Mho1	Predicted class III extradiol dioxygenase, MEMO1 family	Candidatus Methanoperedenaceae archaeon	Euryarchaeota
2760243241	arCOG01075	-	-	NUDIX family hydrolase	Khelaifiella massiliensis	Firmicutes
2760243245	arCOG01169	K01689	Eno	Enolase	Archaea	Archaea
2760243249	arCOG01774	K19306	-	SAM-dependent methyltransferase	Candidatus Odinarchaeota archaeon LCB_4	Candidatus Odinarchaeota
2760243250	arCOG04107	K03237	SUI2	Translation initiation factor 2, alpha subunit (eIF-2alpha)	Euryarchaeota	Euryarchaeota
2760243280	arCOG01695	-	-	Predicted component of the ribosome quality control (RQC) complex, YloA/Tae2 family, contains fibronectin-binding (FbpA) and DUF814 domains	Candidatus Bathyarchaeota archaeon	Candidatus Bathyarchaeota
2760243292	arCOG00406	K09759	AsnS	Aspartyl/asparaginyl-tRNA synthetase	Candidatus Bathyarchaeota archaeon	Candidatus Bathyarchaeota
2760243297	arCOG00899	-	AglD2	Predicted flippase	Thermococcus sp. JdFR-02	Euryarchaeota
2760243299	arCOG01522	-	HemY	Protoporphyrinogen oxidase	Candidatus Bathyarchaeota archaeon	Candidatus Bathyarchaeota
2760243300	arCOG00894	K00721	-	Glycosyl transferase family 2	Methanothrix soehngenii GP6	Euryarchaeota
2760243314	arCOG01000	K01262	PepP	Xaa-Pro aminopeptidase	unclassified Candidatus Bathyarchaeota	Candidatus Bathyarchaeota
2760243317	arCOG01578	K01531	MgtA	Cation transport ATPase	Candidatus Bathyarchaeota archaeon RBG_13_52_12	Candidatus Bathyarchaeota
2760243327	arCOG00476	K17105	UbiA	4-hydroxybenzoate polyprenyltransferase or related prenyltransferase	Euryarchaeota archaeon	Euryarchaeota
2760243330	arCOG01038	K18532	Fap7	Broad-specificity NMP kinase	Euryarchaeota	Euryarchaeota
2760243341	arCOG04214	-	-	Uncharacterized protein	Archaea	Archaea
2760243348	arCOG01719	K03330	GatE	Archaeal Glu-tRNAGln amidotransferase subunit E (contains GAD domain)	Thermoprotei archaeon	Crenarchaeota
2760243370	arCOG01711	K01507	Ppa	Inorganic pyrophosphatase	Euryarchaeota	Euryarchaeota
2760243391	arCOG04277	K03263	Efp	Translation elongation factor P (EF-P)/translation initiation factor 5A (eIF-5A)	Archaea	Archaea
2760243393	arCOG00606	-	CBS domain	CBS domain	Candidatus Bathyarchaeota archaeon	Candidatus Bathyarchaeota
2760243394	arCOG04249	K07558	CCA1	tRNA nucleotidyltransferase (CCA-adding enzyme)	Euryarchaeota	Euryarchaeota
2760243398	arCOG00905	K21929	-	Uracil-DNA glycosylase	cellular organisms	Cellular organisms
2760243399	arCOG04291	-	-	Sugar isomerase related protein	Archaea	Archaea
2760243400	arCOG01674	K01512	AcyP	Acylphosphatase	Bacteria	Bacteria
2760243401	arCOG04154	K02995	RPS8A	Ribosomal protein S8E	Methanocaldococcus	Euryarchaeota
2760243404	-	-	-	-	Synechococcus	Cyanobacteria
2760243409	arCOG01407	K13678	RfaG	Glycosyltransferase	Methanoculleus sp. SDB	Euryarchaeota
2760243413	arCOG04298	K09129	-	Adenosine/AMP kinase	Archaea	Archaea
2760243419	arCOG04176	K03264	TIF6	Translation initiation factor 6 (eIF-6)	Archaea	Archaea
2760243425	arCOG00459	K10773	Nth	EndoIII-related endonuclease	Hadesarchaea archaeon	Euryarchaeota
2760243426	arCOG00557	K03724	Lhr	Lhr-like helicase	Archaea	Archaea
2760243430	arCOG00009	K03294	PotE	Amino acid transporter	Archaea	Archaea
2760243445	arCOG04070	K02906	RplC	Ribosomal protein L3	Archaea	Archaea
2760243452	arCOG04097	K02982	RpsC	Ribosomal protein S3	Euryarchaeota	Euryarchaeota
2760243456	arCOG04096	K02949	RpsQ	Ribosomal protein S17	Methanocaldococcus	Euryarchaeota
2760243463	arCOG04090	K02933	RplF	Ribosomal protein L6P	Methanomicrobia archaeon JdFR-19	Euryarchaeota
2760243464	arCOG00781	K02912	RPL32	Ribosomal protein L32E	Methanoregulaceae archaeon UBA467	Euryarchaeota
2760243467	arCOG04088	K02881	RplR	Ribosomal protein L18	Candidatus Bathyarchaeota archaeon	Candidatus Bathyarchaeota
2760243531	arCOG04242	K02871	RplM	Ribosomal protein L13	Euryarchaeota	Euryarchaeota
2760243538	arCOG01171	-	RAD55	RecA-superfamily ATPase implicated in signal transduction	Saccharolobus solfataricus	Crenarchaeota
2760243553	arCOG03117	-	DedA	Uncharacterized membrane-associated protein, DedA family	Pelotomaculum sp. FP	Firmicutes
2760243563	arCOG02852	K05710	{NirD}	Ferredoxin subunit of nitrite reductase or ring-hydroxylating dioxygenase	Dehalogenimonas sp. GP	Chloroflexi
2760243574	arCOG01015	K07583	Pus10	tRNA U54 and U55 pseudouridine synthase Pus10	Archaea	Archaea
2760243577	arCOG04129	K02889	RPL21A	Ribosomal protein L21E	Thermoplasmatales archaeon I-plasma	Euryarchaeota
2760243579	arCOG01532	K00806	UppS	Undecaprenyl pyrophosphate synthase	Archaea	Archaea
2760243580	arCOG00485	K04566	LysS	Lysyl-tRNA synthetase, class I	Theionarchaea archaeon DG-70-1	Euryarchaeota
2760243587	arCOG01762	K13798	RpoB/Rpo2	DNA-directed RNA polymerase subunit B	Archaea	Archaea
2760243592	arCOG01609	K00179	-	Indolepyruvate ferredoxin oxidoreductase, alpha and beta subunit	Euryarchaeota	Euryarchaeota
2760243593	arCOG01602	K00180	PorG	Pyruvate:ferredoxin oxidoreductase or related 2-oxoacid:ferredoxin oxidoreductase, gamma subunit	Candidatus Bathyarchaeota archaeon	Candidatus Bathyarchaeota
2760243601	arCOG00606	-	CBS domain	CBS domain	Euryarchaeota	Euryarchaeota
2760243603	-	-	-	-	Ktedonobacterales bacterium SCAWS-G2	Chloroflexi
2760243605	arCOG01578	K01537	MgtA	Cation transport ATPase	cellular organisms	Cellular organisms
2760243608	arCOG01107	K01439	ArgE	Acetylornithine deacetylase/Succinyl-diaminopimelate desuccinylase or related deacylase	Thermovirga lienii DSM 17291	Synergistetes
2760243615	arCOG00078	K04795	NOP1	Fibrillarin-like rRNA methylase	Archaea	Archaea
2760243616	arCOG01923	K14564	SIK1	RNA processing factor Prp31, contains Nop domain	Archaea	Archaea
2760243624	arCOG04081	K07472	TIP49	DNA helicase TIP49, TBP-interacting protein	Methanosarcinales archaeon	Euryarchaeota
2760243626	arCOG04357	K03653	ENDO3c	Thermostable 8-oxoguanine DNA glycosylase	Candidatus Methanofastidiosum methylthiophilus	Euryarchaeota
2760243631	arCOG04208	K02921	RPL43A	Ribosomal protein L37AE/L43A	Methanobacteriaceae archaeon 41_258	Euryarchaeota
2760243634	arCOG01565	-	NrnA	nanoRNase/pAp phosphatase, hydrolyzes c-di-AMP and oligoRNAs	Thermococcus sp. JdFR-02	Euryarchaeota
2760243639	arCOG00810	K01874	MetG	Methionyl-tRNA synthetase	Bacteria	Bacteria
2760243651	arCOG00402	K01881	ProS	Prolyl-tRNA synthetase	Archaea	Archaea
2760243657	arCOG04186	K02984	RPS1A	Ribosomal protein S3AE	Diaforarchaea group	Euryarchaeota
2760243677	arCOG00187	K06174	Rli1	Translation initiation factor RLI1, contains Fe-S and AAA+ ATPase domains	Archaea	Archaea
2760243681	arCOG01111	K01007	PpsA	Phosphoenolpyruvate synthase/pyruvate phosphate dikinase	TACK group	TACK
2760243687	arCOG00288	-	NfnB	Nitroreductase	Thermoprotei archaeon	Crenarchaeota
2760243694	arCOG01290	-	SplB	DNA repair photolyase	Methanocella paludicola SANAE	Euryarchaeota
2760243695	arCOG04269	K22585	-	Protein, predicted to be involved in DNA repair	Methanomassiliicoccaceae archaeon	Euryarchaeota
2760243707	arCOG00033	K07055	Trm5	Wybutosine (yW) biosynthesis enzyme, Trm5 methyltransferase	Archaeoglobi	Euryarchaeota
2760243716	arCOG04131	K02528	RsmA	16S rRNA A1518 and A1519 N6-dimethyltransferase RsmA/KsgA/DIM1	Thermococcus	Euryarchaeota
2760243722	arCOG00932	K07129	-	Uncharacterized protein related to pyruvate formate-lyase activating enzyme	Euryarchaeota	Euryarchaeota
2760243725	arCOG01085	K17104	PcrB	(S)-3-O-geranylgeranylglyceryl phosphate synthase, TIM-barrel fold	Methanomicrobia	Euryarchaeota
2760243726	arCOG00982	K00096	GldA	Glycerol dehydrogenase or related enzyme	unclassified Candidatus Bathyarchaeota	Candidatus Bathyarchaeota
DRTY-6_2 bin 215
Gene name	arCOG ID	KO ID	Gene	Annotation	Donor name	Phylum
2760243730	arCOG00328	K02327	PolB3	DNA polymerase PolB3	Methanosarcinaceae	Euryarchaeota
2760243736	arCOG04060	K07731	-	Predicted transcriptional regulator	Archaea	Archaea
2760243739	arCOG00606	-	CBS domain	CBS domain	Euryarchaeota archaeon JdFR-21	Euryarchaeota
2760243746	arCOG01736	K01975	LigT	2'-5' RNA ligase	Euryarchaeota	Euryarchaeota
2760243755	arCOG01492	K00123	YjgC	Predicted molibdopterin-dependent oxidoreductase YjgC	Archaea	Archaea
2760243757	arCOG00405	K01880	GRS1	Glycyl-tRNA synthetase (class II)	Euryarchaeota archaeon	Euryarchaeota
2760243761	arCOG00458	K06974	-	Archaemetzincin family protease	Dictyoglomus turgidum DSM 6724	Dictyoglomi
2760243763	arCOG01887	K01867	TrpS	Tryptophanyl-tRNA synthetase	Thermoplasmatales archaeon B_DKE	Euryarchaeota
2760243766	arCOG00412	K01890	PheT	Phenylalanyl-tRNA synthetase beta subunit	Methanocaldococcus	Euryarchaeota
2760243769	arCOG00809	K01869	LeuS	Leucyl-tRNA synthetase	Candidatus Bathyarchaeota archaeon B26-2	Candidatus Bathyarchaeota
2760243771	arCOG00980	K03775	SlpA	FKBP-type peptidyl-prolyl cis-trans isomerase 2	Methanofervidicoccus sp. A16	Euryarchaeota
2760243776	arCOG04289	K02863	RplA	Ribosomal protein L1	Candidatus Hydrothermarchaeota archaeon JdFR-18	Candidatus Hydrothermarchaeota
2760243777	arCOG04288	K02864	RplJ	Ribosomal protein L10	Thermococcus	Euryarchaeota
2760243780	arCOG01296	K00384	TrxB	Thioredoxin reductase	Euryarchaeota	Euryarchaeota
2760243791	arCOG00769	K03152	ThiJ	Putative intracellular protease/amidase	Archaea	Archaea
2760243799	arCOG01336	K09141	AMMECR1	Uncharacterized protein	Methanothermus fervidus DSM 2088	Euryarchaeota
2760243801	arCOG00288	-	NfnB	Nitroreductase	Thermodesulfovibrio thiophilus DSM 17215	Nitrospirae
2760243822	arCOG01179	K03236	InfA	Translation initiation factor 1 (IF-1)	Methanomada group	Euryarchaeota
2760243828	arCOG00614	SpoIVFB	-	Zn-dependent protease	Methanosphaera	Euryarchaeota
2760243836	arCOG00894	K23684	-	Glycosyl transferase family 2	Methanolinea sp. UBA473	Euryarchaeota
2760243841	arCOG00352	K06943	Nog1	GTP-binding protein, GTP1/Obg family	Thermococcaceae	Euryarchaeota
2760243853	arCOG00557	K03724	Lhr	Lhr-like helicase	Archaea	Archaea
2760243855	arCOG01001	K01265	Map	Methionine aminopeptidase	Hadesarchaea archaeon YNP_45	Euryarchaeota
2760243864	arCOG00417	K04484	RecA	RecA/RadA recombinase	Thermoprotei archaeon	Crenarchaeota
2760243869	arCOG04208	K02921	RPL43A	Ribosomal protein L37AE/L43A	Methanobrevibacter	Euryarchaeota
2760243875	arCOG01565	-	NrnA	nanoRNase/pAp phosphatase, hydrolyzes c-di-AMP and oligoRNAs	Thermococcus sp. JdFR-02	Euryarchaeota
2760243877	arCOG01239	K16317	RsmE	RNA base methyltransferase family enzyme	Methanosarcinales archaeon	Euryarchaeota
2760243879	arCOG01015	K07583	Pus10	tRNA U54 and U55 pseudouridine synthase Pus10	Archaea	Archaea
2760243880	arCOG04129	K02889	RPL21A	Ribosomal protein L21E	Euryarchaeota	Euryarchaeota
2760243882	arCOG04116	K06865	-	ATPase (PilT family)	TACK group	TACK
2760243885	arCOG03117	-	DedA	Uncharacterized membrane-associated protein, DedA family	Archaea	Archaea
2760243893	arCOG00041	K07100	-	Predicted phosphoribosyltransferase	Aigarchaeota archaeon NZ13_MG1	Thaumarchaeota
2760243901	arCOG01169	K01689	Eno	Enolase	Archaeoglobi archaeon	Euryarchaeota
2760243902	arCOG00348	K07159	-	Archaeal enzyme of ATP-grasp superfamily	Euryarchaeota	Euryarchaeota
2760243904	arCOG00279	K01611	SpeD	S-adenosylmethionine decarboxylase/arginine decarboxylase	cellular organisms	Cellular organisms
2760243962	arCOG00671	K17103	PssA	Phosphatidylserine synthase	Methanobacteriaceae archaeon 41_258	Euryarchaeota
2760243964	arCOG00894	K00721	-	Glycosyl transferase family 2	Euryarchaeota	Euryarchaeota
2760243969	arCOG00970	K03433	PRE1	20S proteasome, beta subunit	Archaea	Archaea
2760243974	arCOG04186	K02984	RPS1A	Ribosomal protein S3AE	Aciduliprofundum sp. MAR08-339	Euryarchaeota
2760244000	arCOG00932	K07129	-	Uncharacterized protein related to pyruvate formate-lyase activating enzyme	Archaea	Archaea
2760244002	arCOG01338	K22224	-	Acyl-CoA synthetase, ATP-grasp containing subunit	Archaeoglobales	Euryarchaeota
2760244008	arCOG04256	K03042	RpoC/Rpo11	DNA-directed RNA polymerase subunit A''	Candidatus Verstraetearchaeota archaeon	Candidatus Verstraetearchaeota archaeon
2760244009	arCOG04257	K03041	RpoC/Rpo3	DNA-directed RNA polymerase subunit A'	Archaea	Archaea
2760244010	arCOG01762	K13798	RpoB/Rpo2	DNA-directed RNA polymerase subunit B	Archaea	Archaea
2760244011	arCOG04258	K03053	RPB5	DNA-directed RNA polymerase, subunit H, RpoH/RPB5	Methanothermus fervidus DSM 2088	Euryarchaeota
2760244012	arCOG01726	K02523	IspA	Geranylgeranyl pyrophosphate synthase	TACK group	TACK
2760244016	arCOG01602	K00180	PorG	Pyruvate:ferredoxin oxidoreductase or related 2-oxoacid:ferredoxin oxidoreductase, gamma subunit	Archaeoglobus sp. JdFR-41	Euryarchaeota
2760244017	arCOG01609	K00179	-	Indolepyruvate ferredoxin oxidoreductase, alpha and beta subunit	cellular organisms	Cellular organisms
2760244019	arCOG00063	K01937	PyrG	CTP synthase (UTP-ammonia lyase)	Archaea	Archaea
2760244022	arCOG00492	K05825	ARO8	Transcriptional regulators containing a DNA-binding HTH domain and an aminotransferase domain (MocR family)	Thermoplasmata archaeon	Euryarchaeota
2760244031	arCOG00033	K07055	Trm5	Wybutosine (yW) biosynthesis enzyme, Trm5 methyltransferase	Archaea	Archaea
2760244037	arCOG01923	K14564	SIK1	RNA processing factor Prp31, contains Nop domain	TACK group	TACK
2760244038	arCOG00078	K04795	NOP1	Fibrillarin-like rRNA methylase	TACK group	TACK
2760244041	arCOG00807	K01870	IleS	Isoleucyl-tRNA synthetase	Archaea	Archaea
2760244042	arCOG01767	K01641	PksG	3-hydroxy-3-methylglutaryl CoA synthase	Nitrosopumilales archaeon	Thaumarchaeota
2760244051	arCOG01946	K02991	RPS6A	Ribosomal protein S6E/S10	Euryarchaeota	Euryarchaeota
2760244052	arCOG04370	-	-	Uncharacterized membrane protein	Candidatus Methanoperedens	Euryarchaeota
2760244058	arCOG04302	K01885	GlnS	Glutamyl- or glutaminyl-tRNA synthetase	Archaea	Archaea
2760244059	arCOG01728	K06990	Mho1	Predicted class III extradiol dioxygenase, MEMO1 family	Candidatus Methanofastidiosum methylthiophilus	Euryarchaeota
2760244068	arCOG00933	K06937	-	Radical SAM superfamily enzyme	Archaea	Archaea
2760244074	arCOG01344	K02966	RPS19A	Ribosomal protein S19E (S16A)	Euryarchaeota archaeon JdFR-21	Euryarchaeota
2760244078	arCOG04176	K03264	TIF6	Translation initiation factor 6 (eIF-6)	Candidatus Hydrothermarchaeota archaeon JdFR-18	Candidatus Hydrothermarchaeota
2760244119	arCOG04106	K19664	CdsA	CDP-diglyceride synthetase	Archaea	Archaea
2760244127	arCOG04107	K03237	SUI2	Translation initiation factor 2, alpha subunit (eIF-2alpha)	Aciduliprofundum sp. MAR08-339	Euryarchaeota
2760244129	arCOG04109	K02929	RPL42A	Ribosomal protein L44E	Archaea	Archaea
2760244144	arCOG00872	K10848	MPH1	ERCC4-like helicase	Candidatus Bathyarchaeota archaeon ex4484_205	Candidatus Bathyarchaeota
2760244151	arCOG02433	-	-	Predicted secreted protein, DUF523 family	Tissierella sp. P1	Firmicutes
2760244156	arCOG01124	K18237	GCD2	Translation initiation factor 2B subunit, eIF-2B alpha/beta/delta family	Euryarchaeota	Euryarchaeota
2760244159	arCOG01696	K15635	ApgM	2,3-bisphosphoglycerate-independent phosphoglycerate mutase	Methanopyrus	Euryarchaeota
2760244160	arCOG00307	K03539	RPP1	RNase P/RNase MRP subunit p30	Methanobacteriaceae archaeon 41_258	Euryarchaeota
2760244172	arCOG01219	K00555	TRM1	N2,N2-dimethylguanosine tRNA methyltransferase	Candidatus Methanohalarchaeum thermophilum	Euryarchaeota
2760244178	arCOG04072	K02893	RplW	Ribosomal protein L23	Candidatus Verstraetearchaeota archaeon	Candidatus Verstraetearchaeota archaeon
2760244179	arCOG04067	K02886	RplB	Ribosomal protein L2	Archaeoglobus sp. JdFR-32	Euryarchaeota
2760244182	arCOG04097	K02982	RpsC	Ribosomal protein S3	Methanocaldococcus	Euryarchaeota
2760244186	arCOG04096	K02949	RpsQ	Ribosomal protein S17	Methanomicrobia	Euryarchaeota
2760244189	arCOG04093	K02987	RPS4A	Ribosomal protein S4E	Methanonatronarchaeia archaeon	Euryarchaeota
2760244193	arCOG04090	K02933	RplF	Ribosomal protein L6P	Methanosarcinales archaeon	Euryarchaeota
2760244194	arCOG00781	K02912	RPL32	Ribosomal protein L32E	Methanotorris	Euryarchaeota
2760244196	arCOG04089	K02885	RPL19A	Ribosomal protein L19E	Euryarchaeota	Euryarchaeota
2760244199	arCOG04086	K02907	RpmD	Ribosomal protein L30	Thermoprotei	Crenarchaeota
2760244200	arCOG00779	K02876	RplO	Ribosomal protein L15	Methanococcales	Euryarchaeota
2760244202	arCOG01046	K00939	Adk	Adenylate kinase or related kinase	Archaea	Archaea
2760244204	arCOG04168	K02915	RPL34A	Ribosomal protein L34E	Thermococcaceae	Euryarchaeota
2760244205	arCOG04167	K02875	RPL14A	Ribosomal protein L14E/L6E/L27E	Thermoprotei archaeon	Crenarchaeota
2760244206	arCOG00987	K11131	TruB	Pseudouridine synthase	Thermoplasmata archaeon	Euryarchaeota
2760244210	arCOG04239	K02986	RpsD	Ribosomal protein S4 or related protein	Candidatus Hydrothermarchaeota archaeon JdFR-18	Candidatus Hydrothermarchaeota
2760244211	arCOG04240	K02948	RpsK	Ribosomal protein S11	Archaea	Archaea
2760244214	arCOG04242	K02871	RplM	Ribosomal protein L13	Euryarchaeota	Euryarchaeota
2760244223	arCOG01753	K03622	Ssh10b	Archaeal DNA-binding protein	Candidatus Bathyarchaeota archaeon	Candidatus Bathyarchaeota
2760244227	arCOG04269	K22585	-	Protein, predicted to be involved in DNA repair	Methanomassiliicoccales	Euryarchaeota
2760244229	arCOG01764	K03120	SPT15	TATA-box binding protein (TBP), component of TFIID and TFIIIB	Euryarchaeota	Euryarchaeota
2760244252	arCOG01038	K18532	Fap7	Broad-specificity NMP kinase	Euryarchaeota archaeon CG_4_9_14_3_um_filter_38_12	Euryarchaeota
2760244253	arCOG01640	K03238	GCD7	Translation initiation factor 2, beta subunit (eIF-2beta)/eIF-5 N-terminal domain	Euryarchaeota	Euryarchaeota
2760244255	arCOG01578	K01531	MgtA	Cation transport ATPase	TACK group	TACK
2760244261	arCOG01183	K01409	Kae1p/TsaD	Subunit of KEOPS complex, tRNA A37 threonylcarbamoyltransferase, contains a domain with ASKHA fold and RIO-type kinase (AP-endonuclease activity)	Euryarchaeota	Euryarchaeota
2760244282	arCOG01111	K01007	PpsA	Phosphoenolpyruvate synthase/pyruvate phosphate dikinase	Archaea	Archaea
2760244284	arCOG00971	K02729	PRE1	20S proteasome, alpha subunit	Euryarchaeota archaeon	Euryarchaeota
2760244286	arCOG01719	K03330	GatE	Archaeal Glu-tRNAGln amidotransferase subunit E (contains GAD domain)	TACK group	TACK
2760244288	arCOG04574	K03744	LemA	Uncharacterized protein	Firmicutes	Firmicutes
2760244292	arCOG01107	K01439	ArgE	Acetylornithine deacetylase/Succinyl-diaminopimelate desuccinylase or related deacylase	Clostridium sp. HV4-5-A1G	Firmicutes
2760244300	arCOG01792	-	-	SAM-dependent methyltransferase	Halosimplex	Euryarchaeota
2760244305	arCOG00606	-	CBS domain	CBS domain	Candidatus Bathyarchaeota archaeon	Candidatus Bathyarchaeota
2760244307	arCOG04277	K03263	Efp	Translation elongation factor P (EF-P)/translation initiation factor 5A (eIF-5A)	Archaea	Archaea
2760244309	arCOG00721	K07060	Nob1	Endonuclease Nob1, consists of a PIN domain and a Zn-ribbon module	Geoglobus acetivorans	Proteobacteria
2760244311	arCOG04295	K03652	Mpg	3-methyladenine DNA glycosylase	Candidatus Bathyarchaeota archaeon	Candidatus Bathyarchaeota
2760244314	arCOG00408	K04567	LysU	Lysyl-tRNA synthetase (class II)	Senegalia massiliensis	Firmicutes
2760244318	arCOG01891	K00943	Tmk	Thymidylate kinase	Gammaproteobacteria	Proteobacteria
2760244319	arCOG00009	K03294	PotE	Amino acid transporter	Candidatus Methanoperedens sp. BLZ2	Euryarchaeota
2760244329	arCOG00038	K03151	ThiI	tRNA S(4)U 4-thiouridine synthase	Archaea	Archaea
2760244330	arCOG00486	K01883	CysS	Cysteinyl-tRNA synthetase	cellular organisms	Cellular organisms
2760244332	arCOG00406	K22503	AsnS	Aspartyl/asparaginyl-tRNA synthetase	Candidatus Marsarchaeota G1 archaeon BE_D	Candidatus Marsarchaeota
2760244346	arCOG00810	K01874	MetG	Methionyl-tRNA synthetase	Thermoanaerobacterales	Firmicutes
2760244364	arCOG04221	K01101	NagD	Phosphatase of the HAD superfamily	Bacillales	Firmicutes
2760244367	arCOG04409	-	-	Predicted nuclease (RNAse H fold)	Crenarchaeota archaeon SCGC AAA471-B05	Crenarchaeota
2760244368	arCOG00033	K15429	Trm5	Wybutosine (yW) biosynthesis enzyme, Trm5 methyltransferase	Thermoprotei archaeon	Crenarchaeota
2760244373	arCOG04154	K02995	RPS8A	Ribosomal protein S8E	Methanocaldococcus	Euryarchaeota
2760244375	arCOG04291	-	-	Sugar isomerase related protein	Archaea	Archaea
2760244384	arCOG00978	K07442	GCD14	tRNA(1-methyladenosine) methyltransferase	Thermoplasmata archaeon	Euryarchaeota
2760244401	arCOG00402	K01881	ProS	Prolyl-tRNA synthetase	Archaea	Archaea
2760244402	arCOG00619	K00265	GltB	Glutamate synthase domain 2 and ferredoxin domain	Archaea	Archaea
DRTY-6_2 bin 201
Gene name	arCOG ID	KO ID	Gene	Annotation	Donor name	Phylum
2773591545	arCOG00070	K00600	GlyA	Glycine/serine hydroxymethyltransferase	Thermoprotei	Crenarchaeota
2773591558	arCOG04289	K02863	RplA	Ribosomal protein L1	Thermococcus zilligii AN1	Euryarchaeota
2773591562	arCOG04203	K07507	MgtC	Mg2+ transport system protein	Geoglobus ahangari	Euryarchaeota
2773591591	arCOG01575	K11600	Rph	Ribonuclease PH	Thermoprotei archaeon	Crenarchaeota
2773591607	arCOG00911	K00609	PyrB	Aspartate carbamoyltransferase, catalytic chain	Archaea	Archaea
2773591608	arCOG04229	K00610	PyrI	Aspartate carbamoyltransferase, regulatory subunit	Methanocaldococcus villosus KIN24-T80	Euryarchaeota
2773591613	arCOG01762	K13798	RpoB/Rpo2	DNA-directed RNA polymerase subunit B	Archaea	Archaea
2773591617	arCOG00021	K19710	-	Predicted transcriptional regulator fused phosphomethylpyrimidine kinase, involved in the thiamin biosynthesis	Thermoprotei archaeon	Crenarchaeota
2773591620	arCOG00038	K00566	ThiI	tRNA S(4)U 4-thiouridine synthase	Candidatus Bathyarchaeota archaeon	Candidatus Bathyarchaeota
2773591630	arCOG04142	K00809	DYS1	Deoxyhypusine synthase	Euryarchaeota archaeon	Euryarchaeota
2773591632	arCOG00933	K06937	-	Radical SAM superfamily enzyme	Thermoplasmata	Euryarchaeota
2773591638	arCOG01037	K00945	Cmk	Cytidylate kinase	Methanopyrus	Euryarchaeota
2773591661	arCOG00487	K01887	ArgS	Arginyl-tRNA synthetase	Clostridia	Firmicutes
2773591673	arCOG04490	K02626	PdaD	Pyruvoyl-dependent arginine decarboxylase (PvlArgDC)	Archaeoglobi archaeon	Euryarchaeota
2773591677	arCOG01369	K01784	WcaG	Nucleoside-diphosphate-sugar epimerase	Methanophagales archaeon	Euryarchaeota
2773591680	arCOG04154	K02995	RPS8A	Ribosomal protein S8E	Archaeoglobus	Euryarchaeota
2773591684	arCOG04126	K02922	RPL37A	Ribosomal protein L37E	Methanobacteriales	Euryarchaeota
2773591692	arCOG00407	K01893	AsnS	Aspartyl/asparaginyl-tRNA synthetase	Candidatus Bathyarchaeota archaeon	Candidatus Bathyarchaeota
2773591707	arCOG00402	K01881	ProS	Prolyl-tRNA synthetase	Candidatus Bathyarchaeota archaeon	Candidatus Bathyarchaeota
2773591709	arCOG04055	-	-	SHS2 domain protein implicated in nucleic acid metabolism	Candidatus Hydrothermarchaeota archaeon JdFR-18	Candidatus Hydrothermarchaeota
2773591717	arCOG00547	K12574	RnjA	mRNA degradation ribonuclease J1/J2	Thermoplasmata	Euryarchaeota
2773591718	arCOG02435	K22928	-	Nucleoside 2-deoxyribosyltransferase	Methanocellaceae archaeon UBA148	Euryarchaeota
2773591735	arCOG00328	K02327	PolB3	DNA polymerase PolB3	Archaea	Archaea
2773591743	arCOG01857	K07254	-	SpoU rRNA Methylase family enzyme	Methanothermus fervidus DSM 2088	Euryarchaeota
2773591746	arCOG00606	-	CBS domain	CBS domain	Euryarchaeota	Euryarchaeota
2773591750	arCOG01758	K02946	RpsJ	Ribosomal protein S10	Archaea	Archaea
2773591752	arCOG04044	K11645	-	2-amino-3,7-dideoxy-D-threo-hept-6-ulosonic acid synthase, DhnA-aldolase family	Archaea	Archaea
2773591760	arCOG00078	K04795	NOP1	Fibrillarin-like rRNA methylase	TACK group	TACK
2773591762	arCOG01767	K01641	PksG	3-hydroxy-3-methylglutaryl CoA synthase	Archaea	Archaea
2773591772	arCOG00769	K03152	ThiJ	Putative intracellular protease/amidase	Archaea	Archaea
2773591782	arCOG00913	K07057	-	Predicted methyltransferase	Archaeoglobi	Euryarchaeota
2773591783	arCOG00279	K01611	SpeD	S-adenosylmethionine decarboxylase/arginine decarboxylase	Archaeoglobaceae	Euryarchaeota
2773591784	arCOG04302	K01885	GlnS	Glutamyl- or glutaminyl-tRNA synthetase	Archaea	Archaea
2773591787	arCOG00009	K03294	PotE	Amino acid transporter	Candidatus Methanoperedens	Euryarchaeota
2773591788	arCOG04116	K06865	-	ATPase (PilT family)	Candidatus Bathyarchaeota archaeon	Candidatus Bathyarchaeota
2773591794	arCOG01678	K00789	MetK	Archaeal S-adenosylmethionine synthetase	Candidatus Methanoperedens	Euryarchaeota
2773591806	arCOG01578	K01531	MgtA	Cation transport ATPase	Candidatus Bathyarchaeota archaeon RBG_13_46_16b	Candidatus Bathyarchaeota
2773591809	arCOG01038	K18532	Fap7	Broad-specificity NMP kinase	Methanocaldococcus	Euryarchaeota
2773591825	arCOG00474	K01934	FAU1	5-formyltetrahydrofolate cyclo-ligase	Candidatus Bathyarchaeota archaeon	Candidatus Bathyarchaeota
2773591837	arCOG00810	K06878	MetG	Methionyl-tRNA synthetase	Caldicellulosiruptor	Firmicutes
2773591838	arCOG01859	K06951	-	Predicted HD superfamily hydrolase	unclassified Candidatus Bathyarchaeota	Candidatus Bathyarchaeota
2773591839	arCOG00504	K01069	-	Metal-dependent hydrolase of the beta-lactamase superfamily II	Hadesarchaea archaeon YNP_45	Euryarchaeota
2773591841	arCOG04090	K02933	RplF	Ribosomal protein L6P	TACK group	TACK
2773591843	arCOG04097	K02982	RpsC	Ribosomal protein S3	Archaea	Archaea
2773591844	arCOG04089	K02885	RPL19A	Ribosomal protein L19E	Archaea	Archaea
2773591847	arCOG04176	K03264	TIF6	Translation initiation factor 6 (eIF-6)	Archaea	Archaea
2773591866	arCOG00784	K03538	POP4	RNase P/RNase MRP subunit p29	Candidatus Korarchaeota	Candidatus Korarchaeota
2773591869	arCOG04209	K02877	RPL15A	Ribosomal protein L15E	Archaea	Archaea
2773591874	arCOG04067	K02886	RplB	Ribosomal protein L2	Methanothermobacter tenebrarum	Euryarchaeota
2773591877	arCOG02712	K07089	-	Predicted permease	Candidatus Methanofastidiosum methylthiophilus	Euryarchaeota
2773591891	arCOG00130	-	-	MFS family permease	Thermodesulfovibrio thiophilus DSM 17215	Nitrospirae
2773591894	arCOG00982	K00096	GldA	Glycerol dehydrogenase or related enzyme	Archaea	Archaea
2773591895	arCOG01085	K17104	PcrB	(S)-3-O-geranylgeranylglyceryl phosphate synthase, TIM-barrel fold	Thermococcaceae	Euryarchaeota
2773591897	arCOG00288	-	NfnB	Nitroreductase	Thermodesulfovibrio	Nitrospirae
2773591899	arCOG04234	-	-	Uncharacterized protein	Thermoprotei archaeon	Crenarchaeota
2773591900	arCOG00476	K17105	UbiA	4-hydroxybenzoate polyprenyltransferase or related prenyltransferase	Methanosarcinales	Euryarchaeota
2773591902	arCOG00408	K04567	LysU	Lysyl-tRNA synthetase (class II)	Tepidanaerobacter acetatoxydans Re1	Firmicutes
2773591911	arCOG04269	K22585	-	Protein, predicted to be involved in DNA repair	Thermoprotei archaeon	Crenarchaeota
2773591912	arCOG01728	K06990	Mho1	Predicted class III extradiol dioxygenase, MEMO1 family	Candidatus Verstraetearchaeota archaeon	Candidatus Verstraetearchaeota archaeon
2773591915	arCOG00324	AcuC	-	Deacetylase, including yeast histone deacetylase and acetoin utilization protein	Candidatus Verstraetearchaeota archaeon	Candidatus Verstraetearchaeota archaeon
2773591926	-	K00938	-	phosphomevalonate kinase	Candidatus Helarchaeota ASGARD archaeon Hel_GB_A	Candidatus Helarchaeota
2773591929	arCOG05276	-	-	Pyrimidine dimer DNA glycosylase, T4 endoV family	Sulfolobus islandicus Y.N.15.51	Crenarchaeota
2773591931	arCOG03166	K06921	-	AAA+ superfamily ATPase fused to HTH and RecB nuclease domains	Archaeoglobales archaeon	Euryarchaeota
2773591935	arCOG01034	K06928	THEP1	Nucleoside-triphosphatase THEP1	Caldisericum exile AZM16c01	Caldiserica
2773591937	arCOG04291	-	-	Sugar isomerase related protein	Candidatus Odinarchaeota archaeon LCB_4	Candidatus Odinarchaeota
2773591947	arCOG01860	K06950	-	Predicted HD superfamily hydrolase	Candidatus Verstraetearchaeota archaeon	Candidatus Verstraetearchaeota archaeon
2773591951	arCOG04093	K02987	RPS4A	Ribosomal protein S4E	Thermoprotei archaeon	Crenarchaeota
2773591955	arCOG04096	K02949	RpsQ	Ribosomal protein S17	Euryarchaeota	Euryarchaeota
2773591956	arCOG01131	K14260	-	Aspartate/tyrosine/aromatic aminotransferase	Archaea	Archaea
2773591992	arCOG02177	-	-	Uncharacterized membrane protein	Palaeococcus pacificus DY20341	euryarchaeota
2773591994	arCOG01327	K00772	Pnp	Purine nucleoside phosphorylase	Archaea	Archaea
2773591996	arCOG00693	K01486	AdeC	Adenine deaminase	Archaea	Archaea
2773592016	arCOG01015	K07583	Pus10	tRNA U54 and U55 pseudouridine synthase Pus10	Archaea	Archaea
2773592019	arCOG00971	K03432	PRE1	20S proteasome, alpha subunit	Archaeoglobus	Euryarchaeota
2773592021	arCOG03714	-	-	ATP cone domain containing protein	unclassified Archaeoglobus	Euryarchaeota
2773592023	arCOG02013	K18931	DeoA	Thymidine phosphorylase	unclassified Candidatus Bathyarchaeota	Candidatus Bathyarchaeota
2773592043	arCOG04129	K02889	RPL21A	Ribosomal protein L21E	Thermococci archaeon	Euryarchaeota
2773592064	arCOG05024	-	-	HEPN domain containing protein	Methanocaldococcus	Euryarchaeota
2773592069	arCOG04231	K03926	CutA	Uncharacterized protein involved in tolerance to divalent cations	Euryarchaeota	Euryarchaeota
2773592070	arCOG02077	K04488	IscU	NifU homolog involved in Fe-S cluster formation	cellular organisms	Cellular organisms
2773592090	arCOG00970	K03433	PRE1	20S proteasome, beta subunit	Euryarchaeota	Euryarchaeota
2773592097	arCOG00810	K01874	MetG	Methionyl-tRNA synthetase	TACK group	TACK
2773592099	arCOG04277	K03263	Efp	Translation elongation factor P (EF-P)/translation initiation factor 5A (eIF-5A)	Methanocella conradii HZ254	Euryarchaeota
2773592100	arCOG04219	K09150	-	Possible nuclease of RNase H fold, RuvC/YqgF family	Candidatus Marsarchaeota G1 archaeon BE_D	Candidatus Marsarchaeota
2773592101	arCOG01074	K17816	-	NUDIX family hydrolase	Candidatus Marsarchaeota G1 archaeon BE_D	Candidatus Marsarchaeota
2773592105	arCOG01563	K03242	GCD11	Translation initiation factor 2, gamma subunit eIF-2 gamma, GTPase	Archaea	Archaea
2773592108	arCOG00809	K01869	LeuS	Leucyl-tRNA synthetase	TACK group	TACK
2773592118	arCOG02293	K17623	-	HAD superfamily hydrolase	Bacteria	Bacteria
2773592120	arCOG00001	-	-	Transcriptional regulator, PadR family	Thermococcus	Euryarchaeota
2773592135	arCOG01403	-	AglL	Glycosyltransferase	Archaea	Archaea
2773592137	arCOG03166	K06921	-	AAA+ superfamily ATPase fused to HTH and RecB nuclease domains	Euryarchaeota	Euryarchaeota
2773592140	arCOG01381	-	AglO	Glycosyl transferase family 2	Thermoprotei	Crenarchaeota
2773592151	arCOG00014	K00847	RbsK	Sugar kinase, ribokinase family	Candidatus Bathyarchaeota archaeon	Candidatus Bathyarchaeota
2773592152	arCOG04370	-	-	Uncharacterized membrane protein	unclassified Methanosarcinales	Euryarchaeota
2773592165	arCOG00579	K03057	RPB9	DNA-directed RNA polymerase, subunit M/Transcription elongation factor TFIIS	Desulfurococcales archaeon ex4484_58	Crenarchaeota
2773592167	arCOG00613	K01823	LldD	FMN-dependent dehydrogenase, includes L-lactate dehydrogenase and type II isopentenyl diphosphate isomerase	Candidatus Bathyarchaeota archaeon	Candidatus Bathyarchaeota
2773592169	arCOG00807	K01870	IleS	Isoleucyl-tRNA synthetase	cellular organisms	Cellular organisms
2773592182	arCOG10124	K07055	TYW2	Wybutosine (yW) biosynthesis enzyme, TYW2 transferase	Methanocaldococcus	Euryarchaeota
2773592198	arCOG01349	K01092	SuhB	Archaeal fructose-1,6-bisphosphatase or related enzyme of inositol monophosphatase family	Euryarchaeota archaeon	Euryarchaeota
2773592226	arCOG00894	-	-	Glycosyl transferase family 2	Thermoplasmatales archaeon ARMAN	Euryarchaeota
2773592232	arCOG00912	K00611	ArgF	Ornithine carbamoyltransferase	unclassified Candidatus Bathyarchaeota	Candidatus Bathyarchaeota
2773592236	arCOG01369	K01784	WcaG	Nucleoside-diphosphate-sugar epimerase	Methanomicrobia	Euryarchaeota
2773592241	arCOG01946	K02991	RPS6A	Ribosomal protein S6E/S10	Methanothermus fervidus DSM 2088	Euryarchaeota
2773592247	arCOG01420	-	GlgA	Glycogen synthase	Candidatus Bathyarchaeota archaeon	Candidatus Bathyarchaeota
2773592253	arCOG00934	K04070	PflX	Radical SAM superfamily enzyme	Archaea	Archaea
2773592266	arCOG04060	K07731	-	Predicted transcriptional regulator	Euryarchaeota	Euryarchaeota
2773592286	-	-	-	-	Hydrogenothermaceae	Aquificae
2773592288	arCOG00767	K15778	ManB	Phosphomannomutase	Thermoanaerobacterales	Firmicutes
DRTY-6_2 bin 202
Gene name	arCOG ID	KO ID	Gene	Annotation	Donor name	Phylum
2773593617	arCOG00402	K01881	ProS	Prolyl-tRNA synthetase	Vampirococcus sp. LiM	Vampirococcus
2773593628	arCOG01711	K01507	Ppa	Inorganic pyrophosphatase	cellular organisms	Cellular organisms
2773593643	arCOG02265	K03284	CorA	Mg2+ and Co2+ transporter	Desulfofarcimen acetoxidans DSM 771	Firmicutes
2773593647	arCOG00547	K12574	RnjA	mRNA degradation ribonuclease J1/J2	Archaea	Archaea
2773593648	-	K15255	-	ATP-dependent DNA helicase PIF1	Bacteria	Bacteria
2773593652	arCOG01369	K08678	WcaG	Nucleoside-diphosphate-sugar epimerase	Archaea	Archaea
2773593653	arCOG04521	-	-	Uncharacterized membrane protein, predicted permease	Methanosarcina	Euryarchaeota
2773593654	arCOG00196	K01990	CcmA	ABC-type multidrug transport system, ATPase component	Methanomicrobia	Euryarchaeota
2773593656	arCOG00501	-	Rnz	Ribonuclease Z, beta-lactamase superfamily hydrolase	Euryarchaeota	Euryarchaeota
2773593668	arCOG04466	K03308	-	Na+-dependent transporter of the SNF family	Archaeoglobus veneficus SNP6	Euryarchaeota
2773593672	arCOG02712	K07089	-	Predicted permease	Bacteroidetes	Bacteroidetes
2773593676	arCOG04044	K11645	-	2-amino-3,7-dideoxy-D-threo-hept-6-ulosonic acid synthase, DhnA-aldolase family	Archaea	Archaea
2773593677	arCOG01578	K01535	MgtA	Cation transport ATPase	cellular organisms	Cellular organisms
2773593680	arCOG00989	K00773	Tgt	Queuine/archaeosine tRNA-ribosyltransferase	Archaeoglobaceae	Euryarchaeota
2773593685	arCOG00057	K00820	GlmS	Glucosamine 6-phosphate synthetase	cellular organisms	Cellular organisms
2773593698	arCOG01676	K21029	ThiF	Dinucleotide-utilizing enzyme involved in molybdopterin and thiamine biosynthesis	Methanobacterium	Euryarchaeota
2773593707	arCOG01619	K00002	ARA1	Aldo/keto reductase, related to diketogulonate reductase	Halanaerobium praevalens DSM 2228	Firmicutes
2773593713	arCOG01394	-	MurG	UDP-N-acetylglucosamine:LPS N-acetylglucosamine transferase	cellular organisms	Cellular organisms
2773593718	arCOG05355	K03271	GmhA	Phosphoheptose isomerase	Bacteria	Bacteria
2773593726	arCOG00328	K02327	PolB3	DNA polymerase PolB3	Methanosarcinaceae	Euryarchaeota
2773593729	arCOG01145	K07096	-	Phosphohydrolase, Icc/MPP superfamily	Archaea	Archaea
2773593731	arCOG00606	-	CBS domain	CBS domain	Archaea	Archaea
2773593736	arCOG01674	K01512	AcyP	Acylphosphatase	Euryarchaeota	Euryarchaeota
2773593741	arCOG00493	K00150	GapA	Glyceraldehyde-3-phosphate dehydrogenase/erythrose-4-phosphate dehydrogenase	Archaea	Archaea
2773593748	arCOG01150	K06953	-	Predicted phosphohydrolase, MPP superfamily	Euryarchaeota	Euryarchaeota
2773593750	arCOG01560	K03243	InfB	Translation initiation factor 2 (IF-2; GTPase)	Archaea	Archaea
2773593753	arCOG08649	K03163	-	Topoisomerase IB	Candidatus Bathyarchaeota archaeon	Candidatus Bathyarchaeota
2773593757	arCOG00350	K14540	RbgA	Ribosome biogenesis GTPase A	Methanocaldococcus	Euryarchaeota
2773593766	arCOG04186	K02984	RPS1A	Ribosomal protein S3AE	Nanohaloarchaea archaeon SW_7_43_1	Euryarchaeota
2773593769	arCOG01185	K08851	Bud32	tRNA A-37 threonylcarbamoyl transferase component Bud32	Archaea	Archaea
2773593774	arCOG00458	K06974	-	Archaemetzincin family protease	Euryarchaeota	Euryarchaeota
2773593781	arCOG01393	-	-	Glycosyl transferase, related to UDP-glucuronosyltransferase	Euryarchaeota	Euryarchaeota
2773593783	arCOG01383	-	-	Glycosyl transferase family 2	Methanothrix thermoacetophila PT	Euryarchaeota
2773593787	arCOG01356	K04034	-	Radical SAM superfamily enzyme	cellular organisms	Cellular organisms
2773593794	arCOG04256	K03042	RpoC/Rpo11	DNA-directed RNA polymerase subunit A''	Archaea	Archaea
2773593797	arCOG04258	K03053	RPB5	DNA-directed RNA polymerase, subunit H, RpoH/RPB5	Thermococcus	Euryarchaeota
2773593806	arCOG00401	K01868	ThrS	Threonyl-tRNA synthetase	unclassified Candidatus Bathyarchaeota	Candidatus Bathyarchaeota
2773593812	arCOG00042	-	TilS	tRNA(Ile)-lysidine synthase TilS/MesJ	Theionarchaea archaeon DG-70-1	Euryarchaeota
2773593815	arCOG01361	K07739	ELP3	Histone acetyltransferase	Methanococcales	Euryarchaeota
2773593825	arCOG04574	K03744	LemA	Uncharacterized protein	cellular organisms	Cellular organisms
2773593846	arCOG01239	K16317	RsmE	RNA base methyltransferase family enzyme	Methanothermus fervidus DSM 2088	Euryarchaeota
2773593848	arCOG04129	K02889	RPL21A	Ribosomal protein L21E	Archaea	Archaea
2773593854	arCOG00408	K04567	LysU	Lysyl-tRNA synthetase (class II)	Thermoanaerobacterales	Firmicutes
2773593855	arCOG01768	-	-	Membrane associated serine protease	Bacteroidetes/Chlorobi group	Bacteroidetes
2773593862	arCOG00288	K10679	NfnB	Nitroreductase	Methanomicrobiales	Euryarchaeota
2773593869	arCOG04174	K15449	TYW1	Wybutosine (yW) biosynthesis enzyme, Fe-S oxidoreductase	Thermoprotei archaeon	Crenarchaeota
2773593871	arCOG04466	K03308	-	Na+-dependent transporter of the SNF family	Archaeoglobus veneficus SNP6	Euryarchaeota
2773593879	arCOG00809	K01869	LeuS	Leucyl-tRNA synthetase	Archaea	Archaea
2773593899	arCOG01678	K00789	MetK	Archaeal S-adenosylmethionine synthetase	Thermoplasmata archaeon	Euryarchaeota
2773593901	arCOG01923	K14564	SIK1	RNA processing factor Prp31, contains Nop domain	Archaea	Archaea
2773593902	arCOG00078	K04795	NOP1	Fibrillarin-like rRNA methylase	Archaea	Archaea
2773593924	arCOG00810	K06878	MetG	Methionyl-tRNA synthetase	Caldicellulosiruptor danielii	Firmicutes
2773593927	arCOG01338	K22224	-	Acyl-CoA synthetase, ATP-grasp containing subunit	TACK group	TACK
2773593931	arCOG00769	K03152	ThiJ	Putative intracellular protease/amidase	cellular organisms	Cellular organisms
2773593934	arCOG04228	K04794	Pth2	Peptidyl-tRNA hydrolase	Methanothermobacter tenebrarum	Euryarchaeota
2773593960	arCOG01578	K01537	MgtA	Cation transport ATPase	Archaea	Archaea
2773593962	arCOG02312	K02004	SalY	ABC-type antimicrobial peptide transport system, permease component	Euryarchaeota archaeon	Euryarchaeota
2773593968	arCOG00579	K03057	RPB9	DNA-directed RNA polymerase, subunit M/Transcription elongation factor TFIIS	Euryarchaeota	Euryarchaeota
2773593977	arCOG04236	K09013	SufC	Cysteine desulfurase activator ATPase	unclassified Crenarchaeota (miscellaneous)	Crenarchaeota
2773593979	arCOG00493	K00150	GapA	Glyceraldehyde-3-phosphate dehydrogenase/erythrose-4-phosphate dehydrogenase	Nanohaloarchaea archaeon B1-Br10_U2g1	Euryarchaeota
2773593988	arCOG01183	K01409	Kae1p/TsaD	Subunit of KEOPS complex, tRNA A37 threonylcarbamoyltransferase, contains a domain with ASKHA fold and RIO-type kinase (AP-endonuclease activity)	Archaea	Archaea
2773593997	arCOG04357	K03653	ENDO3c	Thermostable 8-oxoguanine DNA glycosylase	cellular organisms	Cellular organisms
2773593998	arCOG01057	-	HxlR	DNA-binding transcriptional regulator, HxlR family	cellular organisms	Cellular organisms
2773594001	arCOG00130	K08151	-	MFS family permease	Bacteria	Bacteria
2773594005	arCOG01640	K03238	GCD7	Translation initiation factor 2, beta subunit (eIF-2beta)/eIF-5 N-terminal domain	Euryarchaeota	Euryarchaeota
2773594022	arCOG01403	K00743	AglL	Glycosyltransferase	Reichenbachiella faecimaris	Bacteroidetes
2773594026	arCOG01522	-	HemY	Protoporphyrinogen oxidase	Methanosarcinales	Euryarchaeota
2773594027	arCOG00897	K23683	AglD	Glycosyl transferase family 2	cellular organisms	Cellular organisms
2773594030	arCOG01188	K00612	-	Predicted carbamoyl transferase, NodU family	Crenarchaeota archaeon SCGC AAA471-B05	Crenarchaeota
2773594039	arCOG01952	K07566	SUA5	tRNA A37 threonylcarbamoyladenosine synthetase subunit TsaC/SUA5/YrdC	Archaea	Archaea
2773594044	arCOG01578	-	MgtA	Cation transport ATPase	cellular organisms	Cellular organisms
2773594056	arCOG01403	-	AglL	Glycosyltransferase	Methanophagales archaeon	Euryarchaeota
2773594058	arCOG00557	K03724	Lhr	Lhr-like helicase	Hadesarchaea archaeon YNP_45	Euryarchaeota
2773594059	arCOG00607	-	-	Zn-dependent protease fused to CBS domain	Mariniphaga sediminis	Bacteroidetes
2773594066	arCOG00197	K01990	-	ABC-type uncharacterized transport system, ATPase component	Trichormus variabilis ATCC 29413	Cyanobacteria
2773594076	arCOG01179	K03236	InfA	Translation initiation factor 1 (IF-1)	Euryarchaeota	Euryarchaeota
2773594077	arCOG01180	K07178	RIO1	Serine/threonine protein kinase involved in cell cycle control	Thermococci	Euryarchaeota
2773594089	arCOG02948	K01208	AmyA	Glycosidase	Euryarchaeota archaeon SM23-78	Euryarchaeota
2773594099	arCOG02077	K04488	IscU	NifU homolog involved in Fe-S cluster formation	Crenarchaeota archaeon SCGC AAA471-B05	Crenarchaeota
2773594100	arCOG00065	K11717	csdA	Selenocysteine lyase/Cysteine desulfurase	Aigarchaeota archaeon NZ13_MG1	Thaumarchaeota
2773594102	arCOG01715	K09014	SufB	Cysteine desulfurase activator SufB	cellular organisms	Cellular organisms
2773594115	arCOG01993	K02226	GpmA	Phosphoglycerate mutase 1	Firmicutes	Firmicutes
2773594127	arCOG00253	K00012	AglM/Ugd	UDP-glucose 6-dehydrogenase	Candidatus Kryptonia	Candidatus Kryptonia
2773594131	arCOG01718	K02434	GatB	Asp-tRNAAsn/Glu-tRNAGln amidotransferase B subunit	Candidatus Bathyarchaeota archaeon	Candidatus Bathyarchaeota
2773594148	arCOG04209	K02877	RPL15A	Ribosomal protein L15E	Archaea	Archaea
2773594151	arCOG00971	K03432	PRE1	20S proteasome, alpha subunit	Archaea	Archaea
2773594152	arCOG04187	K14574	Sdo1	Ribosome maturation protein Sdo1	Archaeoglobales archaeon	Euryarchaeota
2773594154	arCOG01575	K11600	Rph	Ribonuclease PH	Thermoproteaceae	Crenarchaeota
2773594157	arCOG01719	K03330	GatE	Archaeal Glu-tRNAGln amidotransferase subunit E (contains GAD domain)	Methanocaldococcaceae	Euryarchaeota
2773594168	arCOG00348	K07159	-	Archaeal enzyme of ATP-grasp superfamily	Euryarchaeota archaeon UBA211	Euryarchaeota
2773594197	arCOG00310	K03564	Bcp	Peroxiredoxin	Candidatus Kryptonia	Candidatus Kryptonia
2773594200	arCOG00461	K07457	-	Uncharacterized protein related to Endonuclease III	cellular organisms	Cellular organisms
2773594202	arCOG01075	K03574	-	NUDIX family hydrolase	Archaea	Archaea
2773594213	arCOG01742	-	eRF1	Peptide chain release factor eRF1	Nanohaloarchaea archaeon SW_7_43_1	Euryarchaeota
2773594215	arCOG01038	K18532	Fap7	Broad-specificity NMP kinase	Methanococcales	Euryarchaeota
2773594225	arCOG00459	K10773	Nth	EndoIII-related endonuclease	Candidatus Brocadiaceae	Planctomycetes
2773594229	arCOG01296	K00384	TrxB	Thioredoxin reductase	Thermofilum sp. ex4484_79	Crenarchaeota
2773594239	arCOG04093	K02987	RPS4A	Ribosomal protein S4E	Euryarchaeota	Euryarchaeota
2773594242	arCOG04096	K02949	RpsQ	Ribosomal protein S17	Candidatus Bathyarchaeota archaeon	Candidatus Bathyarchaeota
2773594244	arCOG00784	K03538	POP4	RNase P/RNase MRP subunit p29	unclassified Candidatus Bathyarchaeota	Candidatus Bathyarchaeota
2773594245	arCOG00976	K00573	Pcm	Protein-L-isoaspartate carboxylmethyltransferase	Archaea	Archaea
2773594248	arCOG04097	K02982	RpsC	Ribosomal protein S3	Archaea	Archaea
2773594251	arCOG04067	K02886	RplB	Ribosomal protein L2	Euryarchaeota	Euryarchaeota
2773594252	arCOG04072	K02892	RplW	Ribosomal protein L23	Archaea	Archaea
2773594257	arCOG04298	K09129	-	Adenosine/AMP kinase	Candidatus Bathyarchaeota archaeon	Candidatus Bathyarchaeota
2773594260	arCOG04090	K02933	RplF	Ribosomal protein L6P	Archaea	Archaea
2773594261	arCOG00781	K02912	RPL32	Ribosomal protein L32E	Methanomada group	Euryarchaeota
2773594262	arCOG04089	K02885	RPL19A	Ribosomal protein L19E	Methanofervidicoccus sp. A16	Euryarchaeota
2773594265	arCOG04086	K02907	RpmD	Ribosomal protein L30	Euryarchaeota	Euryarchaeota
2773594271	arCOG04081	K07472	TIP49	DNA helicase TIP49, TBP-interacting protein	Methanosarcinales archaeon	Euryarchaeota
2773594284	arCOG05276	-	-	Pyrimidine dimer DNA glycosylase, T4 endoV family	Archaea	Archaea
2773594291	arCOG01403	-	AglL	Glycosyltransferase	Acidobacteriia bacterium SbA2	Acidobacteria
2773594304	arCOG00606	-	CBS domain	CBS domain	Candidatus Bathyarchaeota archaeon	Candidatus Bathyarchaeota
2773594308	arCOG01845	-	PaaD	Metal-sulfur cluster biosynthetic enzyme	Candidatus Caldiarchaeum subterraneum	Planctomycetes
2773594338	arCOG03427	K08978	-	DMT superfamily transporter	Thermococcus	Euryarchaeota
2773594340	arCOG01728	K06990	Mho1	Predicted class III extradiol dioxygenase, MEMO1 family	Theionarchaea archaeon DG-70-1	Euryarchaeota
2773594346	arCOG00978	K07442	GCD14	tRNA(1-methyladenosine) methyltransferase	Hadesarchaea archaeon YNP_45	Euryarchaeota
2773594347	arCOG04240	K02948	RpsK	Ribosomal protein S11	Archaea	Archaea
2773594352	arCOG01751	K02936	Rpl7Ae	Ribosomal protein L7AE	Archaea	Archaea
2773594354	arCOG04288	K02864	RplJ	Ribosomal protein L10	Archaea	Archaea
2773594357	arCOG04203	K07507	MgtC	Mg2+ transport system protein	Senegalia massiliensis	Firmicutes
2773594372	arCOG01764	K03120	SPT15	TATA-box binding protein (TBP), component of TFIID and TFIIIB	Euryarchaeota	Euryarchaeota
2773594388	arCOG04147	K04564	SodA	Superoxide dismutase	cellular organisms	Cellular organisms
2773594393	arCOG01087	K01803	TpiA	Triosephosphate isomerase	Hadesarchaea archaeon	Euryarchaeota
2773594401	arCOG01890	-	AmpS	Leucyl aminopeptidase (aminopeptidase T)	unclassified Candidatus Bathyarchaeota	Candidatus Bathyarchaeota
2773594403	arCOG00489	K00798	PduO	Cob(I)alamin adenosyltransferase	cellular organisms	Cellular organisms
2773594412	arCOG03287	-	GDB1	Glycogen debranching enzyme	Candidatus Hydrothermarchaeota archaeon JdFR-18	Candidatus Hydrothermarchaeota
2773594413	arCOG01589	K01921	RimK	Glutathione synthase/glutaminyl transferase/alpha-L-glutamate ligase	Desulfococcus oleovorans Hxd3	Proteobacteria
2773594422	arCOG01403	-	AglL	Glycosyltransferase	Methanosaeta sp. PtaB.Bin018	Euryarchaeota
2773594447	arCOG00035	K06927	Dph6	Diphthamide synthase (EF-2-diphthine--ammonia ligase)	Methanococcales	Euryarchaeota
2773594450	arCOG01131	K14260	-	Aspartate/tyrosine/aromatic aminotransferase	Candidatus Bathyarchaeota archaeon	Candidatus Bathyarchaeota
QQ_2 bin 128
Gene name	arCOG ID	KO ID	Gene	Annotation	Donor name	Phylum
2773594453	arCOG01403	-	AglL	Glycosyltransferase	Bacteria	Bacteria
2773594455	arCOG05355	K03271	GmhA	Phosphoheptose isomerase	Marinitoga sp. 1137	Thermotogae
2773594456	arCOG01030	K07031	-	Predicted kinase related to galactokinase and mevalonate kinase	Euryarchaeota archaeon CG_4_9_14_3_um_filter_38_12	Euryarchaeota
2773594457	arCOG00328	K02327	PolB3	DNA polymerase PolB3	Methanosarcinaceae	Euryarchaeota
2773594463	arCOG00606	-	CBS domain	CBS domain	Candidatus Bathyarchaeota archaeon	Candidatus Bathyarchaeota
2773594472	arCOG01331	K03799	HtpX	Zn-dependent protease with chaperone function	cellular organisms	Cellular organisms
2773594476	arCOG04409	K09147	-	Predicted nuclease (RNAse H fold)	Candidatus Bathyarchaeota archaeon BA1	Candidatus Bathyarchaeota
2773594478	arCOG01580	K03718	-	DNA-binding transcriptional regulator, Lrp family	unclassified Candidatus Bathyarchaeota	Candidatus Bathyarchaeota
2773594485	arCOG04288	K02864	RplJ	Ribosomal protein L10	Methanoregula sp.	Euryarchaeota
2773594486	arCOG04289	K02863	RplA	Ribosomal protein L1	Thermoplasmata archaeon	Euryarchaeota
2773594502	arCOG04314	K02979	RPS28A	Ribosomal protein S28E/S33	Thermoprotei archaeon	Crenarchaeota
2773594522	arCOG04357	K03653	ENDO3c	Thermostable 8-oxoguanine DNA glycosylase	unclassified Candidatus Bathyarchaeota	Candidatus Bathyarchaeota
2773594529	arCOG04255	K02950	RpsL	Ribosomal protein S12	Archaea	Archaea
2773594532	arCOG04256	K03042	RpoC/Rpo11	DNA-directed RNA polymerase subunit A''	Archaea	Archaea
2773594546	arCOG04249	K07558	CCA1	tRNA nucleotidyltransferase (CCA-adding enzyme)	Archaea	Archaea
2773594562	arCOG00970	K03433	PRE1	20S proteasome, beta subunit	Archaea	Archaea
2773594564	arCOG00093	K00764	PurF	Glutamine phosphoribosylpyrophosphate amidotransferase	cellular organisms	Cellular organisms
2773594568	arCOG01150	K06953	-	Predicted phosphohydrolase, MPP superfamily	Methanocellaceae archaeon UBA148	Euryarchaeota
2773594578	arCOG01532	K00806	UppS	Undecaprenyl pyrophosphate synthase	Thermoprotei archaeon	Crenarchaeota
2773594580	arCOG04116	K06865	-	ATPase (PilT family)	Thaumarchaeota	Thaumarchaeota
2773594585	arCOG00090	K01951	GuaA	GMP synthase - Glutamine amidotransferase domain	Candidatus Methanolliviera sp. GoM_oil	Euryarchaeota
2773594598	arCOG00809	K01869	LeuS	Leucyl-tRNA synthetase	Thermoprotei archaeon	Crenarchaeota
2773594603	arCOG00412	K01890	PheT	Phenylalanyl-tRNA synthetase beta subunit	Candidatus Bathyarchaeota archaeon	Candidatus Bathyarchaeota
2773594607	arCOG01946	K02991	RPS6A	Ribosomal protein S6E/S10	Euryarchaeota	Euryarchaeota
2773594612	arCOG01711	K01507	Ppa	Inorganic pyrophosphatase	Euryarchaeota	Euryarchaeota
2773594613	arCOG00675	K03049	RPB7	DNA-directed RNA polymerase, subunit E'/Rpb7	Methanococcales	Euryarchaeota
2773594621	arCOG01575	K11600	Rph	Ribonuclease PH	Archaea	Archaea
2773594623	arCOG04187	K14574	Sdo1	Ribosome maturation protein Sdo1	Archaea	Archaea
2773594626	arCOG04231	K03926	CutA	Uncharacterized protein involved in tolerance to divalent cations	Thermodesulfovibrio	Nitrospirae
2773594631	arCOG04050	K04799	FEN1	5'-3' exonuclease	Archaea	Archaea
2773594634	arCOG01046	K00939	Adk	Adenylate kinase or related kinase	Nitrososphaerales archaeon UBA213	Thaumarchaeota
2773594646	arCOG01075	-	-	NUDIX family hydrolase	Eubacterium sp. AF36-5BH	Firmicutes
2773594652	arCOG00489	K00798	PduO	Cob(I)alamin adenosyltransferase	Candidatus Kryptonia	Candidatus Kryptonia
2773594653	arCOG00723	-	-	Uncharacterized protein, DUF488 family	Thermofilum sp. ex4484_79	Crenarchaeota
2773594666	arCOG00194	-	CcmA	ABC-type multidrug transport system, ATPase component	Euryarchaeota archaeon JdFR-21	Euryarchaeota
2773594669	arCOG10146	K10979	YkoV	Non-homologous end joining protein Ku, dsDNA break repair	Thaumarchaeota	Thaumarchaeota
2773594677	arCOG01347	K01971	CDC9	ATP-dependent DNA ligase	Archaeoglobales	Euryarchaeota
2773594680	arCOG03015	-	-	Uncharacterized protein YbjT, contains NAD(P)-binding and DUF2867 domains	Candidatus Jettenia caeni	Planctomycetes
2773594688	arCOG00279	K01611	SpeD	S-adenosylmethionine decarboxylase/arginine decarboxylase	TACK group	TACK
2773594691	arCOG00905	K21929	-	Uracil-DNA glycosylase	Candidatus Sulfobium mesophilum	Nitrospirae
2773594692	arCOG04291	-	-	Sugar isomerase related protein	Thermococci archaeon	Euryarchaeota
2773594705	arCOG00194	K01990	CcmA	ABC-type multidrug transport system, ATPase component	Archaea	Archaea
2773594706	arCOG01467	K01992	-	ABC-type multidrug transport system, permease component	Methanospirillum stamsii	Euryarchaeota
2773594710	arCOG00987	K11131	TruB	Pseudouridine synthase	Thermoplasmata archaeon	Euryarchaeota
2773594715	arCOG00779	K02876	RplO	Ribosomal protein L15	Methanofervidicoccus	Euryarchaeota
2773594716	arCOG04086	K02907	RpmD	Ribosomal protein L30	Euryarchaeota	Euryarchaeota
2773594717	-	-	-	-	Euryarchaeota archaeon RBG_19FT_COMBO_69_17	Euryarchaeota
2773594721	arCOG04089	K02885	RPL19A	Ribosomal protein L19E	Archaea	Archaea
2773594724	arCOG00781	K02912	RPL32	Ribosomal protein L32E	TACK group	TACK
2773594725	arCOG04090	K02933	RplF	Ribosomal protein L6P	Acidilobales	Crenarchaeota
2773594726	arCOG04091	K02994	RpsH	Ribosomal protein S8	Euryarchaeota	Euryarchaeota
2773594729	arCOG00579	K03057	RPB9	DNA-directed RNA polymerase, subunit M/Transcription elongation factor TFIIS	Candidatus Verstraetearchaeota archaeon	Candidatus Verstraetearchaeota archaeon
2773594736	arCOG00486	K01883	CysS	Cysteinyl-tRNA synthetase	Archaea	Archaea
2773594742	arCOG04109	K02929	RPL42A	Ribosomal protein L44E	Thermococcaceae	Euryarchaeota
2773594744	arCOG01832	K13993	IbpA	Molecular chaperone (HSP20 family)	cellular organisms	Cellular organisms
2773594749	arCOG01998	K01652	IlvB	Acetolactate synthase large subunit or other thiamine pyrophosphate-requiring enzyme	Bacteria	Bacteria
2773594773	arCOG00485	K04566	LysS	Lysyl-tRNA synthetase, class I	Euryarchaeota archaeon	Euryarchaeota
2773594774	arCOG01952	K07566	SUA5	tRNA A37 threonylcarbamoyladenosine synthetase subunit TsaC/SUA5/YrdC	Thermoprotei archaeon	Crenarchaeota
2773594779	arCOG04129	K02889	RPL21A	Ribosomal protein L21E	Thermoplasmata archaeon	Euryarchaeota
2773594780	arCOG01015	K07583	Pus10	tRNA U54 and U55 pseudouridine synthase Pus10	Euryarchaeota	Euryarchaeota
2773594800	arCOG03117	-	DedA	Uncharacterized membrane-associated protein, DedA family	Thaumarchaeota	Thaumarchaeota
2773594803	arCOG01421	K00688	GlgP	Glucan phosphorylase	Bacteria	Bacteria
2773594804	arCOG03192	K01174	-	Endonuclease YncB, thermonuclease family	Euryarchaeota	Euryarchaeota
2773594805	arCOG00606	K04767	-	CBS domain	cellular organisms	Cellular organisms
2773594823	arCOG04214	-	-	Uncharacterized protein	Saccharolobus solfataricus	Crenarchaeota
2773594828	arCOG00780	K02883	RPL18A	Ribosomal protein L18E	Euryarchaeota	Euryarchaeota
2773594829	arCOG04242	K02871	RplM	Ribosomal protein L13	Euryarchaeota	Euryarchaeota
2773594830	arCOG04242	K02996	RplM	Ribosomal protein L13	Euryarchaeota	Euryarchaeota
2773594838	arCOG01068	K00382	Lpd	Pyruvate/2-oxoglutarate dehydrogenase complex, dihydrolipoamide dehydrogenase (E3) component or related enzyme	cellular organisms	Cellular organisms
2773594843	arCOG04308	K09721	-	Uncharacterized protein	Methanocaldococcus villosus KIN24-T80	Euryarchaeota
2773594846	arCOG04208	K02921	RPL43A	Ribosomal protein L37AE/L43A	Methanothermus fervidus DSM 2088	Euryarchaeota
2773594848	arCOG01344	K02966	RPS19A	Ribosomal protein S19E (S16A)	Hadesarchaea archaeon	Euryarchaeota
2773594854	arCOG01562	K03231	GTPBP1	GTPase	Candidatus Caldiarchaeum subterraneum	Planctomycetes
2773594858	arCOG00348	K07159	-	Archaeal enzyme of ATP-grasp superfamily	Thermococcus sp. JdFR-02	Euryarchaeota
2773594861	arCOG04276	K00525	NrdA	Ribonucleotide reductase, alpha subunit	Candidatus Caldiarchaeum subterraneum	Planctomycetes
2773594866	arCOG01706	K00627	AceF	Pyruvate/2-oxoglutarate dehydrogenase complex, dihydrolipoamide acyltransferase (E2) component or related enzyme	Candidatus Hydrothermarchaeota archaeon JdFR-18	Candidatus Hydrothermarchaeota
2773594870	arCOG01054	K00161	AcoA	Pyruvate/2-oxoglutarate/acetoin dehydrogenase complex, dehydrogenase (E1) component, eukaryotic type, alpha subunit	Candidatus Bathyarchaeota archaeon RBG_16_48_13	Candidatus Bathyarchaeota
2773594872	arCOG07503	-	PgsA	Putative enzyme of poly-gamma-glutamate biosynthesis	Candidatus Methanoperedens	Euryarchaeota
2773594874	arCOG04081	K07472	TIP49	DNA helicase TIP49, TBP-interacting protein	Methanosarcinales archaeon	Euryarchaeota
2773594877	arCOG01338	K22224	-	Acyl-CoA synthetase, ATP-grasp containing subunit	Thaumarchaeota	Thaumarchaeota
2773594887	arCOG01296	K00384	TrxB	Thioredoxin reductase	Archaea	Archaea
2773594893	arCOG04203	K07507	MgtC	Mg2+ transport system protein	cellular organisms	Cellular organisms
2773594894	arCOG00915	K00823	GabT	4-aminobutyrate aminotransferase or related aminotransferase	Euryarchaeota	Euryarchaeota
2773594895	arCOG01518	K20608	FrvX	Cellulase M or related protein	cellular organisms	Cellular organisms
2773594896	arCOG01997	K05595	MarC	Multiple antibiotic transporter	Methanosarcinales archaeon	Euryarchaeota
2773594897	arCOG01229	-	-	Cyclic 2, 3-diphosphoglycerate synthetase	Archaea	Archaea
2773594898	arCOG00863	K00926	ArcC	Carbamate kinase	Archaea	Archaea
2773594899	arCOG00912	K00611	ArgF	Ornithine carbamoyltransferase	cellular organisms	Cellular organisms
2773594901	arCOG01252	K22187	PutA	Lactaldehyde dehydrogenase, Succinate semialdehyde dehydrogenase or other NAD-dependent aldehyde dehydrogenase	Candidatus Methanoperedenaceae	Euryarchaeota
2773594902	arCOG00979	K00545	-	Predicted O-methyltransferase YrrM	Nitrosopumilales archaeon	Thaumarchaeota
2773594903	arCOG01674	K01512	AcyP	Acylphosphatase	Thaumarchaeota archaeon JGI OTU-1	Thaumarchaeota
2773594911	arCOG02861	-	-	Predicted membrane protein, DoxD family	Streptosporangiales	Actinobacteria
2773594914	arCOG01297	K03387	AhpF	Alkyl hydroperoxide reductase, large subunit	Candidatus Bathyarchaeota archaeon B26-2	Candidatus Bathyarchaeota
2773594928	arCOG01075	K03574	-	NUDIX family hydrolase	Candidatus Thorarchaeota archaeon	Candidatus Thorarchaeota
2773594933	arCOG00557	K03724	Lhr	Lhr-like helicase	Archaea	Archaea
2773594961	arCOG00614	-	SpoIVFB	Zn-dependent protease	Thermococcus	Euryarchaeota
2773594982	arCOG00976	K00573	Pcm	Protein-L-isoaspartate carboxylmethyltransferase	Thermoprotei archaeon	Crenarchaeota
2773595014	arCOG04186	K02984	RPS1A	Ribosomal protein S3AE	Thermoplasmatales archaeon I-plasma	Euryarchaeota
2773595022	arCOG00663	-	GCD1	Nucleoside-diphosphate-sugar pyrophosphorylase involved in lipopolysaccharide biosynthesis/translation initiation factor 2B, gamma/epsilon subunit	TACK group	TACK
2773595025	arCOG00663	K00973	GCD1	Nucleoside-diphosphate-sugar pyrophosphorylase involved in lipopolysaccharide biosynthesis/translation initiation factor 2B, gamma/epsilon subunit	Candidatus Bathyarchaeota archaeon	Candidatus Bathyarchaeota
2773595040	arCOG01894	K01151	Nfo	Endonuclease IV	Sulfolobaceae	Crenarchaeota
2773595041	arCOG00305	K02347	POL4	DNA polymerase IV (family X)	Candidatus Bathyarchaeota archaeon	Candidatus Bathyarchaeota
2773595042	arCOG00701	K01126	UgpQ	Glycerophosphoryl diester phosphodiesterase	Candidatus Bathyarchaeota archaeon	Candidatus Bathyarchaeota
2773595043	arCOG00459	K10773	Nth	EndoIII-related endonuclease	Archaeoglobaceae	Euryarchaeota
2773595046	arCOG02969	K08776	PepN	Aminopeptidase N	unclassified Thaumarchaeota	Thaumarchaeota
2773595050	arCOG01631	-	-	Protein lysine SAM-dependent methyltransferase	cellular organisms	Cellular organisms
2773595062	arCOG04269	K22585	-	Protein, predicted to be involved in DNA repair	unclassified Methanobacterium	Euryarchaeota
2773595064	arCOG01718	K02434	GatB	Asp-tRNAAsn/Glu-tRNAGln amidotransferase B subunit	Candidatus Bathyarchaeota archaeon	Candidatus Bathyarchaeota
2773595066	arCOG00910	K07579	-	Predicted RNA methylase	Archaea	Archaea
2773595071	arCOG00406	K22503	AsnS	Aspartyl/asparaginyl-tRNA synthetase	Candidatus Verstraetearchaeota archaeon	Candidatus Verstraetearchaeota archaeon
2773595075	arCOG01764	K03120	SPT15	TATA-box binding protein (TBP), component of TFIID and TFIIIB	Euryarchaeota	Euryarchaeota
2773595078	arCOG01640	K03238	GCD7	Translation initiation factor 2, beta subunit (eIF-2beta)/eIF-5 N-terminal domain	Euryarchaeota	Euryarchaeota
2773595093	arCOG04154	K02995	RPS8A	Ribosomal protein S8E	Diaforarchaea group	Euryarchaeota
2773595098	arCOG01578	K01537	MgtA	Cation transport ATPase	Candidatus Verstraetearchaeota archaeon	Candidatus Verstraetearchaeota archaeon
2773595108	arCOG01924	K01424	AnsB	L-asparaginase/archaeal Glu-tRNAGln amidotransferase subunit D	Thermovenabulum gondwanense	Firmicutes
2773595112	arCOG01715	K09014	SufB	Cysteine desulfurase activator SufB	Candidatus Nitrosocaldus	Thaumarchaeota
2773595114	arCOG00065	K11717	csdA	Selenocysteine lyase/Cysteine desulfurase	cellular organisms	Cellular organisms
2773595130	arCOG01619	-	ARA1	Aldo/keto reductase, related to diketogulonate reductase	Candidatus Brocadiaceae bacterium S225	Planctomycetes
2773595131	arCOG02408	-	-	Uncharacterized NYN domain containing protein, LabA family	unclassified Nanohaloarchaea	Euryarchaeota
2773595138	arCOG04048	K01494	Dcd	Deoxycytidine deaminase	cellular organisms	Cellular organisms
2773595141	arCOG03214	K00560	ThyA	Thymidylate synthase	Bacteria	Bacteria
2773595142	arCOG01490	K00287	FolA	Dihydrofolate reductase	Flavobacterium urocaniciphilum	Bacteroidetes
2773595145	arCOG02852	K05710	{NirD}	Ferredoxin subunit of nitrite reductase or ring-hydroxylating dioxygenase	Candidatus Bathyarchaeota archaeon	Candidatus Bathyarchaeota
2773595147	arCOG00858	K09903	PyrH	Uridylate kinase	Candidatus Bathyarchaeota archaeon	Candidatus Bathyarchaeota
2773595157	arCOG02434	-	-	Nucleoside 2-deoxyribosyltransferase	Methanosarcinaceae	Euryarchaeota
2773595168	arCOG00009	K03294	PotE	Amino acid transporter	Candidatus Nitrosotenuis	Thaumarchaeota
2773595174	arCOG04093	K02987	RPS4A	Ribosomal protein S4E	Euryarchaeota archaeon JdFR-21	Euryarchaeota
2773595177	arCOG04095	K02874	RplN	Ribosomal protein L14	unclassified Methanosarcinales	Euryarchaeota
2773595178	arCOG04096	K02949	RpsQ	Ribosomal protein S17	Candidatus Bathyarchaeota archaeon	Candidatus Bathyarchaeota
2773595184	arCOG04097	K02982	RpsC	Ribosomal protein S3	Methanocaldococcus	Euryarchaeota
2773595186	arCOG04099	K02965	RpsS	Ribosomal protein S19	Archaeoglobus sp. JdFR-22	Euryarchaeota
2773595187	arCOG04067	K02886	RplB	Ribosomal protein L2	Methanothermobacter	Euryarchaeota
2773595189	arCOG04072	K02893	RplW	Ribosomal protein L23	Archaea	Archaea
2773595192	arCOG04070	K02906	RplC	Ribosomal protein L3	Archaea	Archaea
2773595221	arCOG00246	K00016	Mdh	Malate/lactate dehydrogenase	Bacteria	Bacteria
2773595223	arCOG00607	-	-	Zn-dependent protease fused to CBS domain	Euryarchaeota archaeon	Euryarchaeota
2773595224	arCOG00810	K06878	MetG	Methionyl-tRNA synthetase	Candidatus Bathyarchaeota archaeon	Candidatus Bathyarchaeota
2773595225	arCOG04582	K02346	Dpo4/DinP	Family Y DNA polymerase	Archaea	Archaea
2773595229	arCOG01393	-	-	Glycosyl transferase, related to UDP-glucuronosyltransferase	Archaeoglobaceae archaeon	Euryarchaeota
2773595234	arCOG01369	K08678	WcaG	Nucleoside-diphosphate-sugar epimerase	Hadesarchaea archaeon	Euryarchaeota
2773595235	arCOG00252	K02472	WecC	UDP-N-acetyl-D-mannosaminuronate dehydrogenase	Hadesarchaea archaeon	Euryarchaeota
Aenigmarchaeota CG_4_10_14_0_8
Gene name	arCOG ID	KO ID	Gene	Annotation	Donor name	Phylum
CG_4_10_14_0.8_um_filter_scaffold_10014_c_11	arCOG05024	-	-	HEPN domain containing protein	Archaea	Archaea
CG_4_10_14_0.8_um_filter_scaffold_1079_c_12	arCOG00971	K03432	PRE1	20S proteasome, alpha subunit	Archaea	Archaea
CG_4_10_14_0.8_um_filter_scaffold_1079_c_13	arCOG04187	K14574	Sdo1	Ribosome maturation protein Sdo1	Thermococci	Euryarchaeota
CG_4_10_14_0.8_um_filter_scaffold_1079_c_15	arCOG01575	K11600	Rph	Ribonuclease PH	Archaea	Archaea
CG_4_10_14_0.8_um_filter_scaffold_1079_c_18	-	-	-	-	Theionarchaea archaeon DG-70-1	Euryarchaeota
CG_4_10_14_0.8_um_filter_scaffold_1079_c_22	-	K01914	-	aspartate--ammonia ligase	Bacteria	Bacteria
CG_4_10_14_0.8_um_filter_scaffold_1079_c_5	arCOG04050	K04799	FEN1	5'-3' exonuclease	Thermococcaceae	Euryarchaeota
CG_4_10_14_0.8_um_filter_scaffold_1079_c_9	arCOG04209	K02877	RPL15A	Ribosomal protein L15E	Thermococcaceae	Euryarchaeota
CG_4_10_14_0.8_um_filter_scaffold_10948_c_11	arCOG00706	K03738	-	Aldehyde:ferredoxin oxidoreductase	cellular organisms	Cellular organisms
CG_4_10_14_0.8_um_filter_scaffold_10948_c_2	arCOG00087	K01951	GuaA	GMP synthase - Glutamine amidotransferase domain	Flammeovirga pectinis	Bacteroidetes
CG_4_10_14_0.8_um_filter_scaffold_1115_c_23	arCOG00187	K06174	Rli1	Translation initiation factor RLI1, contains Fe-S and AAA+ ATPase domains	Candidatus Methanofastidiosa	Euryarchaeota
CG_4_10_14_0.8_um_filter_scaffold_1115_c_24	-	-	-	-	Bacteria	Bacteria
CG_4_10_14_0.8_um_filter_scaffold_1115_c_6	arCOG01563	K03242	GCD11	Translation initiation factor 2, gamma subunit eIF-2 gamma, GTPase	Methanocaldococcus	Euryarchaeota
CG_4_10_14_0.8_um_filter_scaffold_1115_c_9	arCOG00675	K03049	RPB7	DNA-directed RNA polymerase, subunit E'/Rpb7	Euryarchaeota	Euryarchaeota
CG_4_10_14_0.8_um_filter_scaffold_11299_c_11	-	-	-	-	Candidatus Babela massiliensis	Candidatus Dependentiae
CG_4_10_14_0.8_um_filter_scaffold_11299_c_4	arCOG01742	K03265	eRF1	Peptide chain release factor eRF1	Thermococci	Euryarchaeota
CG_4_10_14_0.8_um_filter_scaffold_11299_c_6	arCOG01490	K00287	FolA	Dihydrofolate reductase	Nanohaloarchaea archaeon B1-Br10_U2g1	Euryarchaeota
CG_4_10_14_0.8_um_filter_scaffold_1171_c_15	arCOG01327	K00772	Pnp	Purine nucleoside phosphorylase	TACK group	TACK
CG_4_10_14_0.8_um_filter_scaffold_11787_c_3	arCOG01764	K03120	SPT15	TATA-box binding protein (TBP), component of TFIID and TFIIIB	Saccharolobus solfataricus	Crenarchaeota
CG_4_10_14_0.8_um_filter_scaffold_11787_c_6	arCOG01640	K03238	GCD7	Translation initiation factor 2, beta subunit (eIF-2beta)/eIF-5 N-terminal domain	Methanothermobacter	Euryarchaeota
CG_4_10_14_0.8_um_filter_scaffold_13167_c_2	arCOG01678	K00789	MetK	Archaeal S-adenosylmethionine synthetase	Thermoplasmata archaeon	Euryarchaeota
CG_4_10_14_0.8_um_filter_scaffold_13167_c_3	arCOG00608	-	-	Predicted transcriptional regulator with C-terminal CBS domains	Thermoplasmata archaeon	Euryarchaeota
CG_4_10_14_0.8_um_filter_scaffold_13167_c_5	arCOG01259	K00059	FabG	Short-chain alcohol dehydrogenase	Firmicutes	Firmicutes
CG_4_10_14_0.8_um_filter_scaffold_1407_c_6	arCOG01589	K01921	RimK	Glutathione synthase/glutaminyl transferase/alpha-L-glutamate ligase	Methanocellaceae archaeon UBA148	Euryarchaeota
CG_4_10_14_0.8_um_filter_scaffold_1407_c_8	arCOG00350	K14537	RbgA	Ribosome biogenesis GTPase A	Methanococcoides	Euryarchaeota
CG_4_10_14_0.8_um_filter_scaffold_14226_c_11	arCOG00406	K09759	AsnS	Aspartyl/asparaginyl-tRNA synthetase	Candidatus Bathyarchaeota archaeon	Candidatus Bathyarchaeota
CG_4_10_14_0.8_um_filter_scaffold_1423_c_16	arCOG01150	K06953	-	Predicted phosphohydrolase, MPP superfamily	Archaea	Archaea
CG_4_10_14_0.8_um_filter_scaffold_1423_c_17	arCOG04139	K00077	ApbA	Ketopantoate reductase	Bacteria	Bacteria
CG_4_10_14_0.8_um_filter_scaffold_1423_c_19	arCOG02293	K01838	-	HAD superfamily hydrolase	Clostridia	Firmicutes
CG_4_10_14_0.8_um_filter_scaffold_1423_c_7	arCOG04434	K05770	TspO	Tryptophan-rich sensory protein	Euryarchaeota archaeon SM23-78	Euryarchaeota
CG_4_10_14_0.8_um_filter_scaffold_14258_c_4	-	K02499	-	tetrapyrrole methylase family protein / MazG family protein	Anaerostipes	Firmicutes
CG_4_10_14_0.8_um_filter_scaffold_14258_c_6	arCOG02942	K22316	RnhA	Ribonuclease HI	Euryarchaeota archaeon	Euryarchaeota
CG_4_10_14_0.8_um_filter_scaffold_14827_c_20	arCOG01296	K00384	TrxB	Thioredoxin reductase	cellular organisms	Cellular organisms
CG_4_10_14_0.8_um_filter_scaffold_14827_c_8	arCOG04767	K03768	PpiB	Peptidyl-prolyl cis-trans isomerase (rotamase) - cyclophilin family	cellular organisms	Cellular organisms
CG_4_10_14_0.8_um_filter_scaffold_15661_c_3	arCOG03166	K06921	-	AAA+ superfamily ATPase fused to HTH and RecB nuclease domains	Methanolacinia petrolearia DSM 11571	Euryarchaeota
CG_4_10_14_0.8_um_filter_scaffold_17166_c_11	arCOG04793	-	-	Transcriptional regulator, predicted component of viral defense system	Thermoplasmata archaeon	Euryarchaeota
CG_4_10_14_0.8_um_filter_scaffold_17220_c_4	arCOG00808	K01873	ValS	Valyl-tRNA synthetase	unclassified Candidatus Bathyarchaeota	Candidatus Bathyarchaeota
CG_4_10_14_0.8_um_filter_scaffold_17775_c_6	arCOG01403	-	AglL	Glycosyltransferase	Thermoprotei archaeon	Crenarchaeota
CG_4_10_14_0.8_um_filter_scaffold_1869_c_14	arCOG00042	K14168	TilS	tRNA(Ile)-lysidine synthase TilS/MesJ	Euryarchaeota	Euryarchaeota
CG_4_10_14_0.8_um_filter_scaffold_1869_c_15	arCOG01361	K07739	ELP3	Histone acetyltransferase	Methanococcales	Euryarchaeota
CG_4_10_14_0.8_um_filter_scaffold_1869_c_19	arCOG02068	-	DsrE	Uncharacterized protein involved in intracellular sulfur reduction	Vampirococcus sp. LiM	Vampirococcus
CG_4_10_14_0.8_um_filter_scaffold_1869_c_20	arCOG03350	-	-	Uncharacterized protein	Euryarchaeota	Euryarchaeota
CG_4_10_14_0.8_um_filter_scaffold_1869_c_22	-	-	-	-	Bacteria	Bacteria
CG_4_10_14_0.8_um_filter_scaffold_1869_c_25	arCOG01728	K06990	Mho1	Predicted class III extradiol dioxygenase, MEMO1 family	Euryarchaeota	Euryarchaeota
CG_4_10_14_0.8_um_filter_scaffold_1883_c_24	arCOG01601	K00170	PorB	Pyruvate:ferredoxin oxidoreductase or related 2-oxoacid:ferredoxin oxidoreductase, beta subunit	Euryarchaeota	Euryarchaeota
CG_4_10_14_0.8_um_filter_scaffold_1883_c_27	arCOG01434	K01733	ThrC	Threonine synthase and cysteate synthase	Archaea	Archaea
CG_4_10_14_0.8_um_filter_scaffold_202_c_13	arCOG01630	K09022	TdcF	Translation initiation inhibitor, yjgF family	Criblamydia sequanensis CRIB-18	Chlamydiae
CG_4_10_14_0.8_um_filter_scaffold_202_c_14	arCOG01430	K01738	CysK	Cysteine synthase	Firmicutes	Firmicutes
CG_4_10_14_0.8_um_filter_scaffold_202_c_16	-	K07001	-	NTE family protein	Halalkalibacillus sp. B3227	Firmicutes
CG_4_10_14_0.8_um_filter_scaffold_202_c_45	arCOG00863	K00926	ArcC	Carbamate kinase	TACK group	TACK
CG_4_10_14_0.8_um_filter_scaffold_202_c_65	arCOG01179	K03236	InfA	Translation initiation factor 1 (IF-1)	Methanobacteriales	Euryarchaeota
CG_4_10_14_0.8_um_filter_scaffold_22181_c_5	-	-	-	-	Peptococcaceae	Firmicutes
CG_4_10_14_0.8_um_filter_scaffold_2288_c_3	arCOG00035	K06927	Dph6	Diphthamide synthase (EF-2-diphthine--ammonia ligase)	Archaea	Archaea
CG_4_10_14_0.8_um_filter_scaffold_2288_c_6	arCOG01961	K03316	NhaP	NhaP-type Na+/H+ and K+/H+ antiporter	Archaeoglobus sp. JdFR-22	Euryarchaeota
CG_4_10_14_0.8_um_filter_scaffold_2324_c_1	arCOG01564	-	SelB	Selenocysteine-specific translation elongation factor or SelB-II domain	Methanocaldococcus villosus KIN24-T80	Euryarchaeota
CG_4_10_14_0.8_um_filter_scaffold_2324_c_10	arCOG04387	K01939	PurA	Adenylosuccinate synthase	Candidatus Bathyarchaeota archaeon	Candidatus Bathyarchaeota
CG_4_10_14_0.8_um_filter_scaffold_2324_c_11	arCOG01747	K01756	PurB	Adenylosuccinate lyase	Flavobacteriaceae	Bacteroidetes
CG_4_10_14_0.8_um_filter_scaffold_2324_c_14	arCOG00807	K01870	IleS	Isoleucyl-tRNA synthetase	Euryarchaeota archaeon	Euryarchaeota
CG_4_10_14_0.8_um_filter_scaffold_2324_c_15	arCOG00606	-	-	CBS domain	Archaea	Archaea
CG_4_10_14_0.8_um_filter_scaffold_2324_c_6	arCOG00912	K00611	ArgF	Ornithine carbamoyltransferase	Candidatus Bathyarchaeota archaeon BA1	Candidatus Bathyarchaeota
CG_4_10_14_0.8_um_filter_scaffold_2324_c_9	arCOG02231	K07137	-	Uncharacterized FAD-dependent dehydrogenase	Archaea	Archaea
CG_4_10_14_0.8_um_filter_scaffold_24173_c_2	arCOG01229	-	-	Cyclic 2, 3-diphosphoglycerate synthetase	cellular organisms	Cellular organisms
CG_4_10_14_0.8_um_filter_scaffold_24721_c_5	-	K05928	-	tocopherol O-methyltransferase	Actinobacteria	Actinobacteria
CG_4_10_14_0.8_um_filter_scaffold_25323_c_4	arCOG04147	K04564	SodA	Superoxide dismutase	Desulfobacterales	Proteobacteria
CG_4_10_14_0.8_um_filter_scaffold_2668_c_14	arCOG00784	K03538	POP4	RNase P/RNase MRP subunit p29	Methanosphaera sp. BMS	Euryarchaeota
CG_4_10_14_0.8_um_filter_scaffold_2668_c_16	arCOG04096	K02949	RpsQ	Ribosomal protein S17	Methanobacterium	Euryarchaeota
CG_4_10_14_0.8_um_filter_scaffold_2668_c_17	arCOG04095	K02874	RplN	Ribosomal protein L14	Archaea	Archaea
CG_4_10_14_0.8_um_filter_scaffold_2668_c_19	arCOG04093	K02987	RPS4A	Ribosomal protein S4E	Methanofervidicoccus	Euryarchaeota
CG_4_10_14_0.8_um_filter_scaffold_2668_c_25	arCOG04761	K06153	UppP	Undecaprenyl pyrophosphate phosphatase	Candidatus Bathyarchaeota archaeon BA2	Candidatus Bathyarchaeota
CG_4_10_14_0.8_um_filter_scaffold_2668_c_35	arCOG00557	K03724	Lhr	Lhr-like helicase	Hadesarchaea archaeon YNP_45	Euryarchaeota
CG_4_10_14_0.8_um_filter_scaffold_2668_c_38	arCOG02846	K03686	DnaJ	DnaJ-class molecular chaperone	Archaeoglobus sp. JdFR-22	Euryarchaeota
CG_4_10_14_0.8_um_filter_scaffold_2668_c_5	arCOG04072	K02893	RplW	Ribosomal protein L23	Archaea	Archaea
CG_4_10_14_0.8_um_filter_scaffold_2668_c_6	arCOG04067	K02886	RplB	Ribosomal protein L2	Thermococci archaeon	Euryarchaeota
CG_4_10_14_0.8_um_filter_scaffold_31696_c_3	arCOG01923	K14564	SIK1	RNA processing factor Prp31, contains Nop domain	Sulfolobaceae	Crenarchaeota
CG_4_10_14_0.8_um_filter_scaffold_3247_c_12	arCOG01393	K07432	-	Glycosyl transferase, related to UDP-glucuronosyltransferase	cellular organisms	Cellular organisms
CG_4_10_14_0.8_um_filter_scaffold_3247_c_13	arCOG01394	K07441	MurG	UDP-N-acetylglucosamine:LPS N-acetylglucosamine transferase	Firmicutes	Firmicutes
CG_4_10_14_0.8_um_filter_scaffold_3247_c_2	arCOG00897	K00729	AglD	Glycosyl transferase family 2	Actinobacteria	Actinobacteria
CG_4_10_14_0.8_um_filter_scaffold_3247_c_4	arCOG01522	-	HemY	Protoporphyrinogen oxidase	Methanosarcinales	Euryarchaeota
CG_4_10_14_0.8_um_filter_scaffold_3247_c_5	arCOG01356	-	-	Radical SAM superfamily enzyme	Prosthecochloris marina	Firmicutes
CG_4_10_14_0.8_um_filter_scaffold_34189_c_4	arCOG04230	K09163	-	HD supefamily hydrolase	Archaea	Archaea
CG_4_10_14_0.8_um_filter_scaffold_3674_c_12	arCOG00661	-	-	Predicted DNA-binding protein with the Helix-hairpin-helix motif	Candidatus Bathyarchaeota archaeon	Candidatus Bathyarchaeota
CG_4_10_14_0.8_um_filter_scaffold_3674_c_15	arCOG00891	K03424	TatD	Mg-dependent DNase	Archaea	Archaea
CG_4_10_14_0.8_um_filter_scaffold_3674_c_3	arCOG00407	K01893	AsnS	Aspartyl/asparaginyl-tRNA synthetase	Candidatus Bathyarchaeota archaeon	Candidatus Bathyarchaeota
CG_4_10_14_0.8_um_filter_scaffold_41747_c_1	arCOG04116	K06865	-	ATPase (PilT family)	Thaumarchaeota	Thaumarchaeota
CG_4_10_14_0.8_um_filter_scaffold_4219_c_16	arCOG00761	-	TsaA	tRNA (Thr-GGU) A37 N-methylase	cellular organisms	Cellular organisms
CG_4_10_14_0.8_um_filter_scaffold_4219_c_19	arCOG03350	-	-	Uncharacterized protein	Candidatus Methanohalarchaeum thermophilum	Euryarchaeota
CG_4_10_14_0.8_um_filter_scaffold_4321_c_4	arCOG01252	K00135	PutA	Lactaldehyde dehydrogenase, Succinate semialdehyde dehydrogenase or other NAD-dependent aldehyde dehydrogenase	Methanomassiliicoccus	Euryarchaeota
CG_4_10_14_0.8_um_filter_scaffold_4321_c_5	arCOG03431	-	-	SWIM zinc finger containing protein	Candidatus Methanoperedens nitroreducens	Euryarchaeota
CG_4_10_14_0.8_um_filter_scaffold_4321_c_6	arCOG00883	-	HepA	Superfamily II DNA/RNA helicase, SNF2 family	Methanosarcinales	Euryarchaeota
CG_4_10_14_0.8_um_filter_scaffold_4394_c_11	arCOG04154	K02995	RPS8A	Ribosomal protein S8E	Diaforarchaea group	Euryarchaeota
CG_4_10_14_0.8_um_filter_scaffold_4394_c_12	arCOG05721	-	DmpA	L-aminopeptidase/D-esterase	Anaeromyxobacter	Proteobacteria
CG_4_10_14_0.8_um_filter_scaffold_4394_c_13	arCOG00519	-	FldA	Flavodoxin	Archaea	Archaea
CG_4_10_14_0.8_um_filter_scaffold_4394_c_22	arCOG00335	K18929	LutB	L-lactate utilization protein LutB, contains ferredoxin domain	Candidatus Methanofastidiosum methylthiophilus	Euryarchaeota
CG_4_10_14_0.8_um_filter_scaffold_4394_c_5	arCOG04076	-	-	Uncharacterized protein, DUF359 family	Euryarchaeota archaeon	Euryarchaeota
CG_4_10_14_0.8_um_filter_scaffold_4394_c_6	arCOG04126	K02922	RPL37A	Ribosomal protein L37E	Euryarchaeota archaeon	Euryarchaeota
CG_4_10_14_0.8_um_filter_scaffold_46094_c_3	arCOG04676	K01297	LdcA	Uncharacterized protein, homolog of microcin C7 resistance protein MccF	Sporolactobacillus	Firmicutes
CG_4_10_14_0.8_um_filter_scaffold_5024_c_21	arCOG01890	K19689	AmpS	Leucyl aminopeptidase (aminopeptidase T)	Archaea	Archaea
CG_4_10_14_0.8_um_filter_scaffold_5024_c_22	arCOG00067	K00948	PrsA	Phosphoribosylpyrophosphate synthetase	Bacteria	Bacteria
CG_4_10_14_0.8_um_filter_scaffold_5024_c_26	arCOG04125	K01974	RCL1	RNA 3'-terminal phosphate cyclase	Thermococci archaeon	Euryarchaeota
CG_4_10_14_0.8_um_filter_scaffold_5024_c_30	arCOG00915	K00821	GabT	4-aminobutyrate aminotransferase or related aminotransferase	Thaumarchaeota	Thaumarchaeota
CG_4_10_14_0.8_um_filter_scaffold_5024_c_5	arCOG04242	K02872	RplM	Ribosomal protein L13	Euryarchaeota archaeon JdFR-21	Euryarchaeota
CG_4_10_14_0.8_um_filter_scaffold_5143_c_5	arCOG01356	K04034	-	Radical SAM superfamily enzyme	Anaerotruncus colihominis DSM 17241	Firmicutes
CG_4_10_14_0.8_um_filter_scaffold_5172_c_15	arCOG00980	K03775	SlpA	FKBP-type peptidyl-prolyl cis-trans isomerase 2	Methanobacteriaceae	Euryarchaeota
CG_4_10_14_0.8_um_filter_scaffold_5172_c_27	arCOG00033	K07055	Trm5	Wybutosine (yW) biosynthesis enzyme, Trm5 methyltransferase	Archaea	Archaea
CG_4_10_14_0.8_um_filter_scaffold_5172_c_32	arCOG01180	K07178	RIO1	Serine/threonine protein kinase involved in cell cycle control	Thermoplasmatales archaeon SG8-52-3	Euryarchaeota
CG_4_10_14_0.8_um_filter_scaffold_537_c_15	arCOG05024	-	-	HEPN domain containing protein	Ferroglobus placidus DSM 10642	Euryarchaeota
CG_4_10_14_0.8_um_filter_scaffold_537_c_21	arCOG01608	K00169	PorA	Pyruvate:ferredoxin oxidoreductase or related 2-oxoacid:ferredoxin oxidoreductase, alpha subunit	ANME-2 cluster archaeon HR1	Euryarchaeota
CG_4_10_14_0.8_um_filter_scaffold_537_c_25	arCOG01603	K00172	PorG	Pyruvate:ferredoxin oxidoreductase or related 2-oxoacid:ferredoxin oxidoreductase, gamma subunit	ANME-2 cluster archaeon HR1	Euryarchaeota
CG_4_10_14_0.8_um_filter_scaffold_537_c_28	arCOG04157	K00558	Dcm	Site-specific DNA methylase	Bacteria	Bacteria
CG_4_10_14_0.8_um_filter_scaffold_537_c_33	arCOG01338	K09181	-	Acyl-CoA synthetase, ATP-grasp containing subunit	TACK group	TACK
CG_4_10_14_0.8_um_filter_scaffold_537_c_34	arCOG03117	K03975	DedA	Uncharacterized membrane-associated protein, DedA family	Anaerolineaceae	Chloroflexi
CG_4_10_14_0.8_um_filter_scaffold_537_c_42	arCOG02391	K03413	CheY	Rec domain	Clostridiales	Firmicutes
CG_4_10_14_0.8_um_filter_scaffold_537_c_43	arCOG02391	K03413	CheY	Rec domain	Firmicutes	Firmicutes
CG_4_10_14_0.8_um_filter_scaffold_537_c_47	-	-	-	-	Leptotrichia sp. oral taxon 225 str. F0581	Fusobacteria
CG_4_10_14_0.8_um_filter_scaffold_537_c_48	arCOG04157	K00558	Dcm	Site-specific DNA methylase	Methanobrevibacter filiformis	Euryarchaeota
CG_4_10_14_0.8_um_filter_scaffold_537_c_9	arCOG04109	K02929	RPL42A	Ribosomal protein L44E	Archaea	Archaea
CG_4_10_14_0.8_um_filter_scaffold_5546_c_3	arCOG00769	K03152	ThiJ	Putative intracellular protease/amidase	cellular organisms	Cellular organisms
CG_4_10_14_0.8_um_filter_scaffold_5546_c_5	arCOG04228	K04794	Pth2	Peptidyl-tRNA hydrolase	Euryarchaeota	Euryarchaeota
CG_4_10_14_0.8_um_filter_scaffold_596_c_12	arCOG04090	K02933	RplF	Ribosomal protein L6P	Archaea	Archaea
CG_4_10_14_0.8_um_filter_scaffold_596_c_13	arCOG00781	K02912	RPL32	Ribosomal protein L32E	Archaea	Archaea
CG_4_10_14_0.8_um_filter_scaffold_596_c_14	arCOG04089	K02885	RPL19A	Ribosomal protein L19E	Euryarchaeota	Euryarchaeota
CG_4_10_14_0.8_um_filter_scaffold_596_c_17	arCOG04086	K02907	RpmD	Ribosomal protein L30	Archaea	Archaea
CG_4_10_14_0.8_um_filter_scaffold_596_c_19	arCOG02411	-	-	HicB family component of toxin-antitoxin system, antitoxin, predicted nuclease of the RNAse H fold	cellular organisms	Cellular organisms
CG_4_10_14_0.8_um_filter_scaffold_596_c_31	arCOG02265	K03284	CorA	Mg2+ and Co2+ transporter	cellular organisms	Cellular organisms
CG_4_10_14_0.8_um_filter_scaffold_596_c_34	arCOG00607	-	-	Zn-dependent protease fused to CBS domain	Candidatus Hydrothermarchaeota archaeon JdFR-18	Candidatus Hydrothermarchaeota
CG_4_10_14_0.8_um_filter_scaffold_596_c_37	arCOG00810	K01874	MetG	Methionyl-tRNA synthetase	cellular organisms	Cellular organisms
CG_4_10_14_0.8_um_filter_scaffold_596_c_7	arCOG04308	K09721	-	Uncharacterized protein	Euryarchaeota	Euryarchaeota
CG_4_10_14_0.8_um_filter_scaffold_596_c_9	arCOG00038	K03151	ThiI	tRNA S(4)U 4-thiouridine synthase	Candidatus Bathyarchaeota archaeon	Candidatus Bathyarchaeota
CG_4_10_14_0.8_um_filter_scaffold_5971_c_11	arCOG01145	-	-	Phosphohydrolase, Icc/MPP superfamily	cellular organisms	Cellular organisms
CG_4_10_14_0.8_um_filter_scaffold_5971_c_6	arCOG00328	K02327	PolB3	DNA polymerase PolB3	Methanosarcinaceae	Euryarchaeota
CG_4_10_14_0.8_um_filter_scaffold_6145_c_3	arCOG00130	K08151	-	MFS family permease	Bacteria	Bacteria
CG_4_10_14_0.8_um_filter_scaffold_6272_c_6	-	-	-	-	unclassified Crenarchaeota	Crenarchaeota
CG_4_10_14_0.8_um_filter_scaffold_6272_c_7	arCOG02077	K04488	IscU	NifU homolog involved in Fe-S cluster formation	Archaea	Archaea
CG_4_10_14_0.8_um_filter_scaffold_6454_c_10	arCOG01920	K02601	NusG	Transcription antiterminator NusG	unclassified Nanohaloarchaea	Euryarchaeota
CG_4_10_14_0.8_um_filter_scaffold_6454_c_5	arCOG04288	K02864	RplJ	Ribosomal protein L10	Archaea	Archaea
CG_4_10_14_0.8_um_filter_scaffold_6454_c_6	arCOG04289	K02863	RplA	Ribosomal protein L1	Archaea	Archaea
CG_4_10_14_0.8_um_filter_scaffold_65526_c_5	arCOG00915	K00819	GabT	4-aminobutyrate aminotransferase or related aminotransferase	Candidatus Nitrosotenuis uzonensis	Thaumarchaeota
CG_4_10_14_0.8_um_filter_scaffold_6655_c_13	arCOG01553	K00331	-	Ni,Fe-hydrogenase III small subunit	Archaea	Archaea
CG_4_10_14_0.8_um_filter_scaffold_6655_c_15	arCOG01547	K00333	HycE	Ni,Fe-hydrogenase III large subunit and subunit G	cellular organisms	Cellular organisms
CG_4_10_14_0.8_um_filter_scaffold_6655_c_17	arCOG01543	K00338	NuoI	NADH dehydrogenase subunit I	Thermoprotei archaeon	Crenarchaeota
CG_4_10_14_0.8_um_filter_scaffold_6655_c_22	arCOG01252	PutA	-	Lactaldehyde dehydrogenase, Succinate semialdehyde dehydrogenase or other NAD-dependent aldehyde dehydrogenase	Methanosarcinales	Euryarchaeota
CG_4_10_14_0.8_um_filter_scaffold_6655_c_7	arCOG01792	K07755	-	SAM-dependent methyltransferase	Candidatus Bathyarchaeota archaeon	Candidatus Bathyarchaeota
CG_4_10_14_0.8_um_filter_scaffold_6991_c_6	arCOG02006	K01779	RacX	Aspartate racemase	Pyrococcus	Euryarchaeota
CG_4_10_14_0.8_um_filter_scaffold_8820_c_2	-	-	-	-	Archaea	Archaea
CG_4_10_14_0.8_um_filter_scaffold_9605_c_3	arCOG04250	-	-	Solo B3/4 domain (OB-fold DNA/RNA-binding) of Phe-aaRS-beta	Simkania negevensis Z	Chlamydiae
CG_4_10_14_0.8_um_filter_scaffold_976_c_10	arCOG01630	K09022	TdcF	Translation initiation inhibitor, yjgF family	Chitinophaga sp. GDMCC 1.1288	Bacteroidetes
CG_4_10_14_0.8_um_filter_scaffold_976_c_11	arCOG04107	K03237	SUI2	Translation initiation factor 2, alpha subunit (eIF-2alpha)	Euryarchaeota	Euryarchaeota
CG_4_10_14_0.8_um_filter_scaffold_976_c_12	arCOG00348	K07159	-	Archaeal enzyme of ATP-grasp superfamily	Euryarchaeota	Euryarchaeota
CG_4_10_14_0.8_um_filter_scaffold_976_c_25	arCOG01183	K01409	Kae1p/TsaD	Subunit of KEOPS complex, tRNA A37 threonylcarbamoyltransferase, contains a domain with ASKHA fold and RIO-type kinase (AP-endonuclease activity)	Planctomycetes bacterium SRT547	Planctomycetes
CG_4_10_14_0.8_um_filter_scaffold_976_c_7	arCOG00109	K02493	HemK	Methylase of polypeptide chain release factors	Saccharomonospora glauca K62	Actinobacteria
CG_4_10_14_0.8_um_filter_scaffold_976_c_8	arCOG00237	K14445	CitT	Di- and tricarboxylate transporter	Zunongwangia profunda SM-A87	Bacteroidetes
CG_4_10_14_0.8_um_filter_scaffold_976_c_9	arCOG03112	-	-	Fic family protein	Spirochaetia	Spirochaetes
CG_4_10_14_0.8_um_filter_scaffold_980_c_27	arCOG04129	K02889	RPL21A	Ribosomal protein L21E	Candidatus Bathyarchaeota archaeon	Candidatus Bathyarchaeota
CG_4_10_14_0.8_um_filter_scaffold_980_c_6	arCOG01770	-	-	Rhomboid family mebrane associated serine protease	Gracilimonas mengyeensis	Balneolaeota
CG_4_10_14_0.8_um_filter_scaffold_980_c_9	arCOG02462	K07130	-	Kynurenine formamidase	Methanomicrobia	Euryarchaeota
Aenigmarchaeota CG_4_10_14_3
Gene name	arCOG ID	KO ID	Gene	Annotation	Donor name	Phylum
CG_4_10_14_3_um_filter_scaffold_1029_c_14	-	K01914	-	aspartate--ammonia ligase	Bacteria	Bacteria
CG_4_10_14_3_um_filter_scaffold_1029_c_18	-	-	-	-	Theionarchaea archaeon DG-70-1	Euryarchaeota
CG_4_10_14_3_um_filter_scaffold_1029_c_21	arCOG01575	K11600	Rph	Ribonuclease PH	Archaea	Archaea
CG_4_10_14_3_um_filter_scaffold_1029_c_23	arCOG04187	K14574	Sdo1	Ribosome maturation protein Sdo1	Thermococci	Euryarchaeota
CG_4_10_14_3_um_filter_scaffold_1029_c_24	arCOG00971	K03432	PRE1	20S proteasome, alpha subunit	Archaea	Archaea
CG_4_10_14_3_um_filter_scaffold_1029_c_27	arCOG04209	K02877	RPL15A	Ribosomal protein L15E	Thermococcaceae	Euryarchaeota
CG_4_10_14_3_um_filter_scaffold_1029_c_31	arCOG04050	K04799	FEN1	5'-3' exonuclease	Thermococcaceae	Euryarchaeota
CG_4_10_14_3_um_filter_scaffold_1029_c_35	arCOG00946	K04069	PflA	Pyruvate-formate lyase-activating enzyme	TACK group	TACK
CG_4_10_14_3_um_filter_scaffold_11662_c_11	arCOG03350	-	-	Uncharacterized protein	Candidatus Methanohalarchaeum thermophilum	Euryarchaeota
CG_4_10_14_3_um_filter_scaffold_11662_c_8	arCOG00761	-	TsaA	tRNA (Thr-GGU) A37 N-methylase	cellular organisms	Cellular organisms
CG_4_10_14_3_um_filter_scaffold_1195_c_13	arCOG00980	K03775	SlpA	FKBP-type peptidyl-prolyl cis-trans isomerase 2	Methanobacteriaceae	Euryarchaeota
CG_4_10_14_3_um_filter_scaffold_1195_c_25	arCOG00033	K07055	Trm5	Wybutosine (yW) biosynthesis enzyme, Trm5 methyltransferase	Candidatus Helarchaeota ASGARD archaeon Hel_GB_B	Candidatus Helarchaeota
CG_4_10_14_3_um_filter_scaffold_1195_c_30	arCOG01180	K07178	RIO1	Serine/threonine protein kinase involved in cell cycle control	Thermoplasmatales archaeon SG8-52-3	Euryarchaeota
CG_4_10_14_3_um_filter_scaffold_123571_c_1	arCOG04157	K00558	Dcm	Site-specific DNA methylase	Methanobrevibacter filiformis	Euryarchaeota
CG_4_10_14_3_um_filter_scaffold_123571_c_2	-	-	-	-	Leptotrichia sp. oral taxon 225 str. F0581	Fusobacteria
CG_4_10_14_3_um_filter_scaffold_1248_c_15	arCOG01327	K00772	Pnp	Purine nucleoside phosphorylase	TACK group	TACK
CG_4_10_14_3_um_filter_scaffold_12670_c_4	arCOG01742	K03265	eRF1	Peptide chain release factor eRF1	Thermococci	Euryarchaeota
CG_4_10_14_3_um_filter_scaffold_12670_c_6	arCOG01490	K00287	FolA	Dihydrofolate reductase	Nanohaloarchaea archaeon B1-Br10_U2g1	Euryarchaeota
CG_4_10_14_3_um_filter_scaffold_1387_c_20	arCOG04186	K02984	RPS1A	Ribosomal protein S3AE	Nanohaloarchaea archaeon B1-Br10_U2g1	Euryarchaeota
CG_4_10_14_3_um_filter_scaffold_1476_c_15	arCOG00675	K03049	RPB7	DNA-directed RNA polymerase, subunit E'/Rpb7	Euryarchaeota	Euryarchaeota
CG_4_10_14_3_um_filter_scaffold_1476_c_18	arCOG01563	K03242	GCD11	Translation initiation factor 2, gamma subunit eIF-2 gamma, GTPase	Methanocaldococcus	Euryarchaeota
CG_4_10_14_3_um_filter_scaffold_16015_c_4	arCOG03166	-	-	AAA+ superfamily ATPase fused to HTH and RecB nuclease domains	Methanolacinia petrolearia DSM 11571	Euryarchaeota
CG_4_10_14_3_um_filter_scaffold_1614_c_11	arCOG03166	K06921	-	AAA+ superfamily ATPase fused to HTH and RecB nuclease domains	ANME-2 cluster archaeon	Euryarchaeota
CG_4_10_14_3_um_filter_scaffold_1614_c_24	-	-	-	-	cellular organisms	Cellular organisms
CG_4_10_14_3_um_filter_scaffold_16453_c_2	arCOG01678	K00789	MetK	Archaeal S-adenosylmethionine synthetase	Thermoplasmata archaeon	Euryarchaeota
CG_4_10_14_3_um_filter_scaffold_16453_c_3	arCOG00608	-	-	Predicted transcriptional regulator with C-terminal CBS domains	Thermoplasmata archaeon	Euryarchaeota
CG_4_10_14_3_um_filter_scaffold_16453_c_5	arCOG01259	K00059	FabG	Short-chain alcohol dehydrogenase	Firmicutes	Firmicutes
CG_4_10_14_3_um_filter_scaffold_17806_c_7	arCOG04767	K03768	PpiB	Peptidyl-prolyl cis-trans isomerase (rotamase) - cyclophilin family	cellular organisms	Cellular organisms
CG_4_10_14_3_um_filter_scaffold_19465_c_5	-	-	-	-	Peptococcaceae	Firmicutes
CG_4_10_14_3_um_filter_scaffold_20170_c_4	arCOG00808	K01873	ValS	Valyl-tRNA synthetase	unclassified Candidatus Bathyarchaeota	Candidatus Bathyarchaeota
CG_4_10_14_3_um_filter_scaffold_2056_c_17	arCOG04676	K01297	LdcA	Uncharacterized protein, homolog of microcin C7 resistance protein MccF	Sporolactobacillus	Firmicutes
CG_4_10_14_3_um_filter_scaffold_2056_c_2	arCOG02077	K04488	IscU	NifU homolog involved in Fe-S cluster formation	Archaea	Archaea
CG_4_10_14_3_um_filter_scaffold_2056_c_3	-	-	-	-	unclassified Crenarchaeota	Crenarchaeota
CG_4_10_14_3_um_filter_scaffold_20580_c_12	arCOG01296	K00384	TrxB	Thioredoxin reductase	cellular organisms	Cellular organisms
CG_4_10_14_3_um_filter_scaffold_2164_c_30	arCOG01601	K00170	PorB	Pyruvate:ferredoxin oxidoreductase or related 2-oxoacid:ferredoxin oxidoreductase, beta subunit	Euryarchaeota	Euryarchaeota
CG_4_10_14_3_um_filter_scaffold_2164_c_33	arCOG01434	K01733	ThrC	Threonine synthase and cysteate synthase	Archaea	Archaea
CG_4_10_14_3_um_filter_scaffold_22798_c_7	arCOG04242	K02872	RplM	Ribosomal protein L13	Euryarchaeota archaeon JdFR-21	Euryarchaeota
CG_4_10_14_3_um_filter_scaffold_25002_c_2	-	-	-	-	Archaea	Archaea
CG_4_10_14_3_um_filter_scaffold_2726_c_1	arCOG01564	-	SelB	Selenocysteine-specific translation elongation factor or SelB-II domain	Methanocaldococcus villosus KIN24-T80	Euryarchaeota
CG_4_10_14_3_um_filter_scaffold_2726_c_10	arCOG04387	K01939	PurA	Adenylosuccinate synthase	Candidatus Bathyarchaeota archaeon	Candidatus Bathyarchaeota
CG_4_10_14_3_um_filter_scaffold_2726_c_11	arCOG01747	K01756	PurB	Adenylosuccinate lyase	Flavobacteriaceae	Bacteroidetes
CG_4_10_14_3_um_filter_scaffold_2726_c_14	arCOG00807	K01870	IleS	Isoleucyl-tRNA synthetase	Euryarchaeota archaeon	Euryarchaeota
CG_4_10_14_3_um_filter_scaffold_2726_c_15	arCOG00606	-	-	CBS domain	Archaea	Archaea
CG_4_10_14_3_um_filter_scaffold_2726_c_28	arCOG01229	-	-	Cyclic 2, 3-diphosphoglycerate synthetase	cellular organisms	Cellular organisms
CG_4_10_14_3_um_filter_scaffold_2726_c_6	arCOG00912	K00611	ArgF	Ornithine carbamoyltransferase	Candidatus Bathyarchaeota archaeon BA1	Candidatus Bathyarchaeota
CG_4_10_14_3_um_filter_scaffold_2726_c_9	arCOG02231	K07137	-	Uncharacterized FAD-dependent dehydrogenase	Archaea	Archaea
CG_4_10_14_3_um_filter_scaffold_2907_c_11	arCOG02846	K03686	DnaJ	DnaJ-class molecular chaperone	Archaeoglobus sp. JdFR-22	Euryarchaeota
CG_4_10_14_3_um_filter_scaffold_2907_c_2	-	-	-	-	Cyanobacteria	Cyanobacteria
CG_4_10_14_3_um_filter_scaffold_2907_c_8	arCOG00557	K03724	Lhr	Lhr-like helicase	Hadesarchaea archaeon YNP_45	Euryarchaeota
CG_4_10_14_3_um_filter_scaffold_2990_c_5	arCOG01589	K01921	RimK	Glutathione synthase/glutaminyl transferase/alpha-L-glutamate ligase	Methanocellaceae archaeon UBA148	Euryarchaeota
CG_4_10_14_3_um_filter_scaffold_2990_c_7	arCOG00350	K14537	RbgA	Ribosome biogenesis GTPase A	Methanococcoides	Euryarchaeota
CG_4_10_14_3_um_filter_scaffold_3010_c_11	arCOG01890	K19689	AmpS	Leucyl aminopeptidase (aminopeptidase T)	Archaea	Archaea
CG_4_10_14_3_um_filter_scaffold_3010_c_12	arCOG00067	K00948	PrsA	Phosphoribosylpyrophosphate synthetase	Bacteria	Bacteria
CG_4_10_14_3_um_filter_scaffold_3010_c_16	arCOG04125	K01974	RCL1	RNA 3'-terminal phosphate cyclase	Thermococci archaeon	Euryarchaeota
CG_4_10_14_3_um_filter_scaffold_3010_c_20	arCOG00915	K00823	GabT	4-aminobutyrate aminotransferase or related aminotransferase	Thaumarchaeota	Thaumarchaeota
CG_4_10_14_3_um_filter_scaffold_3010_c_24	arCOG04116	K06865	-	ATPase (PilT family)	Thaumarchaeota	Thaumarchaeota
CG_4_10_14_3_um_filter_scaffold_3061_c_11	arCOG02293	K01838	-	HAD superfamily hydrolase	Clostridia	Firmicutes
CG_4_10_14_3_um_filter_scaffold_3061_c_8	arCOG01150	K06953	-	Predicted phosphohydrolase, MPP superfamily	Archaea	Archaea
CG_4_10_14_3_um_filter_scaffold_3061_c_9	arCOG04139	K00077	ApbA	Ketopantoate reductase	Bacteria	Bacteria
CG_4_10_14_3_um_filter_scaffold_3069_c_12	arCOG00784	K03538	POP4	RNase P/RNase MRP subunit p29	Methanosphaera sp. BMS	Euryarchaeota
CG_4_10_14_3_um_filter_scaffold_3069_c_14	arCOG04096	K02949	RpsQ	Ribosomal protein S17	Methanobacterium	Euryarchaeota
CG_4_10_14_3_um_filter_scaffold_3069_c_15	arCOG04095	K02874	RplN	Ribosomal protein L14	Archaea	Archaea
CG_4_10_14_3_um_filter_scaffold_3069_c_17	arCOG04093	K02987	RPS4A	Ribosomal protein S4E	Methanofervidicoccus	Euryarchaeota
CG_4_10_14_3_um_filter_scaffold_3069_c_23	arCOG04761	K06153	UppP	Undecaprenyl pyrophosphate phosphatase	Candidatus Bathyarchaeota archaeon BA2	Candidatus Bathyarchaeota
CG_4_10_14_3_um_filter_scaffold_3069_c_3	arCOG04072	K02893	RplW	Ribosomal protein L23	Archaea	Archaea
CG_4_10_14_3_um_filter_scaffold_3069_c_4	arCOG04067	K02886	RplB	Ribosomal protein L2	Thermococci archaeon	Euryarchaeota
CG_4_10_14_3_um_filter_scaffold_3463_c_12	arCOG03560	-	-	Plasmid associated protein, pRiA4b ORF-3-like	Methanosarcinales archaeon	Euryarchaeota
CG_4_10_14_3_um_filter_scaffold_3463_c_14	arCOG00112	K01940	ArgG	Argininosuccinate synthase	Bacteria	Bacteria
CG_4_10_14_3_um_filter_scaffold_3463_c_15	-	-	-	-	Bacteria	Bacteria
CG_4_10_14_3_um_filter_scaffold_3463_c_16	arCOG00495	K00145	ArgC	Acetylglutamate semialdehyde dehydrogenase	Pyrinomonas methylaliphatogenes	Acidobacteria
CG_4_10_14_3_um_filter_scaffold_3463_c_17	arCOG00914	K00821	ArgD	Ornithine/acetylornithine aminotransferase	Archaea	Archaea
CG_4_10_14_3_um_filter_scaffold_3463_c_6	arCOG01252	K00130	PutA	Lactaldehyde dehydrogenase, Succinate semialdehyde dehydrogenase or other NAD-dependent aldehyde dehydrogenase	Methanomassiliicoccus	Euryarchaeota
CG_4_10_14_3_um_filter_scaffold_3463_c_7	arCOG03431	-	-	SWIM zinc finger containing protein	Candidatus Methanoperedens nitroreducens	Euryarchaeota
CG_4_10_14_3_um_filter_scaffold_3463_c_8	arCOG00883	-	HepA	Superfamily II DNA/RNA helicase, SNF2 family	Methanosarcinales	Euryarchaeota
CG_4_10_14_3_um_filter_scaffold_4262_c_14	arCOG00661	-	-	Predicted DNA-binding protein with the Helix-hairpin-helix motif	Candidatus Bathyarchaeota archaeon	Candidatus Bathyarchaeota
CG_4_10_14_3_um_filter_scaffold_4262_c_17	arCOG00891	K03424	TatD	Mg-dependent DNase	Archaea	Archaea
CG_4_10_14_3_um_filter_scaffold_4262_c_20	arCOG01130	K00812	-	Aspartate/tyrosine/aromatic aminotransferase	Archaea	Archaea
CG_4_10_14_3_um_filter_scaffold_4262_c_5	arCOG00407	K01893	AsnS	Aspartyl/asparaginyl-tRNA synthetase	Candidatus Bathyarchaeota archaeon	Candidatus Bathyarchaeota
CG_4_10_14_3_um_filter_scaffold_4273_c_12	arCOG00910	K07579	-	Predicted RNA methylase	unclassified Candidatus Bathyarchaeota	Candidatus Bathyarchaeota
CG_4_10_14_3_um_filter_scaffold_4273_c_2	arCOG01630	K09022	TdcF	Translation initiation inhibitor, yjgF family	Criblamydia sequanensis CRIB-18	Chlamydiae
CG_4_10_14_3_um_filter_scaffold_4396_c_12	arCOG00970	K02737	PRE1	20S proteasome, beta subunit	Archaea	Archaea
CG_4_10_14_3_um_filter_scaffold_465_c_17	arCOG00042	K14168	TilS	tRNA(Ile)-lysidine synthase TilS/MesJ	Euryarchaeota	Euryarchaeota
CG_4_10_14_3_um_filter_scaffold_465_c_18	arCOG01361	K07739	ELP3	Histone acetyltransferase	Methanococcales	Euryarchaeota
CG_4_10_14_3_um_filter_scaffold_465_c_22	arCOG02068	-	DsrE	Uncharacterized protein involved in intracellular sulfur reduction	Vampirococcus sp. LiM	Vampirococcus
CG_4_10_14_3_um_filter_scaffold_465_c_23	arCOG03350	-	-	Uncharacterized protein	Euryarchaeota	Euryarchaeota
CG_4_10_14_3_um_filter_scaffold_465_c_25	-	-	-	-	Bacteria	Bacteria
CG_4_10_14_3_um_filter_scaffold_465_c_28	arCOG01728	K06990	Mho1	Predicted class III extradiol dioxygenase, MEMO1 family	Euryarchaeota	Euryarchaeota
CG_4_10_14_3_um_filter_scaffold_465_c_6	arCOG00401	K01868	ThrS	Threonyl-tRNA synthetase	Candidatus Bathyarchaeota archaeon	Candidatus Bathyarchaeota
CG_4_10_14_3_um_filter_scaffold_4748_c_10	arCOG01640	K03238	GCD7	Translation initiation factor 2, beta subunit (eIF-2beta)/eIF-5 N-terminal domain	Methanothermobacter	Euryarchaeota
CG_4_10_14_3_um_filter_scaffold_4748_c_13	arCOG01764	K03120	SPT15	TATA-box binding protein (TBP), component of TFIID and TFIIIB	Saccharolobus solfataricus	Crenarchaeota
CG_4_10_14_3_um_filter_scaffold_4748_c_4	-	K02499	-	tetrapyrrole methylase family protein / MazG family protein	Anaerostipes	Firmicutes
CG_4_10_14_3_um_filter_scaffold_4748_c_6	arCOG02942	K22316	RnhA	Ribonuclease HI	Euryarchaeota archaeon	Euryarchaeota
CG_4_10_14_3_um_filter_scaffold_4815_c_10	arCOG04288	K02864	RplJ	Ribosomal protein L10	Archaea	Archaea
CG_4_10_14_3_um_filter_scaffold_4815_c_11	arCOG04289	K02863	RplA	Ribosomal protein L1	Archaea	Archaea
CG_4_10_14_3_um_filter_scaffold_4815_c_15	arCOG01920	K02601	NusG	Transcription antiterminator NusG	unclassified Nanohaloarchaea	Euryarchaeota
CG_4_10_14_3_um_filter_scaffold_4815_c_18	arCOG04792	-	-	Transposase	Candidatus Methanolliviera sp. GoM_asphalt	Euryarchaeota
CG_4_10_14_3_um_filter_scaffold_4815_c_3	arCOG01923	K14564	SIK1	RNA processing factor Prp31, contains Nop domain	Sulfolobaceae	Crenarchaeota
CG_4_10_14_3_um_filter_scaffold_5145_c_10	arCOG04154	K02995	RPS8A	Ribosomal protein S8E	Diaforarchaea group	Euryarchaeota
CG_4_10_14_3_um_filter_scaffold_5145_c_11	arCOG05721	-	DmpA	L-aminopeptidase/D-esterase	Anaeromyxobacter	Proteobacteria
CG_4_10_14_3_um_filter_scaffold_5145_c_12	arCOG00519	FldA	Flavodoxin	Flavodoxin	Archaea	Archaea
CG_4_10_14_3_um_filter_scaffold_5145_c_21	arCOG00335	K18929	LutB	L-lactate utilization protein LutB, contains ferredoxin domain	Candidatus Methanofastidiosum methylthiophilus	Euryarchaeota
CG_4_10_14_3_um_filter_scaffold_5145_c_5	arCOG04076	-	-	Uncharacterized protein, DUF359 family	Euryarchaeota	Euryarchaeota
CG_4_10_14_3_um_filter_scaffold_5145_c_6	arCOG04126	K02922	RPL37A	Ribosomal protein L37E	Euryarchaeota archaeon	Euryarchaeota
CG_4_10_14_3_um_filter_scaffold_5163_c_17	arCOG05024	-	-	HEPN domain containing protein	Archaea	Archaea
CG_4_10_14_3_um_filter_scaffold_524_c_10	arCOG00863	K00926	ArcC	Carbamate kinase	TACK group	TACK
CG_4_10_14_3_um_filter_scaffold_524_c_39	-	K07001	-	NTE family protein	Halalkalibacillus sp. B3227	Firmicutes
CG_4_10_14_3_um_filter_scaffold_524_c_41	arCOG01430	K01738	CysK	Cysteine synthase	unclassified Sporanaerobacter	Firmicutes
CG_4_10_14_3_um_filter_scaffold_552_c_11	arCOG05024	-	-	HEPN domain containing protein	Ferroglobus placidus DSM 10642	Euryarchaeota
CG_4_10_14_3_um_filter_scaffold_552_c_17	arCOG01608	K00169	PorA	Pyruvate:ferredoxin oxidoreductase or related 2-oxoacid:ferredoxin oxidoreductase, alpha subunit	ANME-2 cluster archaeon HR1	Euryarchaeota
CG_4_10_14_3_um_filter_scaffold_552_c_21	arCOG01603	K00172	PorG	Pyruvate:ferredoxin oxidoreductase or related 2-oxoacid:ferredoxin oxidoreductase, gamma subunit	ANME-2 cluster archaeon HR1	Euryarchaeota
CG_4_10_14_3_um_filter_scaffold_552_c_24	arCOG04157	K00558	Dcm	Site-specific DNA methylase	Bacteria	Bacteria
CG_4_10_14_3_um_filter_scaffold_552_c_29	arCOG01338	K09181	-	Acyl-CoA synthetase, ATP-grasp containing subunit	TACK group	TACK
CG_4_10_14_3_um_filter_scaffold_552_c_30	arCOG03117	K03975	DedA	Uncharacterized membrane-associated protein, DedA family	Anaerolineaceae	Chloroflexi
CG_4_10_14_3_um_filter_scaffold_552_c_38	arCOG02391	K03413	CheY	Rec domain	Clostridiales	Firmicutes
CG_4_10_14_3_um_filter_scaffold_552_c_39	arCOG02391	K03413	CheY	Rec domain	Firmicutes	Firmicutes
CG_4_10_14_3_um_filter_scaffold_552_c_5	arCOG04109	K02929	RPL42A	Ribosomal protein L44E	Archaea	Archaea
CG_4_10_14_3_um_filter_scaffold_5524_c_5	arCOG01356	K04034	-	Radical SAM superfamily enzyme	Anaerotruncus colihominis DSM 17241	Firmicutes
CG_4_10_14_3_um_filter_scaffold_5524_c_8	arCOG00664	K00973	AglF/RfbA	Glucose-1-phosphate uridyltransferase	Bacteria	Bacteria
CG_4_10_14_3_um_filter_scaffold_5524_c_9	arCOG04188	-	RfbC	dTDP-4-dehydrorhamnose 3,5-epimerase or related enzyme	cellular organisms	Cellular organisms
CG_4_10_14_3_um_filter_scaffold_5686_c_2	arCOG00035	K06927	Dph6	Diphthamide synthase (EF-2-diphthine--ammonia ligase)	Archaea	Archaea
CG_4_10_14_3_um_filter_scaffold_5686_c_5	arCOG01961	K03316	NhaP	NhaP-type Na+/H+ and K+/H+ antiporter	Archaeoglobus sp. JdFR-22	Euryarchaeota
CG_4_10_14_3_um_filter_scaffold_574_c_12	arCOG04090	K02933	RplF	Ribosomal protein L6P	Archaea	Archaea
CG_4_10_14_3_um_filter_scaffold_574_c_13	arCOG00781	K02912	RPL32	Ribosomal protein L32E	Archaea	Archaea
CG_4_10_14_3_um_filter_scaffold_574_c_14	arCOG04089	K02885	RPL19A	Ribosomal protein L19E	Euryarchaeota	Euryarchaeota
CG_4_10_14_3_um_filter_scaffold_574_c_17	arCOG04086	K02907	RpmD	Ribosomal protein L30	Archaea	Archaea
CG_4_10_14_3_um_filter_scaffold_574_c_19	arCOG02411	-	-	HicB family component of toxin-antitoxin system, antitoxin, predicted nuclease of the RNAse H fold	cellular organisms	Cellular organisms
CG_4_10_14_3_um_filter_scaffold_574_c_31	arCOG02265	K03284	CorA	Mg2+ and Co2+ transporter	cellular organisms	Cellular organisms
CG_4_10_14_3_um_filter_scaffold_574_c_34	arCOG00607	-	-	Zn-dependent protease fused to CBS domain	Candidatus Hydrothermarchaeota archaeon JdFR-18	Candidatus Hydrothermarchaeota
CG_4_10_14_3_um_filter_scaffold_574_c_37	arCOG00810	K01874	MetG	Methionyl-tRNA synthetase	cellular organisms	Cellular organisms
CG_4_10_14_3_um_filter_scaffold_574_c_7	arCOG04308	K09721	-	Uncharacterized protein	Euryarchaeota	Euryarchaeota
CG_4_10_14_3_um_filter_scaffold_574_c_9	arCOG00038	K03151	ThiI	tRNA S(4)U 4-thiouridine synthase	Candidatus Bathyarchaeota archaeon	Candidatus Bathyarchaeota
CG_4_10_14_3_um_filter_scaffold_5801_c_3	arCOG00769	K03152	ThiJ	Putative intracellular protease/amidase	cellular organisms	Cellular organisms
CG_4_10_14_3_um_filter_scaffold_5801_c_5	arCOG04228	K04794	Pth2	Peptidyl-tRNA hydrolase	Euryarchaeota	Euryarchaeota
CG_4_10_14_3_um_filter_scaffold_5840_c_5	arCOG04793	-	-	Transcriptional regulator, predicted component of viral defense system	Thermoplasmata archaeon	Euryarchaeota
CG_4_10_14_3_um_filter_scaffold_59817_c_3	arCOG04230	K09163	-	HD supefamily hydrolase	Archaea	Archaea
CG_4_10_14_3_um_filter_scaffold_6533_c_11	arCOG00406	K09759	AsnS	Aspartyl/asparaginyl-tRNA synthetase	Candidatus Bathyarchaeota archaeon	Candidatus Bathyarchaeota
CG_4_10_14_3_um_filter_scaffold_7022_c_6	arCOG00130	K08151	-	MFS family permease	Bacteria	Bacteria
CG_4_10_14_3_um_filter_scaffold_7318_c_12	arCOG00706	K03738	-	Aldehyde:ferredoxin oxidoreductase	cellular organisms	Cellular organisms
CG_4_10_14_3_um_filter_scaffold_7318_c_2	arCOG00087	K01951	GuaA	GMP synthase - Glutamine amidotransferase domain	Flammeovirga pectinis	Bacteroidetes
CG_4_10_14_3_um_filter_scaffold_74871_c_1	arCOG01296	-	TrxB	Thioredoxin reductase	Thermofilum sp. ex4484_79	Crenarchaeota
CG_4_10_14_3_um_filter_scaffold_7548_c_4	arCOG01792	K07755	-	SAM-dependent methyltransferase	Candidatus Bathyarchaeota archaeon	Candidatus Bathyarchaeota
CG_4_10_14_3_um_filter_scaffold_7777_c_8	arCOG01179	K03236	InfA	Translation initiation factor 1 (IF-1)	Methanobacteriales	Euryarchaeota
CG_4_10_14_3_um_filter_scaffold_8502_c_6	arCOG02006	K01779	RacX	Aspartate racemase	Pyrococcus	Euryarchaeota
CG_4_10_14_3_um_filter_scaffold_851_c_27	arCOG04129	K02889	RPL21A	Ribosomal protein L21E	Candidatus Bathyarchaeota archaeon	Candidatus Bathyarchaeota
CG_4_10_14_3_um_filter_scaffold_851_c_35	arCOG00501	K00784	Rnz	Ribonuclease Z, beta-lactamase superfamily hydrolase	Archaea	Archaea
CG_4_10_14_3_um_filter_scaffold_851_c_6	arCOG01770	-	-	Rhomboid family mebrane associated serine protease	Gracilimonas mengyeensis	Balneolaeota
CG_4_10_14_3_um_filter_scaffold_851_c_9	arCOG02462	K07130	-	Kynurenine formamidase	Methanomicrobia	Euryarchaeota
CG_4_10_14_3_um_filter_scaffold_8865_c_10	arCOG01553	K00331	-	Ni,Fe-hydrogenase III small subunit	Archaea	Archaea
CG_4_10_14_3_um_filter_scaffold_8865_c_6	arCOG01543	K00338	NuoI	NADH dehydrogenase subunit I	Thermoprotei archaeon	Crenarchaeota
CG_4_10_14_3_um_filter_scaffold_8865_c_8	arCOG01547	K00333	HycE	Ni,Fe-hydrogenase III large subunit and subunit G	cellular organisms	Cellular organisms
CG_4_10_14_3_um_filter_scaffold_914_c_10	arCOG01630	K09022	TdcF	Translation initiation inhibitor, yjgF family	Bacteroidetes	Bacteroidetes
CG_4_10_14_3_um_filter_scaffold_914_c_11	arCOG04107	K03237	SUI2	Translation initiation factor 2, alpha subunit (eIF-2alpha)	Euryarchaeota	Euryarchaeota
CG_4_10_14_3_um_filter_scaffold_914_c_12	arCOG00348	K07159	-	Archaeal enzyme of ATP-grasp superfamily	Euryarchaeota	Euryarchaeota
CG_4_10_14_3_um_filter_scaffold_914_c_25	arCOG01183	K01409	Kae1p/TsaD	Subunit of KEOPS complex, tRNA A37 threonylcarbamoyltransferase, contains a domain with ASKHA fold and RIO-type kinase (AP-endonuclease activity)	Planctomycetes bacterium SRT547	Planctomycetes
CG_4_10_14_3_um_filter_scaffold_914_c_7	arCOG00109	K02493	HemK	Methylase of polypeptide chain release factors	Saccharomonospora glauca K62	Actinobacteria
CG_4_10_14_3_um_filter_scaffold_914_c_9	arCOG03112	-	-	Fic family protein	Spirochaetia	Spirochaetes
CG_4_10_14_3_um_filter_scaffold_930_c_15	arCOG01394	K07441	MurG	UDP-N-acetylglucosamine:LPS N-acetylglucosamine transferase	Firmicutes	Firmicutes
CG_4_10_14_3_um_filter_scaffold_930_c_16	arCOG01393	K07432	-	Glycosyl transferase, related to UDP-glucuronosyltransferase	cellular organisms	Cellular organisms
CG_4_10_14_3_um_filter_scaffold_930_c_23	arCOG01356	-	-	Radical SAM superfamily enzyme	Prosthecochloris marina	Firmicutes
CG_4_10_14_3_um_filter_scaffold_930_c_24	arCOG01522	-	HemY	Protoporphyrinogen oxidase	Methanosarcinales	Euryarchaeota
CG_4_10_14_3_um_filter_scaffold_930_c_26	arCOG00897	K00729	AglD	Glycosyl transferase family 2	Actinobacteria	Actinobacteria
CG_4_10_14_3_um_filter_scaffold_930_c_3	arCOG01145	-	-	Phosphohydrolase, Icc/MPP superfamily	cellular organisms	Cellular organisms
CG_4_10_14_3_um_filter_scaffold_930_c_8	arCOG00328	K02327	PolB3	DNA polymerase PolB3	Methanosarcinaceae	Euryarchaeota
Aenigmarchaeota CG_4_9_14_3_150
Gene name	arCOG ID	KO ID	Gene	Annotation	Donor name	Phylum
CG_4_9_14_3_um_filter_150_scaffold_10269_c_17	arCOG00335	K18929	LutB	L-lactate utilization protein LutB, contains ferredoxin domain	Candidatus Methanofastidiosum methylthiophilus	Euryarchaeota
CG_4_9_14_3_um_filter_150_scaffold_10269_c_2	arCOG04126	K02922	RPL37A	Ribosomal protein L37E	Euryarchaeota archaeon	Euryarchaeota
CG_4_9_14_3_um_filter_150_scaffold_10269_c_6	arCOG04154	K02995	RPS8A	Ribosomal protein S8E	Diaforarchaea group	Euryarchaeota
CG_4_9_14_3_um_filter_150_scaffold_10269_c_7	arCOG05721	-	DmpA	L-aminopeptidase/D-esterase	Anaeromyxobacter	Proteobacteria
CG_4_9_14_3_um_filter_150_scaffold_10269_c_8	arCOG00519	-	FldA	Flavodoxin	Archaea	Archaea
CG_4_9_14_3_um_filter_150_scaffold_1119_c_26	arCOG00863	K00926	ArcC	Carbamate kinase	TACK group	TACK
CG_4_9_14_3_um_filter_150_scaffold_1119_c_55	-	K07001	-	NTE family protein	Halalkalibacillus sp. B3227	Firmicutes
CG_4_9_14_3_um_filter_150_scaffold_1119_c_57	arCOG01430	K01738	CysK	Cysteine synthase	Firmicutes	Firmicutes
CG_4_9_14_3_um_filter_150_scaffold_1119_c_58	arCOG01630	K09022	TdcF	Translation initiation inhibitor, yjgF family	Criblamydia sequanensis CRIB-18	Chlamydiae
CG_4_9_14_3_um_filter_150_scaffold_1119_c_67	arCOG00910	K07579	-	Predicted RNA methylase	unclassified Candidatus Bathyarchaeota	Candidatus Bathyarchaeota
CG_4_9_14_3_um_filter_150_scaffold_11904_c_11	arCOG00808	K01873	ValS	Valyl-tRNA synthetase	unclassified Candidatus Bathyarchaeota	Candidatus Bathyarchaeota
CG_4_9_14_3_um_filter_150_scaffold_11904_c_3	arCOG01490	K00287	FolA	Dihydrofolate reductase	Nanohaloarchaea archaeon B1-Br10_U2g1	Euryarchaeota
CG_4_9_14_3_um_filter_150_scaffold_11904_c_8	-	-	-	-	Candidatus Babela massiliensis	Candidatus Dependentiae
CG_4_9_14_3_um_filter_150_scaffold_12237_c_6	arCOG02006	K01779	RacX	Aspartate racemase	Pyrococcus	Euryarchaeota
CG_4_9_14_3_um_filter_150_scaffold_12811_c_11	arCOG00761	-	TsaA	tRNA (Thr-GGU) A37 N-methylase	cellular organisms	Cellular organisms
CG_4_9_14_3_um_filter_150_scaffold_12811_c_14	arCOG03350	-	-	Uncharacterized protein	Candidatus Methanohalarchaeum thermophilum	Euryarchaeota
CG_4_9_14_3_um_filter_150_scaffold_1477_c_16	arCOG01393	K07432	-	Glycosyl transferase, related to UDP-glucuronosyltransferase	cellular organisms	Cellular organisms
CG_4_9_14_3_um_filter_150_scaffold_1477_c_23	arCOG01356	-	-	Radical SAM superfamily enzyme	Prosthecochloris marina	Firmicutes
CG_4_9_14_3_um_filter_150_scaffold_1477_c_24	arCOG01522	-	HemY	Protoporphyrinogen oxidase	Methanosarcinales	Euryarchaeota
CG_4_9_14_3_um_filter_150_scaffold_1477_c_26	arCOG00897	K00729	AglD	Glycosyl transferase family 2	Actinobacteria	Actinobacteria
CG_4_9_14_3_um_filter_150_scaffold_1477_c_3	arCOG01145	-	-	Phosphohydrolase, Icc/MPP superfamily	cellular organisms	Cellular organisms
CG_4_9_14_3_um_filter_150_scaffold_1477_c_8	arCOG00328	K02327	PolB3	DNA polymerase PolB3	Methanosarcinaceae	Euryarchaeota
CG_4_9_14_3_um_filter_150_scaffold_1623_c_10	arCOG04107	K03237	SUI2	Translation initiation factor 2, alpha subunit (eIF-2alpha)	Euryarchaeota	Euryarchaeota
CG_4_9_14_3_um_filter_150_scaffold_1623_c_11	arCOG00348	K07159	-	Archaeal enzyme of ATP-grasp superfamily	Euryarchaeota	Euryarchaeota
CG_4_9_14_3_um_filter_150_scaffold_1623_c_24	arCOG01183	K01409	Kae1p/TsaD	Subunit of KEOPS complex, tRNA A37 threonylcarbamoyltransferase, contains a domain with ASKHA fold and RIO-type kinase (AP-endonuclease activity)	Planctomycetes bacterium SRT547	Planctomycetes
CG_4_9_14_3_um_filter_150_scaffold_1623_c_6	arCOG00109	K02493	HemK	Methylase of polypeptide chain release factors	Saccharomonospora glauca K62	Actinobacteria
CG_4_9_14_3_um_filter_150_scaffold_1623_c_7	arCOG00237	K14445	CitT	Di- and tricarboxylate transporter	Zunongwangia profunda SM-A87	Bacteroidetes
CG_4_9_14_3_um_filter_150_scaffold_1623_c_8	arCOG03112	-	-	Fic family protein	Spirochaetia	Spirochaetes
CG_4_9_14_3_um_filter_150_scaffold_1623_c_9	arCOG01630	K09022	TdcF	Translation initiation inhibitor, yjgF family	Bacteroidetes	Bacteroidetes
CG_4_9_14_3_um_filter_150_scaffold_1665_c_27	arCOG02462	K07130	-	Kynurenine formamidase	Methanomicrobia	Euryarchaeota
CG_4_9_14_3_um_filter_150_scaffold_1665_c_30	arCOG01770	-	-	Rhomboid family mebrane associated serine protease	Gracilimonas mengyeensis	Balneolaeota
CG_4_9_14_3_um_filter_150_scaffold_1665_c_9	arCOG04129	K02889	RPL21A	Ribosomal protein L21E	Candidatus Bathyarchaeota archaeon	Candidatus Bathyarchaeota
CG_4_9_14_3_um_filter_150_scaffold_17230_c_11	arCOG05024	-	-	HEPN domain containing protein	Archaea	Archaea
CG_4_9_14_3_um_filter_150_scaffold_17974_c_5	arCOG00035	K06927	Dph6	Diphthamide synthase (EF-2-diphthine--ammonia ligase)	Archaea	Archaea
CG_4_9_14_3_um_filter_150_scaffold_17974_c_8	arCOG01961	K03316	NhaP	NhaP-type Na+/H+ and K+/H+ antiporter	Archaeoglobus sp. JdFR-22	Euryarchaeota
CG_4_9_14_3_um_filter_150_scaffold_18258_c_9	arCOG04793	-	-	Transcriptional regulator, predicted component of viral defense system	Thermoplasmata archaeon	Euryarchaeota
CG_4_9_14_3_um_filter_150_scaffold_1896_c_31	arCOG01563	K03242	GCD11	Translation initiation factor 2, gamma subunit eIF-2 gamma, GTPase	Methanocaldococcus	Euryarchaeota
CG_4_9_14_3_um_filter_150_scaffold_1896_c_34	arCOG00675	K03049	RPB7	DNA-directed RNA polymerase, subunit E'/Rpb7	Euryarchaeota	Euryarchaeota
CG_4_9_14_3_um_filter_150_scaffold_1896_c_48	arCOG00187	K06174	Rli1	Translation initiation factor RLI1, contains Fe-S and AAA+ ATPase domains	Candidatus Methanofastidiosa	Euryarchaeota
CG_4_9_14_3_um_filter_150_scaffold_1896_c_49	-	-	-	-	Bacteria	Bacteria
CG_4_9_14_3_um_filter_150_scaffold_1896_c_6	arCOG01589	K01921	RimK	Glutathione synthase/glutaminyl transferase/alpha-L-glutamate ligase	Methanocellaceae archaeon UBA148	Euryarchaeota
CG_4_9_14_3_um_filter_150_scaffold_1896_c_8	arCOG00350	K14537	RbgA	Ribosome biogenesis GTPase A	Methanococcoides	Euryarchaeota
CG_4_9_14_3_um_filter_150_scaffold_2069_c_20	arCOG04186	K02984	RPS1A	Ribosomal protein S3AE	Nanohaloarchaea archaeon B1-Br10_U2g1	Euryarchaeota
CG_4_9_14_3_um_filter_150_scaffold_2159_c_19	arCOG01327	K00772	Pnp	Purine nucleoside phosphorylase	TACK group	TACK
CG_4_9_14_3_um_filter_150_scaffold_22066_c_5	-	-	-	-	Peptococcaceae	Firmicutes
CG_4_9_14_3_um_filter_150_scaffold_2414_c_12	arCOG00971	K03432	PRE1	20S proteasome, alpha subunit	Archaea	Archaea
CG_4_9_14_3_um_filter_150_scaffold_2414_c_13	arCOG04187	K14574	Sdo1	Ribosome maturation protein Sdo1	Thermococci	Euryarchaeota
CG_4_9_14_3_um_filter_150_scaffold_2414_c_15	arCOG01575	K11600	Rph	Ribonuclease PH	Archaea	Archaea
CG_4_9_14_3_um_filter_150_scaffold_2414_c_18	-	-	-	-	Theionarchaea archaeon DG-70-1	Euryarchaeota
CG_4_9_14_3_um_filter_150_scaffold_2414_c_22	-	K01914	-	aspartate--ammonia ligase	Bacteria	Bacteria
CG_4_9_14_3_um_filter_150_scaffold_2414_c_5	arCOG04050	K04799	FEN1	5'-3' exonuclease	Thermococcaceae	Euryarchaeota
CG_4_9_14_3_um_filter_150_scaffold_2414_c_9	arCOG04209	K02877	RPL15A	Ribosomal protein L15E	Thermococcaceae	Euryarchaeota
CG_4_9_14_3_um_filter_150_scaffold_25723_c_12	arCOG03166	-	-	AAA+ superfamily ATPase fused to HTH and RecB nuclease domains	Methanolacinia petrolearia DSM 11571	Euryarchaeota
CG_4_9_14_3_um_filter_150_scaffold_26158_c_13	arCOG01229	-	-	Cyclic 2, 3-diphosphoglycerate synthetase	cellular organisms	Cellular organisms
CG_4_9_14_3_um_filter_150_scaffold_29294_c_4	arCOG00895	K00721	-	Glycosyl transferase family 2	Archaeoglobaceae	Euryarchaeota
CG_4_9_14_3_um_filter_150_scaffold_29294_c_5	arCOG01403	-	AglL	Glycosyltransferase	Thermoprotei archaeon	Crenarchaeota
CG_4_9_14_3_um_filter_150_scaffold_30116_c_10	arCOG04434	K05770	TspO	Tryptophan-rich sensory protein	Euryarchaeota archaeon SM23-78	Euryarchaeota
CG_4_9_14_3_um_filter_150_scaffold_3270_c_28	arCOG01601	K00170	PorB	Pyruvate:ferredoxin oxidoreductase or related 2-oxoacid:ferredoxin oxidoreductase, beta subunit	Euryarchaeota	Euryarchaeota
CG_4_9_14_3_um_filter_150_scaffold_3270_c_31	arCOG01434	K01733	ThrC	Threonine synthase and cysteate synthase	Archaea	Archaea
CG_4_9_14_3_um_filter_150_scaffold_3417_c_12	arCOG00970	K02737	PRE1	20S proteasome, beta subunit	Methanonatronarchaeia	Euryarchaeota
CG_4_9_14_3_um_filter_150_scaffold_3417_c_17	arCOG02293	K01838	-	HAD superfamily hydrolase	Clostridia	Firmicutes
CG_4_9_14_3_um_filter_150_scaffold_3417_c_19	arCOG04139	K00077	ApbA	Ketopantoate reductase	Bacteria	Bacteria
CG_4_9_14_3_um_filter_150_scaffold_3417_c_20	arCOG01150	K06953	-	Predicted phosphohydrolase, MPP superfamily	Archaea	Archaea
CG_4_9_14_3_um_filter_150_scaffold_37733_c_3	arCOG01622	K00010	MviM	Predicted dehydrogenase	Candidatus Bathyarchaeota archaeon	Candidatus Bathyarchaeota
CG_4_9_14_3_um_filter_150_scaffold_3874_c_11	arCOG02846	K03686	DnaJ	DnaJ-class molecular chaperone	Archaeoglobus sp. JdFR-22	Euryarchaeota
CG_4_9_14_3_um_filter_150_scaffold_3874_c_8	arCOG00557	K03724	Lhr	Lhr-like helicase	Hadesarchaea archaeon YNP_45	Euryarchaeota
CG_4_9_14_3_um_filter_150_scaffold_4017_c_10	arCOG00912	K00611	ArgF	Ornithine carbamoyltransferase	Candidatus Bathyarchaeota archaeon BA1	Candidatus Bathyarchaeota
CG_4_9_14_3_um_filter_150_scaffold_4017_c_15	arCOG01564	-	SelB	Selenocysteine-specific translation elongation factor or SelB-II domain	Methanocaldococcus villosus KIN24-T80	Euryarchaeota
CG_4_9_14_3_um_filter_150_scaffold_4017_c_2	arCOG00807	K01870	IleS	Isoleucyl-tRNA synthetase	Euryarchaeota archaeon	Euryarchaeota
CG_4_9_14_3_um_filter_150_scaffold_4017_c_5	arCOG01747	K01756	PurB	Adenylosuccinate lyase	Flavobacteriaceae	Bacteroidetes
CG_4_9_14_3_um_filter_150_scaffold_4017_c_6	arCOG04387	K01939	PurA	Adenylosuccinate synthase	Candidatus Bathyarchaeota archaeon	Candidatus Bathyarchaeota
CG_4_9_14_3_um_filter_150_scaffold_4017_c_7	arCOG02231	K07137	-	Uncharacterized FAD-dependent dehydrogenase	Archaea	Archaea
CG_4_9_14_3_um_filter_150_scaffold_43702_c_2	-	-	-	-	Archaea	Archaea
CG_4_9_14_3_um_filter_150_scaffold_4630_c_10	arCOG03166	K06921	-	AAA+ superfamily ATPase fused to HTH and RecB nuclease domains	ANME-2 cluster archaeon	Euryarchaeota
CG_4_9_14_3_um_filter_150_scaffold_4630_c_23	-	-	-	-	cellular organisms	Cellular organisms
CG_4_9_14_3_um_filter_150_scaffold_4634_c_14	arCOG00784	K03538	POP4	RNase P/RNase MRP subunit p29	Methanosphaera sp. BMS	Euryarchaeota
CG_4_9_14_3_um_filter_150_scaffold_4634_c_16	arCOG04096	K02949	RpsQ	Ribosomal protein S17	Methanobacterium	Euryarchaeota
CG_4_9_14_3_um_filter_150_scaffold_4634_c_17	arCOG04095	K02874	RplN	Ribosomal protein L14	Archaea	Archaea
CG_4_9_14_3_um_filter_150_scaffold_4634_c_19	arCOG04093	K02987	RPS4A	Ribosomal protein S4E	Methanofervidicoccus	Euryarchaeota
CG_4_9_14_3_um_filter_150_scaffold_4634_c_25	arCOG04761	K06153	UppP	Undecaprenyl pyrophosphate phosphatase	Candidatus Bathyarchaeota archaeon BA2	Candidatus Bathyarchaeota
CG_4_9_14_3_um_filter_150_scaffold_4634_c_5	arCOG04072	K02893	RplW	Ribosomal protein L23	Archaea	Archaea
CG_4_9_14_3_um_filter_150_scaffold_4634_c_6	arCOG04067	K02886	RplB	Ribosomal protein L2	Thermococci archaeon	Euryarchaeota
CG_4_9_14_3_um_filter_150_scaffold_4893_c_12	arCOG01553	K00331	-	Ni,Fe-hydrogenase III small subunit	Archaea	Archaea
CG_4_9_14_3_um_filter_150_scaffold_4893_c_14	arCOG01547	K00333	HycE	Ni,Fe-hydrogenase III large subunit and subunit G	cellular organisms	Cellular organisms
CG_4_9_14_3_um_filter_150_scaffold_4893_c_16	arCOG01543	K00338	NuoI	NADH dehydrogenase subunit I	Thermoprotei archaeon	Crenarchaeota
CG_4_9_14_3_um_filter_150_scaffold_4893_c_21	arCOG01252	K00128	PutA	Lactaldehyde dehydrogenase, Succinate semialdehyde dehydrogenase or other NAD-dependent aldehyde dehydrogenase	Candidatus Methanoperedenaceae	Euryarchaeota
CG_4_9_14_3_um_filter_150_scaffold_4893_c_6	arCOG01792	K07755	-	SAM-dependent methyltransferase	Candidatus Bathyarchaeota archaeon	Candidatus Bathyarchaeota
CG_4_9_14_3_um_filter_150_scaffold_5469_c_12	arCOG00661	-	-	Predicted DNA-binding protein with the Helix-hairpin-helix motif	Candidatus Bathyarchaeota archaeon	Candidatus Bathyarchaeota
CG_4_9_14_3_um_filter_150_scaffold_5469_c_15	arCOG00891	K03424	TatD	Mg-dependent DNase	Archaea	Archaea
CG_4_9_14_3_um_filter_150_scaffold_5469_c_3	arCOG00407	K01893	AsnS	Aspartyl/asparaginyl-tRNA synthetase	Candidatus Bathyarchaeota archaeon	Candidatus Bathyarchaeota
CG_4_9_14_3_um_filter_150_scaffold_5524_c_13	arCOG00980	K03775	SlpA	FKBP-type peptidyl-prolyl cis-trans isomerase 2	Methanobacteriaceae	Euryarchaeota
CG_4_9_14_3_um_filter_150_scaffold_5524_c_26	arCOG00033	K07055	Trm5	Wybutosine (yW) biosynthesis enzyme, Trm5 methyltransferase	Candidatus Helarchaeota ASGARD archaeon Hel_GB_B	Candidatus Helarchaeota
CG_4_9_14_3_um_filter_150_scaffold_5524_c_31	arCOG01180	K07178	RIO1	Serine/threonine protein kinase involved in cell cycle control	Thermoplasmatales archaeon SG8-52-3	Euryarchaeota
CG_4_9_14_3_um_filter_150_scaffold_5726_c_2	arCOG03560	-	-	Plasmid associated protein, pRiA4b ORF-3-like	Methanosarcinales archaeon	Euryarchaeota
CG_4_9_14_3_um_filter_150_scaffold_5726_c_6	arCOG00883	-	HepA	Superfamily II DNA/RNA helicase, SNF2 family	Methanosarcinales	Euryarchaeota
CG_4_9_14_3_um_filter_150_scaffold_5726_c_7	arCOG03431	-	-	SWIM zinc finger containing protein	Candidatus Methanoperedens nitroreducens	Euryarchaeota
CG_4_9_14_3_um_filter_150_scaffold_5726_c_8	arCOG01252	-	PutA	Lactaldehyde dehydrogenase, Succinate semialdehyde dehydrogenase or other NAD-dependent aldehyde dehydrogenase	Methanomassiliicoccus	Euryarchaeota
CG_4_9_14_3_um_filter_150_scaffold_6799_c_22	arCOG01890	K19689	AmpS	Leucyl aminopeptidase (aminopeptidase T)	Archaea	Archaea
CG_4_9_14_3_um_filter_150_scaffold_6799_c_23	arCOG00067	K00948	PrsA	Phosphoribosylpyrophosphate synthetase	Bacteria	Bacteria
CG_4_9_14_3_um_filter_150_scaffold_6799_c_27	arCOG04125	K01974	RCL1	RNA 3'-terminal phosphate cyclase	Thermococci archaeon	Euryarchaeota
CG_4_9_14_3_um_filter_150_scaffold_6799_c_31	arCOG00915	K00823	GabT	4-aminobutyrate aminotransferase or related aminotransferase	Thaumarchaeota	Thaumarchaeota
CG_4_9_14_3_um_filter_150_scaffold_6799_c_6	arCOG04242	K02872	RplM	Ribosomal protein L13	Euryarchaeota archaeon JdFR-21	Euryarchaeota
CG_4_9_14_3_um_filter_150_scaffold_68751_c_1	arCOG01700	K01480	SpeB	Arginase family enzyme	Candidatus Verstraetearchaeota archaeon	Candidatus Verstraetearchaeota archaeon
CG_4_9_14_3_um_filter_150_scaffold_7101_c_10	arCOG01640	K03238	GCD7	Translation initiation factor 2, beta subunit (eIF-2beta)/eIF-5 N-terminal domain	Methanothermobacter	Euryarchaeota
CG_4_9_14_3_um_filter_150_scaffold_7101_c_13	arCOG01764	K03120	SPT15	TATA-box binding protein (TBP), component of TFIID and TFIIIB	Saccharolobus solfataricus	Crenarchaeota
CG_4_9_14_3_um_filter_150_scaffold_7101_c_4	-	K02499	-	tetrapyrrole methylase family protein / MazG family protein	Anaerostipes	Firmicutes
CG_4_9_14_3_um_filter_150_scaffold_7101_c_6	arCOG02942	K22316	RnhA	Ribonuclease HI	Euryarchaeota archaeon	Euryarchaeota
CG_4_9_14_3_um_filter_150_scaffold_7332_c_16	arCOG04288	K02864	RplJ	Ribosomal protein L10	Archaea	Archaea
CG_4_9_14_3_um_filter_150_scaffold_7332_c_17	arCOG04289	K02863	RplA	Ribosomal protein L1	Archaea	Archaea
CG_4_9_14_3_um_filter_150_scaffold_7332_c_21	arCOG01920	K02601	NusG	Transcription antiterminator NusG	unclassified Nanohaloarchaea	Euryarchaeota
CG_4_9_14_3_um_filter_150_scaffold_7332_c_3	arCOG01259	K00059	FabG	Short-chain alcohol dehydrogenase	Firmicutes	Firmicutes
CG_4_9_14_3_um_filter_150_scaffold_7332_c_5	arCOG00608	-	-	Predicted transcriptional regulator with C-terminal CBS domains	Thermoplasmata archaeon	Euryarchaeota
CG_4_9_14_3_um_filter_150_scaffold_7332_c_6	arCOG01678	K00789	MetK	Archaeal S-adenosylmethionine synthetase	Thermoplasmata archaeon	Euryarchaeota
CG_4_9_14_3_um_filter_150_scaffold_7332_c_9	arCOG01923	K14564	SIK1	RNA processing factor Prp31, contains Nop domain	Sulfolobaceae	Crenarchaeota
CG_4_9_14_3_um_filter_150_scaffold_7764_c_16	arCOG04230	K09163	-	HD supefamily hydrolase	Archaea	Archaea
CG_4_9_14_3_um_filter_150_scaffold_7764_c_17	arCOG00706	K03738	-	Aldehyde:ferredoxin oxidoreductase	cellular organisms	Cellular organisms
CG_4_9_14_3_um_filter_150_scaffold_7764_c_27	arCOG00087	K01951	GuaA	GMP synthase - Glutamine amidotransferase domain	Flammeovirga pectinis	Bacteroidetes
CG_4_9_14_3_um_filter_150_scaffold_7764_c_4	arCOG04147	K04564	SodA	Superoxide dismutase	Desulfobacterales	Proteobacteria
CG_4_9_14_3_um_filter_150_scaffold_8472_c_10	arCOG00064	K01956	CarA	Carbamoylphosphate synthase small subunit	Candidatus Bathyarchaeota archaeon	Candidatus Bathyarchaeota
CG_4_9_14_3_um_filter_150_scaffold_8472_c_11	arCOG01594	K01955	CarB	Carbamoylphosphate synthase large subunit	TACK group	TACK
CG_4_9_14_3_um_filter_150_scaffold_8472_c_2	arCOG00112	K01940	ArgG	Argininosuccinate synthase	Bacteria	Bacteria
CG_4_9_14_3_um_filter_150_scaffold_8472_c_3	-	-	-	-	Bacteria	Bacteria
CG_4_9_14_3_um_filter_150_scaffold_8472_c_4	arCOG00495	K00145	ArgC	Acetylglutamate semialdehyde dehydrogenase	Pyrinomonas methylaliphatogenes	Acidobacteria
CG_4_9_14_3_um_filter_150_scaffold_8472_c_5	arCOG00914	K00821	ArgD	Ornithine/acetylornithine aminotransferase	Candidatus Odinarchaeota archaeon LCB_4	Candidatus Odinarchaeota
CG_4_9_14_3_um_filter_150_scaffold_8472_c_6	arCOG00912	K13043	ArgF	Ornithine carbamoyltransferase	Proteobacteria	Proteobacteria
CG_4_9_14_3_um_filter_150_scaffold_8472_c_7	arCOG00862	K00930	ArgB	Acetylglutamate kinase	cellular organisms	Cellular organisms
CG_4_9_14_3_um_filter_150_scaffold_8472_c_8	arCOG01748	K01755	ArgH	Argininosuccinate lyase	Candidatus Bathyarchaeota archaeon	Candidatus Bathyarchaeota
CG_4_9_14_3_um_filter_150_scaffold_8497_c_5	arCOG00130	K08151	-	MFS family permease	Bacteria	Bacteria
CG_4_9_14_3_um_filter_150_scaffold_8593_c_1	arCOG00664	K00973	AglF/RfbA	Glucose-1-phosphate uridyltransferase	Thermoanaerobacterales	Firmicutes
CG_4_9_14_3_um_filter_150_scaffold_8593_c_4	arCOG01356	K04034	-	Radical SAM superfamily enzyme	Anaerotruncus colihominis DSM 17241	Firmicutes
CG_4_9_14_3_um_filter_150_scaffold_8703_c_5	arCOG00769	K03152	ThiJ	Putative intracellular protease/amidase	cellular organisms	Cellular organisms
CG_4_9_14_3_um_filter_150_scaffold_8703_c_7	arCOG04228	K04794	Pth2	Peptidyl-tRNA hydrolase	Euryarchaeota	Euryarchaeota
CG_4_9_14_3_um_filter_150_scaffold_888_c_14	arCOG00042	K14168	TilS	tRNA(Ile)-lysidine synthase TilS/MesJ	Euryarchaeota	Euryarchaeota
CG_4_9_14_3_um_filter_150_scaffold_888_c_15	arCOG01361	K07739	ELP3	Histone acetyltransferase	Methanococcales	Euryarchaeota
CG_4_9_14_3_um_filter_150_scaffold_888_c_19	arCOG02068	-	DsrE	Uncharacterized protein involved in intracellular sulfur reduction	Vampirococcus sp. LiM	Vampirococcus
CG_4_9_14_3_um_filter_150_scaffold_888_c_20	arCOG03350	-	-	Uncharacterized protein	Euryarchaeota	Euryarchaeota
CG_4_9_14_3_um_filter_150_scaffold_888_c_22	-	-	-	-	Bacteria	Bacteria
CG_4_9_14_3_um_filter_150_scaffold_888_c_25	arCOG01728	K06990	Mho1	Predicted class III extradiol dioxygenase, MEMO1 family	Euryarchaeota	Euryarchaeota
CG_4_9_14_3_um_filter_150_scaffold_9055_c_17	-	-	-	-	unclassified Crenarchaeota	Crenarchaeota
CG_4_9_14_3_um_filter_150_scaffold_9055_c_18	arCOG02077	K04488	IscU	NifU homolog involved in Fe-S cluster formation	Archaea	Archaea
CG_4_9_14_3_um_filter_150_scaffold_9055_c_3	arCOG04676	K01297	LdcA	Uncharacterized protein, homolog of microcin C7 resistance protein MccF	Sporolactobacillus	Firmicutes
CG_4_9_14_3_um_filter_150_scaffold_926_c_11	arCOG05024	-	-	HEPN domain containing protein	Ferroglobus placidus DSM 10642	Euryarchaeota
CG_4_9_14_3_um_filter_150_scaffold_926_c_17	arCOG01608	K00169	PorA	Pyruvate:ferredoxin oxidoreductase or related 2-oxoacid:ferredoxin oxidoreductase, alpha subunit	ANME-2 cluster archaeon HR1	Euryarchaeota
CG_4_9_14_3_um_filter_150_scaffold_926_c_21	arCOG01603	K00172	PorG	Pyruvate:ferredoxin oxidoreductase or related 2-oxoacid:ferredoxin oxidoreductase, gamma subunit	ANME-2 cluster archaeon HR1	Euryarchaeota
CG_4_9_14_3_um_filter_150_scaffold_926_c_24	arCOG04157	K00558	Dcm	Site-specific DNA methylase	Bacteria	Bacteria
CG_4_9_14_3_um_filter_150_scaffold_926_c_29	arCOG01338	K09181	-	Acyl-CoA synthetase, ATP-grasp containing subunit	TACK group	TACK
CG_4_9_14_3_um_filter_150_scaffold_926_c_30	arCOG03117	K03975	DedA	Uncharacterized membrane-associated protein, DedA family	Anaerolineaceae	Chloroflexi
CG_4_9_14_3_um_filter_150_scaffold_926_c_38	arCOG02391	K03413	CheY	Rec domain	Clostridiales	Firmicutes
CG_4_9_14_3_um_filter_150_scaffold_926_c_39	arCOG02391	K03413	CheY	Rec domain	Firmicutes	Firmicutes
CG_4_9_14_3_um_filter_150_scaffold_926_c_43	-	-	-	-	Leptotrichia sp. oral taxon 225 str. F0581	Fusobacteria
CG_4_9_14_3_um_filter_150_scaffold_926_c_44	arCOG04157	K00558	Dcm	Site-specific DNA methylase	Methanobrevibacter filiformis	Euryarchaeota
CG_4_9_14_3_um_filter_150_scaffold_926_c_5	arCOG04109	K02929	RPL42A	Ribosomal protein L44E	Archaea	Archaea
CG_4_9_14_3_um_filter_150_scaffold_951_c_12	arCOG04090	K02933	RplF	Ribosomal protein L6P	Archaea	Archaea
CG_4_9_14_3_um_filter_150_scaffold_951_c_13	arCOG00781	K02912	RPL32	Ribosomal protein L32E	Archaea	Archaea
CG_4_9_14_3_um_filter_150_scaffold_951_c_14	arCOG04089	K02885	RPL19A	Ribosomal protein L19E	Euryarchaeota	Euryarchaeota
CG_4_9_14_3_um_filter_150_scaffold_951_c_17	arCOG04086	K02907	RpmD	Ribosomal protein L30	Archaea	Archaea
CG_4_9_14_3_um_filter_150_scaffold_951_c_19	arCOG02411	-	-	HicB family component of toxin-antitoxin system, antitoxin, predicted nuclease of the RNAse H fold	cellular organisms	Cellular organisms
CG_4_9_14_3_um_filter_150_scaffold_951_c_31	arCOG02265	K03284	CorA	Mg2+ and Co2+ transporter	cellular organisms	Cellular organisms
CG_4_9_14_3_um_filter_150_scaffold_951_c_34	arCOG00607	-	-	Zn-dependent protease fused to CBS domain	Candidatus Hydrothermarchaeota archaeon JdFR-18	Candidatus Hydrothermarchaeota
CG_4_9_14_3_um_filter_150_scaffold_951_c_37	arCOG00810	K01874	MetG	Methionyl-tRNA synthetase	cellular organisms	Cellular organisms
CG_4_9_14_3_um_filter_150_scaffold_951_c_7	arCOG04308	K09721	-	Uncharacterized protein	Euryarchaeota	Euryarchaeota
CG_4_9_14_3_um_filter_150_scaffold_951_c_9	arCOG00038	K03151	ThiI	tRNA S(4)U 4-thiouridine synthase	Candidatus Bathyarchaeota archaeon	Candidatus Bathyarchaeota
Aenigmarchaeota CG01_8_20_14_3_00
Gene name	arCOG ID	KO ID	Gene	Annotation	Donor name	Phylum
CG01_land_8_20_14_3.00_scaffold_10185_c_3	arCOG04242	K02872	RplM	Ribosomal protein L13	Euryarchaeota archaeon JdFR-21	Euryarchaeota
CG01_land_8_20_14_3.00_scaffold_103_c_11	arCOG04090	K02933	RplF	Ribosomal protein L6P	Archaea	Archaea
CG01_land_8_20_14_3.00_scaffold_103_c_12	arCOG00781	K02912	RPL32	Ribosomal protein L32E	Archaea	Archaea
CG01_land_8_20_14_3.00_scaffold_103_c_13	arCOG04089	K02885	RPL19A	Ribosomal protein L19E	Euryarchaeota	Euryarchaeota
CG01_land_8_20_14_3.00_scaffold_103_c_16	arCOG04086	K02907	RpmD	Ribosomal protein L30	Archaea	Archaea
CG01_land_8_20_14_3.00_scaffold_103_c_18	arCOG02411	-	-	HicB family component of toxin-antitoxin system, antitoxin, predicted nuclease of the RNAse H fold	cellular organisms	Cellular organisms
CG01_land_8_20_14_3.00_scaffold_103_c_30	arCOG02265	K03284	CorA	Mg2+ and Co2+ transporter	cellular organisms	Cellular organisms
CG01_land_8_20_14_3.00_scaffold_103_c_33	arCOG00607	-	-	Zn-dependent protease fused to CBS domain	Candidatus Hydrothermarchaeota archaeon JdFR-18	Candidatus Hydrothermarchaeota
CG01_land_8_20_14_3.00_scaffold_103_c_36	arCOG00810	K01874	MetG	Methionyl-tRNA synthetase	cellular organisms	Cellular organisms
CG01_land_8_20_14_3.00_scaffold_103_c_6	arCOG04308	K09721	-	Uncharacterized protein	Euryarchaeota	Euryarchaeota
CG01_land_8_20_14_3.00_scaffold_103_c_8	arCOG00038	K03151	ThiI	tRNA S(4)U 4-thiouridine synthase	Candidatus Bathyarchaeota archaeon	Candidatus Bathyarchaeota
CG01_land_8_20_14_3.00_scaffold_11067_c_1	arCOG00946	-	PflA	Pyruvate-formate lyase-activating enzyme	Archaea	Archaea
CG01_land_8_20_14_3.00_scaffold_11842_c_2	-	-	-	-	Archaea	Archaea
CG01_land_8_20_14_3.00_scaffold_1232_c_12	arCOG01252	K00128	PutA	Lactaldehyde dehydrogenase, Succinate semialdehyde dehydrogenase or other NAD-dependent aldehyde dehydrogenase	Candidatus Methanoperedenaceae	Euryarchaeota
CG01_land_8_20_14_3.00_scaffold_1232_c_3	arCOG01553	K00331	-	Ni,Fe-hydrogenase III small subunit	Archaea	Archaea
CG01_land_8_20_14_3.00_scaffold_1232_c_5	arCOG01547	K00333	HycE	Ni,Fe-hydrogenase III large subunit and subunit G	cellular organisms	Cellular organisms
CG01_land_8_20_14_3.00_scaffold_1232_c_7	arCOG01543	K00338	NuoI	NADH dehydrogenase subunit I	Thermoprotei archaeon	Crenarchaeota
CG01_land_8_20_14_3.00_scaffold_12425_c_4	arCOG01229	-	-	Cyclic 2, 3-diphosphoglycerate synthetase	Archaea	Archaea
CG01_land_8_20_14_3.00_scaffold_12425_c_5	arCOG01000	K01262	PepP	Xaa-Pro aminopeptidase	Candidatus Lokiarchaeota archaeon	Candidatus Lokiarchaeota
CG01_land_8_20_14_3.00_scaffold_12437_c_2	arCOG04067	K02886	RplB	Ribosomal protein L2	Thermococci archaeon	Euryarchaeota
CG01_land_8_20_14_3.00_scaffold_12437_c_3	arCOG04072	K02893	RplW	Ribosomal protein L23	Archaea	Archaea
CG01_land_8_20_14_3.00_scaffold_13530_c_3	arCOG02391	K03413	CheY	Rec domain	Clostridiales	Firmicutes
CG01_land_8_20_14_3.00_scaffold_1398_c_10	-	-	-	-	Candidatus Babela massiliensis	Candidatus Dependentiae
CG01_land_8_20_14_3.00_scaffold_1398_c_13	arCOG00808	K01873	ValS	Valyl-tRNA synthetase	unclassified Candidatus Bathyarchaeota	Candidatus Bathyarchaeota
CG01_land_8_20_14_3.00_scaffold_1398_c_3	arCOG01742	K03265	eRF1	Peptide chain release factor eRF1	Thermococci	Euryarchaeota
CG01_land_8_20_14_3.00_scaffold_1398_c_5	arCOG01490	K00287	FolA	Dihydrofolate reductase	Nanohaloarchaea archaeon B1-Br10_U2g1	Euryarchaeota
CG01_land_8_20_14_3.00_scaffold_14816_c_1	arCOG01150	K06953	-	Predicted phosphohydrolase, MPP superfamily	Archaea	Archaea
CG01_land_8_20_14_3.00_scaffold_15047_c_6	arCOG01564	-	SelB	Selenocysteine-specific translation elongation factor or SelB-II domain	Methanocaldococcus villosus KIN24-T80	Euryarchaeota
CG01_land_8_20_14_3.00_scaffold_15766_c_2	arCOG04116	K06865	-	ATPase (PilT family)	Thaumarchaeota	Thaumarchaeota
CG01_land_8_20_14_3.00_scaffold_1580_c_11	arCOG01770	-	-	Rhomboid family mebrane associated serine protease	Gracilimonas mengyeensis	Balneolaeota
CG01_land_8_20_14_3.00_scaffold_1580_c_8	arCOG02462	K07130	-	Kynurenine formamidase	Methanomicrobia	Euryarchaeota
CG01_land_8_20_14_3.00_scaffold_1672_c_3	arCOG00807	K01870	IleS	Isoleucyl-tRNA synthetase	Euryarchaeota archaeon	Euryarchaeota
CG01_land_8_20_14_3.00_scaffold_1672_c_4	arCOG00606	-	-	CBS domain	Archaea	Archaea
CG01_land_8_20_14_3.00_scaffold_16753_c_1	arCOG00130	K08151	-	MFS family permease	Bacteria	Bacteria
CG01_land_8_20_14_3.00_scaffold_1687_c_6	arCOG01327	K00772	Pnp	Purine nucleoside phosphorylase	TACK group	TACK
CG01_land_8_20_14_3.00_scaffold_1708_c_10	arCOG00661	-	-	Predicted DNA-binding protein with the Helix-hairpin-helix motif	Candidatus Bathyarchaeota archaeon	Candidatus Bathyarchaeota
CG01_land_8_20_14_3.00_scaffold_1708_c_13	arCOG00891	K03424	TatD	Mg-dependent DNase	Archaea	Archaea
CG01_land_8_20_14_3.00_scaffold_1708_c_16	arCOG01130	-	-	Aspartate/tyrosine/aromatic aminotransferase	Vampirococcus sp. LiM	Vampirococcus
CG01_land_8_20_14_3.00_scaffold_1784_c_6	arCOG01338	K09181	-	Acyl-CoA synthetase, ATP-grasp containing subunit	Candidatus Verstraetearchaeota archaeon	Candidatus Verstraetearchaeota archaeon
CG01_land_8_20_14_3.00_scaffold_1784_c_7	arCOG03117	K03975	DedA	Uncharacterized membrane-associated protein, DedA family	Anaerolineaceae	Chloroflexi
CG01_land_8_20_14_3.00_scaffold_18082_c_2	arCOG00406	K09759	AsnS	Aspartyl/asparaginyl-tRNA synthetase	Candidatus Bathyarchaeota archaeon	Candidatus Bathyarchaeota
CG01_land_8_20_14_3.00_scaffold_20468_c_4	arCOG04676	K01297	LdcA	Uncharacterized protein, homolog of microcin C7 resistance protein MccF	Sporolactobacillus	Firmicutes
CG01_land_8_20_14_3.00_scaffold_2069_c_7	-	-	-	-	unclassified Crenarchaeota	Crenarchaeota
CG01_land_8_20_14_3.00_scaffold_2069_c_8	arCOG02077	K04488	IscU	NifU homolog involved in Fe-S cluster formation	Archaea	Archaea
CG01_land_8_20_14_3.00_scaffold_2080_c_4	arCOG01601	K00170	PorB	Pyruvate:ferredoxin oxidoreductase or related 2-oxoacid:ferredoxin oxidoreductase, beta subunit	Euryarchaeota	Euryarchaeota
CG01_land_8_20_14_3.00_scaffold_2080_c_7	arCOG01434	K01733	ThrC	Threonine synthase and cysteate synthase	Archaea	Archaea
CG01_land_8_20_14_3.00_scaffold_2083_c_11	arCOG00067	K00948	PrsA	Phosphoribosylpyrophosphate synthetase	Bacteria	Bacteria
CG01_land_8_20_14_3.00_scaffold_2083_c_3	arCOG00915	K00821	GabT	4-aminobutyrate aminotransferase or related aminotransferase	Thaumarchaeota	Thaumarchaeota
CG01_land_8_20_14_3.00_scaffold_2083_c_7	arCOG04125	K01974	RCL1	RNA 3'-terminal phosphate cyclase	Thermococci archaeon	Euryarchaeota
CG01_land_8_20_14_3.00_scaffold_2126_c_10	arCOG01180	K07178	RIO1	Serine/threonine protein kinase involved in cell cycle control	Thermoplasmatales archaeon SG8-52-3	Euryarchaeota
CG01_land_8_20_14_3.00_scaffold_2126_c_5	arCOG00033	K07055	Trm5	Wybutosine (yW) biosynthesis enzyme, Trm5 methyltransferase	Candidatus Helarchaeota ASGARD archaeon Hel_GB_B	Candidatus Helarchaeota
CG01_land_8_20_14_3.00_scaffold_2139_c_1	arCOG01252	-	PutA	Lactaldehyde dehydrogenase, Succinate semialdehyde dehydrogenase or other NAD-dependent aldehyde dehydrogenase	Methanomassiliicoccus	Euryarchaeota
CG01_land_8_20_14_3.00_scaffold_2139_c_2	arCOG03431	-	-	SWIM zinc finger containing protein	Candidatus Methanoperedens nitroreducens	Euryarchaeota
CG01_land_8_20_14_3.00_scaffold_2139_c_3	arCOG00883	-	HepA	Superfamily II DNA/RNA helicase, SNF2 family	Methanosarcinales	Euryarchaeota
CG01_land_8_20_14_3.00_scaffold_2139_c_7	arCOG03560	-	-	Plasmid associated protein, pRiA4b ORF-3-like	cellular organisms	Cellular organisms
CG01_land_8_20_14_3.00_scaffold_2156_c_11	arCOG01179	K03236	InfA	Translation initiation factor 1 (IF-1)	Methanobacteriales	Euryarchaeota
CG01_land_8_20_14_3.00_scaffold_2166_c_3	arCOG00675	K03049	RPB7	DNA-directed RNA polymerase, subunit E'/Rpb7	Euryarchaeota	Euryarchaeota
CG01_land_8_20_14_3.00_scaffold_2166_c_6	arCOG01563	K03242	GCD11	Translation initiation factor 2, gamma subunit eIF-2 gamma, GTPase	Methanocaldococcus	Euryarchaeota
CG01_land_8_20_14_3.00_scaffold_229_c_20	arCOG04186	K02984	RPS1A	Ribosomal protein S3AE	Nanohaloarchaea archaeon B1-Br10_U2g1	Euryarchaeota
CG01_land_8_20_14_3.00_scaffold_2430_c_12	arCOG00335	K18929	LutB	L-lactate utilization protein LutB, contains ferredoxin domain	Candidatus Methanofastidiosum methylthiophilus	Euryarchaeota
CG01_land_8_20_14_3.00_scaffold_2430_c_15	arCOG01130	K00812	-	Aspartate/tyrosine/aromatic aminotransferase	Candidatus Bathyarchaeota archaeon	Candidatus Bathyarchaeota
CG01_land_8_20_14_3.00_scaffold_2430_c_2	arCOG05721	-	DmpA	L-aminopeptidase/D-esterase	Anaeromyxobacter	Proteobacteria
CG01_land_8_20_14_3.00_scaffold_2430_c_3	arCOG00519	-	FldA	Flavodoxin	Archaea	Archaea
CG01_land_8_20_14_3.00_scaffold_24432_c_3	arCOG01603	K00172	PorG	Pyruvate:ferredoxin oxidoreductase or related 2-oxoacid:ferredoxin oxidoreductase, gamma subunit	ANME-2 cluster archaeon HR1	Euryarchaeota
CG01_land_8_20_14_3.00_scaffold_25181_c_3	arCOG04126	K02922	RPL37A	Ribosomal protein L37E	Euryarchaeota archaeon	Euryarchaeota
CG01_land_8_20_14_3.00_scaffold_25181_c_4	arCOG04076	-	-	Uncharacterized protein, DUF359 family	Euryarchaeota	Euryarchaeota
CG01_land_8_20_14_3.00_scaffold_25181_c_7	-	-	-	-	Alkaliphilus transvaalensis ATCC 700919	Firmicutes
CG01_land_8_20_14_3.00_scaffold_2736_c_5	arCOG01589	K01921	RimK	Glutathione synthase/glutaminyl transferase/alpha-L-glutamate ligase	Methanocellaceae archaeon UBA148	Euryarchaeota
CG01_land_8_20_14_3.00_scaffold_2736_c_7	arCOG00350	K14537	RbgA	Ribosome biogenesis GTPase A	Methanococcoides	Euryarchaeota
CG01_land_8_20_14_3.00_scaffold_27599_c_2	arCOG01762	-	RpoB/Rpo2	DNA-directed RNA polymerase subunit B	Methanocaldococcus villosus KIN24-T80	Euryarchaeota
CG01_land_8_20_14_3.00_scaffold_2794_c_4	arCOG00543	K07041	-	Predicted metal-dependent RNase, consists of a metallo-beta-lactamase domain and an RNA-binding KH domain	Euryarchaeota	Euryarchaeota
CG01_land_8_20_14_3.00_scaffold_2794_c_5	arCOG00970	K02737	PRE1	20S proteasome, beta subunit	Methanonatronarchaeia	Euryarchaeota
CG01_land_8_20_14_3.00_scaffold_2887_c_6	arCOG00187	K06174	Rli1	Translation initiation factor RLI1, contains Fe-S and AAA+ ATPase domains	Candidatus Methanofastidiosa	Euryarchaeota
CG01_land_8_20_14_3.00_scaffold_2887_c_7	-	-	-	-	Bacteria	Bacteria
CG01_land_8_20_14_3.00_scaffold_2937_c_12	arCOG01296	K00384	TrxB	Thioredoxin reductase	Thaumarchaeota archaeon UBA141	Thaumarchaeota
CG01_land_8_20_14_3.00_scaffold_2998_c_10	arCOG03166	K06921	-	AAA+ superfamily ATPase fused to HTH and RecB nuclease domains	Euryarchaeota	Euryarchaeota
CG01_land_8_20_14_3.00_scaffold_3130_c_7	arCOG01700	K01480	SpeB	Arginase family enzyme	cellular organisms	Cellular organisms
CG01_land_8_20_14_3.00_scaffold_31891_c_1	arCOG01259	K00059	FabG	Short-chain alcohol dehydrogenase	Bosea	Proteobacteria
CG01_land_8_20_14_3.00_scaffold_3521_c_6	arCOG00035	K06927	Dph6	Diphthamide synthase (EF-2-diphthine--ammonia ligase)	Archaea	Archaea
CG01_land_8_20_14_3.00_scaffold_3639_c_10	arCOG04109	K02929	RPL42A	Ribosomal protein L44E	Archaea	Archaea
CG01_land_8_20_14_3.00_scaffold_3639_c_4	arCOG05024	-	-	HEPN domain containing protein	Ferroglobus placidus DSM 10642	Euryarchaeota
CG01_land_8_20_14_3.00_scaffold_3851_c_4	arCOG04230	K09163	-	HD supefamily hydrolase	Archaea	Archaea
CG01_land_8_20_14_3.00_scaffold_3851_c_5	arCOG00706	K03738	-	Aldehyde:ferredoxin oxidoreductase	cellular organisms	Cellular organisms
CG01_land_8_20_14_3.00_scaffold_39566_c_2	arCOG04767	K03768	PpiB	Peptidyl-prolyl cis-trans isomerase (rotamase) - cyclophilin family	cellular organisms	Cellular organisms
CG01_land_8_20_14_3.00_scaffold_40371_c_1	arCOG01608	K00169	PorA	Pyruvate:ferredoxin oxidoreductase or related 2-oxoacid:ferredoxin oxidoreductase, alpha subunit	ANME-2 cluster archaeon HR1	Euryarchaeota
CG01_land_8_20_14_3.00_scaffold_4157_c_11	arCOG00895	K00721	-	Glycosyl transferase family 2	Archaeoglobaceae	Euryarchaeota
CG01_land_8_20_14_3.00_scaffold_4157_c_2	arCOG00761	-	TsaA	tRNA (Thr-GGU) A37 N-methylase	cellular organisms	Cellular organisms
CG01_land_8_20_14_3.00_scaffold_4434_c_4	arCOG01792	K07755	-	SAM-dependent methyltransferase	Candidatus Bathyarchaeota archaeon	Candidatus Bathyarchaeota
CG01_land_8_20_14_3.00_scaffold_4616_c_1	arCOG04139	K00077	ApbA	Ketopantoate reductase	Bacteria	Bacteria
CG01_land_8_20_14_3.00_scaffold_4616_c_3	arCOG02293	K01838	-	HAD superfamily hydrolase	Clostridia	Firmicutes
CG01_land_8_20_14_3.00_scaffold_475_c_11	arCOG04093	K02987	RPS4A	Ribosomal protein S4E	Methanofervidicoccus	Euryarchaeota
CG01_land_8_20_14_3.00_scaffold_475_c_17	arCOG04761	K06153	UppP	Undecaprenyl pyrophosphate phosphatase	Candidatus Bathyarchaeota archaeon BA2	Candidatus Bathyarchaeota
CG01_land_8_20_14_3.00_scaffold_475_c_21	-	-	-	-	Cyanobacteria	Cyanobacteria
CG01_land_8_20_14_3.00_scaffold_475_c_27	arCOG00557	K03724	Lhr	Lhr-like helicase	Hadesarchaea archaeon YNP_45	Euryarchaeota
CG01_land_8_20_14_3.00_scaffold_475_c_6	arCOG00784	K03538	POP4	RNase P/RNase MRP subunit p29	Methanosphaera sp. BMS	Euryarchaeota
CG01_land_8_20_14_3.00_scaffold_475_c_8	arCOG04096	K02949	RpsQ	Ribosomal protein S17	Methanobacterium	Euryarchaeota
CG01_land_8_20_14_3.00_scaffold_475_c_9	arCOG04095	K02874	RplN	Ribosomal protein L14	Archaea	Archaea
CG01_land_8_20_14_3.00_scaffold_4836_c_2	arCOG00910	K07579	-	Predicted RNA methylase	unclassified Candidatus Bathyarchaeota	Candidatus Bathyarchaeota
CG01_land_8_20_14_3.00_scaffold_509_c_22	-	K01409	-	N6-L-threonylcarbamoyladenine synthase	Planctomycetes bacterium SRT547	Planctomycetes
CG01_land_8_20_14_3.00_scaffold_509_c_3	-	K02878	-	large subunit ribosomal protein L16	Bacteria	Bacteria
CG01_land_8_20_14_3.00_scaffold_509_c_6	arCOG03112	-	-	Fic family protein	Spirochaetia	Spirochaetes
CG01_land_8_20_14_3.00_scaffold_509_c_7	arCOG01630	K09022	TdcF	Translation initiation inhibitor, yjgF family	Chitinophaga sp. GDMCC 1.1288	Bacteroidetes
CG01_land_8_20_14_3.00_scaffold_509_c_8	arCOG04107	K03237	SUI2	Translation initiation factor 2, alpha subunit (eIF-2alpha)	Euryarchaeota	Euryarchaeota
CG01_land_8_20_14_3.00_scaffold_509_c_9	arCOG00348	K07159	-	Archaeal enzyme of ATP-grasp superfamily	Euryarchaeota	Euryarchaeota
CG01_land_8_20_14_3.00_scaffold_511_c_11	arCOG01575	K11600	Rph	Ribonuclease PH	Archaea	Archaea
CG01_land_8_20_14_3.00_scaffold_511_c_13	arCOG04187	K14574	Sdo1	Ribosome maturation protein Sdo1	Thermococci	Euryarchaeota
CG01_land_8_20_14_3.00_scaffold_511_c_14	arCOG00971	K03432	PRE1	20S proteasome, alpha subunit	Archaea	Archaea
CG01_land_8_20_14_3.00_scaffold_511_c_17	arCOG04209	K02877	RPL15A	Ribosomal protein L15E	Thermococcaceae	Euryarchaeota
CG01_land_8_20_14_3.00_scaffold_511_c_21	arCOG04050	K04799	FEN1	5'-3' exonuclease	Thermococcaceae	Euryarchaeota
CG01_land_8_20_14_3.00_scaffold_511_c_25	arCOG00946	K04069	PflA	Pyruvate-formate lyase-activating enzyme	TACK group	TACK
CG01_land_8_20_14_3.00_scaffold_511_c_4	-	K01914	-	aspartate--ammonia ligase	Bacteria	Bacteria
CG01_land_8_20_14_3.00_scaffold_511_c_8	-	-	-	-	Theionarchaea archaeon DG-70-1	Euryarchaeota
CG01_land_8_20_14_3.00_scaffold_512_c_12	arCOG00042	K14168	TilS	tRNA(Ile)-lysidine synthase TilS/MesJ	Euryarchaeota	Euryarchaeota
CG01_land_8_20_14_3.00_scaffold_512_c_13	arCOG01361	K07739	ELP3	Histone acetyltransferase	Methanococcales	Euryarchaeota
CG01_land_8_20_14_3.00_scaffold_512_c_17	arCOG02068	-	DsrE	Uncharacterized protein involved in intracellular sulfur reduction	Vampirococcus sp. LiM	Vampirococcus
CG01_land_8_20_14_3.00_scaffold_512_c_18	arCOG03350	-	-	Uncharacterized protein	Euryarchaeota	Euryarchaeota
CG01_land_8_20_14_3.00_scaffold_512_c_20	-	-	-	-	Bacteria	Bacteria
CG01_land_8_20_14_3.00_scaffold_512_c_23	arCOG01728	K06990	Mho1	Predicted class III extradiol dioxygenase, MEMO1 family	Euryarchaeota	Euryarchaeota
CG01_land_8_20_14_3.00_scaffold_5225_c_3	arCOG03166	K06921	-	AAA+ superfamily ATPase fused to HTH and RecB nuclease domains	Methanolacinia petrolearia DSM 11571	Euryarchaeota
CG01_land_8_20_14_3.00_scaffold_53655_c_2	arCOG05024	-	HEPN domain containing protein	HEPN domain containing protein	Archaea	Archaea
CG01_land_8_20_14_3.00_scaffold_5633_c_11	arCOG04129	K02889	RPL21A	Ribosomal protein L21E	Candidatus Bathyarchaeota archaeon	Candidatus Bathyarchaeota
CG01_land_8_20_14_3.00_scaffold_581_c_10	-	K07001	-	-	Halalkalibacillus sp. B3227	Firmicutes
CG01_land_8_20_14_3.00_scaffold_581_c_12	arCOG01430	K01738	CysK	Cysteine synthase	Firmicutes	Firmicutes
CG01_land_8_20_14_3.00_scaffold_581_c_13	arCOG01630	K09022	TdcF	Translation initiation inhibitor, yjgF family	Criblamydia sequanensis CRIB-18	Chlamydiae
CG01_land_8_20_14_3.00_scaffold_5916_c_5	-	-	-	-	Peptococcaceae	Firmicutes
CG01_land_8_20_14_3.00_scaffold_6538_c_6	arCOG00769	K03152	ThiJ	Putative intracellular protease/amidase	cellular organisms	Cellular organisms
CG01_land_8_20_14_3.00_scaffold_6538_c_8	arCOG04228	K04794	Pth2	Peptidyl-tRNA hydrolase	Euryarchaeota	Euryarchaeota
CG01_land_8_20_14_3.00_scaffold_6544_c_2	arCOG03350	-	-	Uncharacterized protein	Candidatus Methanohalarchaeum thermophilum	Euryarchaeota
CG01_land_8_20_14_3.00_scaffold_7112_c_3	arCOG00401	K01868	ThrS	Threonyl-tRNA synthetase	Candidatus Bathyarchaeota archaeon	Candidatus Bathyarchaeota
CG01_land_8_20_14_3.00_scaffold_716_c_13	arCOG04288	K02864	RplJ	Ribosomal protein L10	Archaea	Archaea
CG01_land_8_20_14_3.00_scaffold_716_c_18	arCOG01920	K02601	NusG	Transcription antiterminator NusG	unclassified Nanohaloarchaea	Euryarchaeota
CG01_land_8_20_14_3.00_scaffold_716_c_3	arCOG01678	K00789	MetK	Archaeal S-adenosylmethionine synthetase	Thermoplasmata archaeon	Euryarchaeota
CG01_land_8_20_14_3.00_scaffold_716_c_6	arCOG01923	K14564	SIK1	RNA processing factor Prp31, contains Nop domain	Sulfolobaceae	Crenarchaeota
CG01_land_8_20_14_3.00_scaffold_7556_c_6	arCOG00087	K01951	GuaA	GMP synthase - Glutamine amidotransferase domain	Flammeovirga pectinis	Bacteroidetes
CG01_land_8_20_14_3.00_scaffold_7578_c_1	arCOG00557	-	Lhr	Lhr-like helicase	Archaea	Archaea
CG01_land_8_20_14_3.00_scaffold_7578_c_4	arCOG02846	K03686	DnaJ	DnaJ-class molecular chaperone	Archaeoglobus sp. JdFR-22	Euryarchaeota
CG01_land_8_20_14_3.00_scaffold_76765_c_1	arCOG01254	K07050	AlaX	Ser-tRNA(Ala) deacylase AlaX (editing enzyme)	Candidatus Bathyarchaeota archaeon	Candidatus Bathyarchaeota
CG01_land_8_20_14_3.00_scaffold_7680_c_5	arCOG01145	-	-	Phosphohydrolase, Icc/MPP superfamily	cellular organisms	Cellular organisms
CG01_land_8_20_14_3.00_scaffold_8079_c_3	arCOG04434	K05770	TspO	Tryptophan-rich sensory protein	Euryarchaeota archaeon SM23-78	Euryarchaeota
CG01_land_8_20_14_3.00_scaffold_8092_c_1	arCOG04157	K00558	Dcm	Site-specific DNA methylase	Methanobrevibacter filiformis	Euryarchaeota
CG01_land_8_20_14_3.00_scaffold_8092_c_2	-	-	-	-	Leptotrichia sp. oral taxon 225 str. F0581	Fusobacteria
CG01_land_8_20_14_3.00_scaffold_86_c_10	arCOG01393	K07432	-	Glycosyl transferase, related to UDP-glucuronosyltransferase	cellular organisms	Cellular organisms
CG01_land_8_20_14_3.00_scaffold_86_c_17	arCOG01356	-	-	Radical SAM superfamily enzyme	Prosthecochloris marina	Firmicutes
CG01_land_8_20_14_3.00_scaffold_86_c_18	arCOG01522	-	HemY	Protoporphyrinogen oxidase	Methanosarcinales	Euryarchaeota
CG01_land_8_20_14_3.00_scaffold_86_c_20	arCOG00897	K00729	AglD	Glycosyl transferase family 2	Actinobacteria	Actinobacteria
CG01_land_8_20_14_3.00_scaffold_86_c_25	arCOG01356	K04034	-	Radical SAM superfamily enzyme	Anaerotruncus colihominis DSM 17241	Firmicutes
CG01_land_8_20_14_3.00_scaffold_86_c_28	arCOG00664	K00973	AglF/RfbA	Glucose-1-phosphate uridyltransferase	Bacteria	Bacteria
CG01_land_8_20_14_3.00_scaffold_86_c_29	arCOG04188	K01790	RfbC	dTDP-4-dehydrorhamnose 3,5-epimerase or related enzyme	cellular organisms	Cellular organisms
CG01_land_8_20_14_3.00_scaffold_86_c_9	arCOG01394	K07441	MurG	UDP-N-acetylglucosamine:LPS N-acetylglucosamine transferase	Firmicutes	Firmicutes
CG01_land_8_20_14_3.00_scaffold_9126_c_1	arCOG00407	-	AsnS	Aspartyl/asparaginyl-tRNA synthetase	Candidatus Bathyarchaeota archaeon	Candidatus Bathyarchaeota
CG01_land_8_20_14_3.00_scaffold_9126_c_6	arCOG01845	-	PaaD	Metal-sulfur cluster biosynthetic enzyme	Methanolobus profundi	Euryarchaeota
CG01_land_8_20_14_3.00_scaffold_958_c_17	arCOG06168	K03611	DsbB	Disulfide bond formation protein DsbB	Bacillales	Firmicutes
CG01_land_8_20_14_3.00_scaffold_958_c_9	arCOG00863	K00926	ArcC	Carbamate kinase	TACK group	TACK
CG01_land_8_20_14_3.00_scaffold_9747_c_1	arCOG00912	K00611	ArgF	Ornithine carbamoyltransferase	unclassified Candidatus Bathyarchaeota	Candidatus Bathyarchaeota
CG01_land_8_20_14_3.00_scaffold_9747_c_4	arCOG02231	K07137	-	Uncharacterized FAD-dependent dehydrogenase	Archaea	Archaea
CG01_land_8_20_14_3.00_scaffold_9747_c_5	arCOG04387	K01939	PurA	Adenylosuccinate synthase	Candidatus Bathyarchaeota archaeon	Candidatus Bathyarchaeota
CG01_land_8_20_14_3.00_scaffold_9976_c_9	arCOG00980	K03775	SlpA	FKBP-type peptidyl-prolyl cis-trans isomerase 2	Methanobacteriaceae	Euryarchaeota
Aenigmarchaeota CG2_30_38_27
Gene name	arCOG ID	KO ID	Gene	Annotation	Donor name	Phylum
cg2_3.0_scaffold_1016_c_30	arCOG01563	K03242	GCD11	Translation initiation factor 2, gamma subunit eIF-2 gamma, GTPase	Methanocaldococcus	Euryarchaeota
cg2_3.0_scaffold_1016_c_33	arCOG00675	K03049	RPB7	DNA-directed RNA polymerase, subunit E'/Rpb7	Euryarchaeota	Euryarchaeota
cg2_3.0_scaffold_1016_c_47	arCOG00187	K06174	Rli1	Translation initiation factor RLI1, contains Fe-S and AAA+ ATPase domains	Candidatus Methanofastidiosa	Euryarchaeota
cg2_3.0_scaffold_1016_c_48	-	-	-	-	Bacteria	Bacteria
cg2_3.0_scaffold_1016_c_7	arCOG00350	K14537	RbgA	Ribosome biogenesis GTPase A	Methanococcoides	Euryarchaeota
cg2_3.0_scaffold_10253_c_11	arCOG01296	K00384	TrxB	Thioredoxin reductase	TACK group	TACK
cg2_3.0_scaffold_1066_c_11	arCOG04125	K01974	RCL1	RNA 3'-terminal phosphate cyclase	Thermococci archaeon	Euryarchaeota
cg2_3.0_scaffold_1066_c_15	arCOG00067	K00948	PrsA	Phosphoribosylpyrophosphate synthetase	Bacteria	Bacteria
cg2_3.0_scaffold_1066_c_16	arCOG01890	K19689	AmpS	Leucyl aminopeptidase (aminopeptidase T)	Archaea	Archaea
cg2_3.0_scaffold_1066_c_32	arCOG04242	K02872	RplM	Ribosomal protein L13	Euryarchaeota archaeon JdFR-21	Euryarchaeota
cg2_3.0_scaffold_1066_c_44	arCOG01700	K01480	SpeB	Arginase family enzyme	cellular organisms	Cellular organisms
cg2_3.0_scaffold_1066_c_7	arCOG00915	K00821	GabT	4-aminobutyrate aminotransferase or related aminotransferase	Thaumarchaeota	Thaumarchaeota
cg2_3.0_scaffold_10848_c_6	arCOG00946	-	PflA	Pyruvate-formate lyase-activating enzyme	Archaea	Archaea
cg2_3.0_scaffold_1363_c_11	arCOG02231	K07137	-	Uncharacterized FAD-dependent dehydrogenase	Archaea	Archaea
cg2_3.0_scaffold_1363_c_12	arCOG04387	K01939	PurA	Adenylosuccinate synthase	Candidatus Bathyarchaeota archaeon	Candidatus Bathyarchaeota
cg2_3.0_scaffold_1363_c_13	arCOG01747	K01756	PurB	Adenylosuccinate lyase	Flavobacteriaceae	Bacteroidetes
cg2_3.0_scaffold_1363_c_16	arCOG00807	K01870	IleS	Isoleucyl-tRNA synthetase	Euryarchaeota archaeon	Euryarchaeota
cg2_3.0_scaffold_1363_c_17	arCOG00606	-	-	CBS domain	Archaea	Archaea
cg2_3.0_scaffold_1363_c_3	arCOG01564	-	SelB	Selenocysteine-specific translation elongation factor or SelB-II domain	Methanocaldococcus villosus KIN24-T80	Euryarchaeota
cg2_3.0_scaffold_1363_c_30	arCOG01229	-	-	Cyclic 2, 3-diphosphoglycerate synthetase	cellular organisms	Cellular organisms
cg2_3.0_scaffold_1363_c_8	arCOG00912	K00611	ArgF	Ornithine carbamoyltransferase	Candidatus Bathyarchaeota archaeon BA1	Candidatus Bathyarchaeota
cg2_3.0_scaffold_13636_c_2	arCOG04129	K02889	RPL21A	Ribosomal protein L21E	Candidatus Bathyarchaeota archaeon	Candidatus Bathyarchaeota
cg2_3.0_scaffold_14370_c_7	arCOG01622	K00010	MviM	Predicted dehydrogenase	Candidatus Bathyarchaeota archaeon	Candidatus Bathyarchaeota
cg2_3.0_scaffold_1486_c_12	arCOG00971	K03432	PRE1	20S proteasome, alpha subunit	Archaea	Archaea
cg2_3.0_scaffold_1486_c_13	arCOG04187	K14574	Sdo1	Ribosome maturation protein Sdo1	Thermococci	Euryarchaeota
cg2_3.0_scaffold_1486_c_15	arCOG01575	K11600	Rph	Ribonuclease PH	Archaea	Archaea
cg2_3.0_scaffold_1486_c_18	-	-	-	-	Theionarchaea archaeon DG-70-1	Euryarchaeota
cg2_3.0_scaffold_1486_c_22	-	K01914	-	aspartate--ammonia ligase	Bacteria	Bacteria
cg2_3.0_scaffold_1486_c_5	arCOG04050	K04799	FEN1	5'-3' exonuclease	Thermococcaceae	Euryarchaeota
cg2_3.0_scaffold_1486_c_9	arCOG04209	K02877	RPL15A	Ribosomal protein L15E	Thermococcaceae	Euryarchaeota
cg2_3.0_scaffold_14959_c_6	arCOG01356	K04034	-	Radical SAM superfamily enzyme	Prosthecochloris marina	Firmicutes
cg2_3.0_scaffold_14959_c_7	arCOG01522	HemY	-	Protoporphyrinogen oxidase	Methanomicrobia	Euryarchaeota
cg2_3.0_scaffold_16643_c_2	-	-	-	-	Anaerocolumna aminovalerica	Firmicutes
cg2_3.0_scaffold_16643_c_3	arCOG04035	VirB4	-	Type IV secretory pathway, VirB4 component	Candidatus Saccharibacteria	Candidatus Saccharibacteria
cg2_3.0_scaffold_16643_c_6	-	-	-	-	Candidatus Brocadiaceae bacterium B188	Planctomycetes
cg2_3.0_scaffold_16878_c_5	-	-	-	-	Peptococcaceae	Firmicutes
cg2_3.0_scaffold_1691_c_11	arCOG01603	K00172	PorG	Pyruvate:ferredoxin oxidoreductase or related 2-oxoacid:ferredoxin oxidoreductase, gamma subunit	ANME-2 cluster archaeon HR1	Euryarchaeota
cg2_3.0_scaffold_1691_c_15	arCOG01608	K00169	PorA	Pyruvate:ferredoxin oxidoreductase or related 2-oxoacid:ferredoxin oxidoreductase, alpha subunit	ANME-2 cluster archaeon HR1	Euryarchaeota
cg2_3.0_scaffold_1691_c_21	arCOG05024	-	-	HEPN domain containing protein	Ferroglobus placidus DSM 10642	Euryarchaeota
cg2_3.0_scaffold_1691_c_26	arCOG04109	K02929	RPL42A	Ribosomal protein L44E	Archaea	Archaea
cg2_3.0_scaffold_1691_c_31	arCOG05024	-	-	HEPN domain containing protein	Archaea	Archaea
cg2_3.0_scaffold_1691_c_8	arCOG04157	K00558	Dcm	Site-specific DNA methylase	Bacteria	Bacteria
cg2_3.0_scaffold_180_c_16	arCOG01728	K06990	Mho1	Predicted class III extradiol dioxygenase, MEMO1 family	Euryarchaeota	Euryarchaeota
cg2_3.0_scaffold_180_c_19	-	-	-	-	Bacteria	Bacteria
cg2_3.0_scaffold_180_c_21	arCOG03350	-	-	Uncharacterized protein	Euryarchaeota	Euryarchaeota
cg2_3.0_scaffold_180_c_22	arCOG02068	-	DsrE	Uncharacterized protein involved in intracellular sulfur reduction	Vampirococcus sp. LiM	Vampirococcus
cg2_3.0_scaffold_180_c_26	arCOG01361	K07739	ELP3	Histone acetyltransferase	Methanococcales	Euryarchaeota
cg2_3.0_scaffold_180_c_27	arCOG00042	K14168	TilS	tRNA(Ile)-lysidine synthase TilS/MesJ	Euryarchaeota	Euryarchaeota
cg2_3.0_scaffold_180_c_38	arCOG00401	K01868	ThrS	Threonyl-tRNA synthetase	Candidatus Bathyarchaeota archaeon	Candidatus Bathyarchaeota
cg2_3.0_scaffold_180_c_59	arCOG01327	K00772	Pnp	Purine nucleoside phosphorylase	TACK group	TACK
cg2_3.0_scaffold_1867_c_11	arCOG04288	K02864	RplJ	Ribosomal protein L10	Archaea	Archaea
cg2_3.0_scaffold_1867_c_16	arCOG01920	K02601	NusG	Transcription antiterminator NusG	unclassified Nanohaloarchaea	Euryarchaeota
cg2_3.0_scaffold_1867_c_4	arCOG01923	K14564	SIK1	RNA processing factor Prp31, contains Nop domain	Sulfolobaceae	Crenarchaeota
cg2_3.0_scaffold_18680_c_5	arCOG05111	K00783	RlmH	23S rRNA pseudoU1915 N3-methylase RlmH	Terrabacteria group	Terrabacteria group
cg2_3.0_scaffold_2104_c_13	arCOG04434	K05770	TspO	Tryptophan-rich sensory protein	Euryarchaeota archaeon SM23-78	Euryarchaeota
cg2_3.0_scaffold_2104_c_3	arCOG04139	K00077	ApbA	Ketopantoate reductase	Bacteria	Bacteria
cg2_3.0_scaffold_2104_c_4	arCOG01150	K06953	-	Predicted phosphohydrolase, MPP superfamily	Archaea	Archaea
cg2_3.0_scaffold_22243_c_6	arCOG04767	K03768	PpiB	Peptidyl-prolyl cis-trans isomerase (rotamase) - cyclophilin family	cellular organisms	Cellular organisms
cg2_3.0_scaffold_24417_c_2	-	-	-	-	Archaea	Archaea
cg2_3.0_scaffold_2538_c_20	arCOG00033	K07055	Trm5	Wybutosine (yW) biosynthesis enzyme, Trm5 methyltransferase	Candidatus Helarchaeota ASGARD archaeon Hel_GB_B	Candidatus Helarchaeota
cg2_3.0_scaffold_2538_c_25	arCOG01180	K07178	RIO1	Serine/threonine protein kinase involved in cell cycle control	Thermoplasmatales archaeon SG8-52-3	Euryarchaeota
cg2_3.0_scaffold_2538_c_7	arCOG00980	K03775	SlpA	FKBP-type peptidyl-prolyl cis-trans isomerase 2	Methanobacteriaceae	Euryarchaeota
cg2_3.0_scaffold_260_c_24	arCOG00863	K00926	ArcC	Carbamate kinase	TACK group	TACK
cg2_3.0_scaffold_260_c_53	-	K07001	-	NTE family protein	Halalkalibacillus sp. B3227	Firmicutes
cg2_3.0_scaffold_260_c_55	arCOG01430	K01738	CysK	Cysteine synthase	Firmicutes	Firmicutes
cg2_3.0_scaffold_260_c_56	arCOG01630	K09022	TdcF	Translation initiation inhibitor, yjgF family	Criblamydia sequanensis CRIB-18	Chlamydiae
cg2_3.0_scaffold_28352_c_3	arCOG01770	-	-	Rhomboid family mebrane associated serine protease	Gracilimonas mengyeensis	Balneolaeota
cg2_3.0_scaffold_30699_c_2	arCOG00608	-	-	Predicted transcriptional regulator with C-terminal CBS domains	Thermoplasmata archaeon	Euryarchaeota
cg2_3.0_scaffold_30699_c_3	arCOG01678	K00789	MetK	Archaeal S-adenosylmethionine synthetase	Thermoplasmata archaeon	Euryarchaeota
cg2_3.0_scaffold_30836_c_2	arCOG00661	-	-	Predicted DNA-binding protein with the Helix-hairpin-helix motif	Candidatus Bathyarchaeota archaeon	Candidatus Bathyarchaeota
cg2_3.0_scaffold_3288_c_14	-	-	-	-	Cyanobacteria	Cyanobacteria
cg2_3.0_scaffold_3288_c_5	arCOG02846	K03686	DnaJ	DnaJ-class molecular chaperone	Archaeoglobus sp. JdFR-22	Euryarchaeota
cg2_3.0_scaffold_3288_c_8	arCOG00557	K03724	Lhr	Lhr-like helicase	Hadesarchaea archaeon YNP_45	Euryarchaeota
cg2_3.0_scaffold_3341_c_2	arCOG02462	K07130	-	Kynurenine formamidase	Methanomicrobia	Euryarchaeota
cg2_3.0_scaffold_3967_c_15	arCOG00784	K03538	POP4	RNase P/RNase MRP subunit p29	Methanosphaera sp. BMS	Euryarchaeota
cg2_3.0_scaffold_3967_c_17	arCOG04096	K02949	RpsQ	Ribosomal protein S17	Methanobacterium	Euryarchaeota
cg2_3.0_scaffold_3967_c_18	arCOG04095	K02874	RplN	Ribosomal protein L14	Archaea	Archaea
cg2_3.0_scaffold_3967_c_20	arCOG04093	K02987	RPS4A	Ribosomal protein S4E	Methanofervidicoccus	Euryarchaeota
cg2_3.0_scaffold_3967_c_26	arCOG04761	K06153	UppP	Undecaprenyl pyrophosphate phosphatase	Candidatus Bathyarchaeota archaeon BA2	Candidatus Bathyarchaeota
cg2_3.0_scaffold_3967_c_6	arCOG04072	K02893	RplW	Ribosomal protein L23	Archaea	Archaea
cg2_3.0_scaffold_3967_c_7	arCOG04067	K02886	RplB	Ribosomal protein L2	Thermococci archaeon	Euryarchaeota
cg2_3.0_scaffold_4175_c_17	arCOG00335	K18929	LutB	L-lactate utilization protein LutB, contains ferredoxin domain	Candidatus Methanofastidiosum methylthiophilus	Euryarchaeota
cg2_3.0_scaffold_4175_c_23	arCOG00891	K03424	TatD	Mg-dependent DNase	Archaea	Archaea
cg2_3.0_scaffold_4175_c_6	arCOG04154	K02995	RPS8A	Ribosomal protein S8E	Diaforarchaea group	Euryarchaeota
cg2_3.0_scaffold_4175_c_7	arCOG05721	-	DmpA	L-aminopeptidase/D-esterase	Anaeromyxobacter	Proteobacteria
cg2_3.0_scaffold_4175_c_8	arCOG00519	-	FldA	Flavodoxin	Archaea	Archaea
cg2_3.0_scaffold_4642_c_13	arCOG01252	K00128	PutA	Lactaldehyde dehydrogenase, Succinate semialdehyde dehydrogenase or other NAD-dependent aldehyde dehydrogenase	Candidatus Methanoperedenaceae	Euryarchaeota
cg2_3.0_scaffold_4642_c_4	arCOG01553	K00331	-	Ni,Fe-hydrogenase III small subunit	Archaea	Archaea
cg2_3.0_scaffold_4642_c_6	arCOG01547	K00333	HycE	Ni,Fe-hydrogenase III large subunit and subunit G	cellular organisms	Cellular organisms
cg2_3.0_scaffold_4642_c_8	arCOG01543	K00338	NuoI	NADH dehydrogenase subunit I	Thermoprotei archaeon	Crenarchaeota
cg2_3.0_scaffold_4729_c_12	arCOG03560	-	-	Plasmid associated protein, pRiA4b ORF-3-like	Methanosarcinales archaeon	Euryarchaeota
cg2_3.0_scaffold_4729_c_6	arCOG01252	-	PutA	Lactaldehyde dehydrogenase, Succinate semialdehyde dehydrogenase or other NAD-dependent aldehyde dehydrogenase	Methanomassiliicoccus	Euryarchaeota
cg2_3.0_scaffold_4729_c_7	arCOG03431	-	-	SWIM zinc finger containing protein	Candidatus Methanoperedens nitroreducens	Euryarchaeota
cg2_3.0_scaffold_4729_c_8	arCOG00883	-	HepA	Superfamily II DNA/RNA helicase, SNF2 family	Methanosarcinales	Euryarchaeota
cg2_3.0_scaffold_5407_c_12	arCOG00808	K01873	ValS	Valyl-tRNA synthetase	unclassified Candidatus Bathyarchaeota	Candidatus Bathyarchaeota
cg2_3.0_scaffold_5407_c_2	arCOG01742	K03265	eRF1	Peptide chain release factor eRF1	Thermococci	Euryarchaeota
cg2_3.0_scaffold_5407_c_4	arCOG01490	K00287	FolA	Dihydrofolate reductase	Nanohaloarchaea archaeon B1-Br10_U2g1	Euryarchaeota
cg2_3.0_scaffold_5407_c_9	-	-	-	-	Candidatus Babela massiliensis	Candidatus Dependentiae
cg2_3.0_scaffold_5728_c_12	arCOG00970	K02737	PRE1	20S proteasome, beta subunit	Methanonatronarchaeia	Euryarchaeota
cg2_3.0_scaffold_5731_c_11	arCOG01640	K03238	GCD7	Translation initiation factor 2, beta subunit (eIF-2beta)/eIF-5 N-terminal domain	Methanothermobacter	Euryarchaeota
cg2_3.0_scaffold_5731_c_14	arCOG01764	K03120	SPT15	TATA-box binding protein (TBP), component of TFIID and TFIIIB	Saccharolobus solfataricus	Crenarchaeota
cg2_3.0_scaffold_5731_c_5	-	K02499	-	tetrapyrrole methylase family protein / MazG family protein	Anaerostipes	Firmicutes
cg2_3.0_scaffold_5731_c_7	arCOG02942	K22316	RnhA	Ribonuclease HI	Euryarchaeota archaeon	Euryarchaeota
cg2_3.0_scaffold_5955_c_6	arCOG00130	K08151	-	MFS family permease	Bacteria	Bacteria
cg2_3.0_scaffold_62727_c_2	arCOG04574	K03744	LemA	Uncharacterized protein	Elusimicrobium minutum Pei191	Elusimicrobia
cg2_3.0_scaffold_62727_c_4	arCOG01791	-	-	SAM-dependent methyltransferase	cellular organisms	Cellular organisms
cg2_3.0_scaffold_688_c_13	arCOG02391	K03413	CheY	Rec domain	Firmicutes	Firmicutes
cg2_3.0_scaffold_688_c_14	arCOG02391	K03413	CheY	Rec domain	Clostridiales	Firmicutes
cg2_3.0_scaffold_688_c_7	arCOG04157	K00558	Dcm	Site-specific DNA methylase	Methanobrevibacter filiformis	Euryarchaeota
cg2_3.0_scaffold_688_c_8	-	-	-	-	Leptotrichia sp. oral taxon 225 str. F0581	Fusobacteria
cg2_3.0_scaffold_7703_c_2	arCOG01760	K02600	NusA	Transcription elongation factor	Clostridia	Firmicutes
cg2_3.0_scaffold_7703_c_3	arCOG04949	OVP1	-	Na+ or H+-translocating membrane pyrophosphatase	Geobacter	Proteobacteria
cg2_3.0_scaffold_7703_c_5	-	K01358	-	ATP-dependent Clp protease, protease subunit	cellular organisms	Cellular organisms
cg2_3.0_scaffold_7703_c_6	-	-	-	-	Chryseobacterium	Bacteroidetes
cg2_3.0_scaffold_7730_c_16	-	-	-	-	unclassified Crenarchaeota	Crenarchaeota
cg2_3.0_scaffold_7730_c_17	arCOG02077	K04488	IscU	NifU homolog involved in Fe-S cluster formation	Archaea	Archaea
cg2_3.0_scaffold_7730_c_2	arCOG04676	K01297	LdcA	Uncharacterized protein, homolog of microcin C7 resistance protein MccF	Sporolactobacillus	Firmicutes
cg2_3.0_scaffold_9313_c_6	arCOG00895	K00721	-	Glycosyl transferase family 2	Archaeoglobaceae	Euryarchaeota
cg2_3.0_scaffold_9313_c_7	arCOG01403	-	AglL	Glycosyltransferase	Thermoprotei archaeon	Crenarchaeota
cg2_3.0_scaffold_933_c_10	arCOG04107	K03237	SUI2	Translation initiation factor 2, alpha subunit (eIF-2alpha)	Euryarchaeota	Euryarchaeota
cg2_3.0_scaffold_933_c_11	arCOG00348	K07159	-	Archaeal enzyme of ATP-grasp superfamily	Euryarchaeota	Euryarchaeota
cg2_3.0_scaffold_933_c_24	arCOG01183	K01409	Kae1p/TsaD	Subunit of KEOPS complex, tRNA A37 threonylcarbamoyltransferase, contains a domain with ASKHA fold and RIO-type kinase (AP-endonuclease activity)	Planctomycetes bacterium SRT547	Planctomycetes
cg2_3.0_scaffold_933_c_34	arCOG01145	-	-	Phosphohydrolase, Icc/MPP superfamily	cellular organisms	Cellular organisms
cg2_3.0_scaffold_933_c_6	arCOG00109	K02493	HemK	Methylase of polypeptide chain release factors	Saccharomonospora glauca K62	Actinobacteria
cg2_3.0_scaffold_933_c_7	arCOG00237	K14445	CitT	Di- and tricarboxylate transporter	Zunongwangia profunda SM-A87	Bacteroidetes
cg2_3.0_scaffold_933_c_8	arCOG03112	-	-	Fic family protein	Spirochaetia	Spirochaetes
cg2_3.0_scaffold_933_c_9	arCOG01630	K09022	TdcF	Translation initiation inhibitor, yjgF family	Bacteroidetes	Bacteroidetes
Aenigmarchaeota CG_4_8_14_3
Gene name	arCOG ID	KO ID	Gene	Annotation	Donor name	Phylum
Crystal_Geyser_4_8_14_3_um_filter_scaffold_10826_c_6	-	-	-	-	Archaea	Archaea
Crystal_Geyser_4_8_14_3_um_filter_scaffold_10878_c_2	arCOG01640	K03238	GCD7	Translation initiation factor 2, beta subunit (eIF-2beta)/eIF-5 N-terminal domain	Methanothermobacter	Euryarchaeota
Crystal_Geyser_4_8_14_3_um_filter_scaffold_10878_c_5	arCOG01764	K03120	SPT15	TATA-box binding protein (TBP), component of TFIID and TFIIIB	Saccharolobus solfataricus	Crenarchaeota
Crystal_Geyser_4_8_14_3_um_filter_scaffold_1095_c_14	arCOG01601	K00170	PorB	Pyruvate:ferredoxin oxidoreductase or related 2-oxoacid:ferredoxin oxidoreductase, beta subunit	Euryarchaeota	Euryarchaeota
Crystal_Geyser_4_8_14_3_um_filter_scaffold_1095_c_17	arCOG01434	K01733	ThrC	Threonine synthase and cysteate synthase	Archaea	Archaea
Crystal_Geyser_4_8_14_3_um_filter_scaffold_11551_c_2	arCOG04767	K03768	PpiB	Peptidyl-prolyl cis-trans isomerase (rotamase) - cyclophilin family	cellular organisms	Cellular organisms
Crystal_Geyser_4_8_14_3_um_filter_scaffold_11763_c_4	arCOG03166	K06921	-	AAA+ superfamily ATPase fused to HTH and RecB nuclease domains	Methanolacinia petrolearia DSM 11571	Euryarchaeota
Crystal_Geyser_4_8_14_3_um_filter_scaffold_11937_c_5	-	-	-	-	Desulfurispora thermophila DSM 16022	Firmicutes
Crystal_Geyser_4_8_14_3_um_filter_scaffold_1214_c_13	arCOG00980	K03775	SlpA	FKBP-type peptidyl-prolyl cis-trans isomerase 2	Methanobacteriaceae	Euryarchaeota
Crystal_Geyser_4_8_14_3_um_filter_scaffold_1214_c_25	arCOG00033	K07055	Trm5	Wybutosine (yW) biosynthesis enzyme, Trm5 methyltransferase	Candidatus Helarchaeota ASGARD archaeon Hel_GB_B	Candidatus Helarchaeota
Crystal_Geyser_4_8_14_3_um_filter_scaffold_1214_c_30	arCOG01180	K07178	RIO1	Serine/threonine protein kinase involved in cell cycle control	Thermoplasmatales archaeon SG8-52-3	Euryarchaeota
Crystal_Geyser_4_8_14_3_um_filter_scaffold_127_c_17	arCOG00042	K14168	TilS	tRNA(Ile)-lysidine synthase TilS/MesJ	Euryarchaeota	Euryarchaeota
Crystal_Geyser_4_8_14_3_um_filter_scaffold_127_c_18	arCOG01361	K07739	ELP3	Histone acetyltransferase	Methanococcales	Euryarchaeota
Crystal_Geyser_4_8_14_3_um_filter_scaffold_127_c_22	arCOG02068	-	DsrE	Uncharacterized protein involved in intracellular sulfur reduction	Vampirococcus sp. LiM	Vampirococcus
Crystal_Geyser_4_8_14_3_um_filter_scaffold_127_c_23	arCOG03350	-	-	Uncharacterized protein	Euryarchaeota	Euryarchaeota
Crystal_Geyser_4_8_14_3_um_filter_scaffold_127_c_25	-	-	-	-	Bacteria	Bacteria
Crystal_Geyser_4_8_14_3_um_filter_scaffold_127_c_28	arCOG01728	K06990	Mho1	Predicted class III extradiol dioxygenase, MEMO1 family	Euryarchaeota	Euryarchaeota
Crystal_Geyser_4_8_14_3_um_filter_scaffold_127_c_6	arCOG00401	K01868	ThrS	Threonyl-tRNA synthetase	Candidatus Bathyarchaeota archaeon	Candidatus Bathyarchaeota
Crystal_Geyser_4_8_14_3_um_filter_scaffold_12830_c_12	arCOG04230	K09163	-	HD supefamily hydrolase	Archaea	Archaea
Crystal_Geyser_4_8_14_3_um_filter_scaffold_12830_c_13	arCOG00706	K03738	-	Aldehyde:ferredoxin oxidoreductase	cellular organisms	Cellular organisms
Crystal_Geyser_4_8_14_3_um_filter_scaffold_12830_c_4	arCOG03168	K07133	-	Predicted ATPase, AAA+ superfamily	Candidatus Methanofastidiosum methylthiophilus	Euryarchaeota
Crystal_Geyser_4_8_14_3_um_filter_scaffold_13828_c_2	arCOG01547	K00333	HycE	Ni,Fe-hydrogenase III large subunit and subunit G	cellular organisms	Cellular organisms
Crystal_Geyser_4_8_14_3_um_filter_scaffold_13828_c_4	arCOG01553	K00331	-	Ni,Fe-hydrogenase III small subunit	Archaea	Archaea
Crystal_Geyser_4_8_14_3_um_filter_scaffold_1427_c_1	arCOG01564	-	SelB	Selenocysteine-specific translation elongation factor or SelB-II domain	Methanocaldococcus villosus KIN24-T80	Euryarchaeota
Crystal_Geyser_4_8_14_3_um_filter_scaffold_1427_c_10	arCOG04387	K01939	PurA	Adenylosuccinate synthase	Candidatus Bathyarchaeota archaeon	Candidatus Bathyarchaeota
Crystal_Geyser_4_8_14_3_um_filter_scaffold_1427_c_11	arCOG01747	K01756	PurB	Adenylosuccinate lyase	Flavobacteriaceae	Bacteroidetes
Crystal_Geyser_4_8_14_3_um_filter_scaffold_1427_c_14	arCOG00807	K01870	IleS	Isoleucyl-tRNA synthetase	Euryarchaeota archaeon	Euryarchaeota
Crystal_Geyser_4_8_14_3_um_filter_scaffold_1427_c_15	arCOG00606	-	-	CBS domain	Archaea	Archaea
Crystal_Geyser_4_8_14_3_um_filter_scaffold_1427_c_28	arCOG01229	-	-	Cyclic 2, 3-diphosphoglycerate synthetase	cellular organisms	Cellular organisms
Crystal_Geyser_4_8_14_3_um_filter_scaffold_1427_c_6	arCOG00912	K00611	ArgF	Ornithine carbamoyltransferase	Candidatus Bathyarchaeota archaeon BA1	Candidatus Bathyarchaeota
Crystal_Geyser_4_8_14_3_um_filter_scaffold_1427_c_9	arCOG02231	K07137	-	Uncharacterized FAD-dependent dehydrogenase	Archaea	Archaea
Crystal_Geyser_4_8_14_3_um_filter_scaffold_150_c_10	arCOG05024	-	-	HEPN domain containing protein	Ferroglobus placidus DSM 10642	Euryarchaeota
Crystal_Geyser_4_8_14_3_um_filter_scaffold_150_c_16	arCOG01608	K00169	PorA	Pyruvate:ferredoxin oxidoreductase or related 2-oxoacid:ferredoxin oxidoreductase, alpha subunit	ANME-2 cluster archaeon HR1	Euryarchaeota
Crystal_Geyser_4_8_14_3_um_filter_scaffold_150_c_20	arCOG01603	K00172	PorG	Pyruvate:ferredoxin oxidoreductase or related 2-oxoacid:ferredoxin oxidoreductase, gamma subunit	ANME-2 cluster archaeon HR1	Euryarchaeota
Crystal_Geyser_4_8_14_3_um_filter_scaffold_150_c_23	arCOG04157	K00558	Dcm	Site-specific DNA methylase	Bacteria	Bacteria
Crystal_Geyser_4_8_14_3_um_filter_scaffold_150_c_28	arCOG01338	K09181	-	Acyl-CoA synthetase, ATP-grasp containing subunit	TACK group	TACK
Crystal_Geyser_4_8_14_3_um_filter_scaffold_150_c_29	arCOG03117	K03975	DedA	Uncharacterized membrane-associated protein, DedA family	Anaerolineaceae	Chloroflexi
Crystal_Geyser_4_8_14_3_um_filter_scaffold_150_c_37	arCOG02391	K03413	CheY	Rec domain	Clostridiales	Firmicutes
Crystal_Geyser_4_8_14_3_um_filter_scaffold_150_c_38	arCOG02391	K03413	CheY	Rec domain	Firmicutes	Firmicutes
Crystal_Geyser_4_8_14_3_um_filter_scaffold_150_c_42	-	-	-	-	Leptotrichia sp. oral taxon 225 str. F0581	Fusobacteria
Crystal_Geyser_4_8_14_3_um_filter_scaffold_150_c_43	arCOG04157	K00558	Dcm	Site-specific DNA methylase	Methanobrevibacter	Euryarchaeota
Crystal_Geyser_4_8_14_3_um_filter_scaffold_150_c_44	arCOG06555	-	Vsr	DNA G:T-mismatch repair endonuclease	Methanocella conradii HZ254	Euryarchaeota
Crystal_Geyser_4_8_14_3_um_filter_scaffold_150_c_5	arCOG04109	K02929	RPL42A	Ribosomal protein L44E	Archaea	Archaea
Crystal_Geyser_4_8_14_3_um_filter_scaffold_1540_c_22	arCOG00761	-	TsaA	tRNA (Thr-GGU) A37 N-methylase	cellular organisms	Cellular organisms
Crystal_Geyser_4_8_14_3_um_filter_scaffold_1540_c_25	arCOG03350	-	-	Uncharacterized protein	Candidatus Methanohalarchaeum thermophilum	Euryarchaeota
Crystal_Geyser_4_8_14_3_um_filter_scaffold_1540_c_31	arCOG00702	K13277	AprE	Subtilisin-like serine protease	Methanosarcinales archaeon	Euryarchaeota
Crystal_Geyser_4_8_14_3_um_filter_scaffold_1540_c_7	arCOG01403	-	AglL	Glycosyltransferase	Thermoprotei archaeon	Crenarchaeota
Crystal_Geyser_4_8_14_3_um_filter_scaffold_1540_c_8	arCOG00895	K00721	-	Glycosyl transferase family 2	Archaeoglobaceae	Euryarchaeota
Crystal_Geyser_4_8_14_3_um_filter_scaffold_1558_c_6	arCOG01150	K06953	-	Predicted phosphohydrolase, MPP superfamily	Archaea	Archaea
Crystal_Geyser_4_8_14_3_um_filter_scaffold_1558_c_7	arCOG04139	K00077	ApbA	Ketopantoate reductase	Bacteria	Bacteria
Crystal_Geyser_4_8_14_3_um_filter_scaffold_1558_c_9	arCOG02293	K01838	-	HAD superfamily hydrolase	Clostridia	Firmicutes
Crystal_Geyser_4_8_14_3_um_filter_scaffold_16169_c_1	arCOG00915	-	GabT	4-aminobutyrate aminotransferase or related aminotransferase	Thermofilum sp. NZ13	Crenarchaeota
Crystal_Geyser_4_8_14_3_um_filter_scaffold_16169_c_10	arCOG01890	-	AmpS	Leucyl aminopeptidase (aminopeptidase T)	Archaea	Archaea
Crystal_Geyser_4_8_14_3_um_filter_scaffold_16169_c_5	arCOG04125	K01974	RCL1	RNA 3'-terminal phosphate cyclase	Thermococci archaeon	Euryarchaeota
Crystal_Geyser_4_8_14_3_um_filter_scaffold_16169_c_9	arCOG00067	K00948	PrsA	Phosphoribosylpyrophosphate synthetase	Bacteria	Bacteria
Crystal_Geyser_4_8_14_3_um_filter_scaffold_1666_c_1	-	-	-	-	Cyanobacteria	Cyanobacteria
Crystal_Geyser_4_8_14_3_um_filter_scaffold_1666_c_10	arCOG02846	K03686	DnaJ	DnaJ-class molecular chaperone	Archaeoglobus sp. JdFR-22	Euryarchaeota
Crystal_Geyser_4_8_14_3_um_filter_scaffold_1666_c_7	arCOG00557	K03724	Lhr	Lhr-like helicase	Hadesarchaea archaeon YNP_45	Euryarchaeota
Crystal_Geyser_4_8_14_3_um_filter_scaffold_1727_c_22	arCOG01259	K00059	FabG	Short-chain alcohol dehydrogenase	Bosea	Proteobacteria
Crystal_Geyser_4_8_14_3_um_filter_scaffold_1727_c_24	arCOG00608	-	-	Predicted transcriptional regulator with C-terminal CBS domains	Thermoplasmata archaeon	Euryarchaeota
Crystal_Geyser_4_8_14_3_um_filter_scaffold_1727_c_25	arCOG01678	K00789	MetK	Archaeal S-adenosylmethionine synthetase	Thermoplasmata archaeon	Euryarchaeota
Crystal_Geyser_4_8_14_3_um_filter_scaffold_1727_c_28	arCOG01923	K14564	SIK1	RNA processing factor Prp31, contains Nop domain	Sulfolobaceae	Crenarchaeota
Crystal_Geyser_4_8_14_3_um_filter_scaffold_1727_c_29	arCOG00078	K14563	NOP1	Fibrillarin-like rRNA methylase	Candidatus Korarchaeota	Candidatus Korarchaeota
Crystal_Geyser_4_8_14_3_um_filter_scaffold_17469_c_5	arCOG04434	K05770	TspO	Tryptophan-rich sensory protein	Euryarchaeota archaeon SM23-78	Euryarchaeota
Crystal_Geyser_4_8_14_3_um_filter_scaffold_179_c_21	arCOG00675	K03049	RPB7	DNA-directed RNA polymerase, subunit E'/Rpb7	Euryarchaeota	Euryarchaeota
Crystal_Geyser_4_8_14_3_um_filter_scaffold_179_c_24	arCOG01563	K03242	GCD11	Translation initiation factor 2, gamma subunit eIF-2 gamma, GTPase	Methanocaldococcus	Euryarchaeota
Crystal_Geyser_4_8_14_3_um_filter_scaffold_179_c_47	arCOG00350	K14537	RbgA	Ribosome biogenesis GTPase A	Methanococcoides	Euryarchaeota
Crystal_Geyser_4_8_14_3_um_filter_scaffold_179_c_49	arCOG01589	K01921	RimK	Glutathione synthase/glutaminyl transferase/alpha-L-glutamate ligase	Methanocellaceae archaeon UBA148	Euryarchaeota
Crystal_Geyser_4_8_14_3_um_filter_scaffold_179_c_6	-	-	-	-	Bacteria	Bacteria
Crystal_Geyser_4_8_14_3_um_filter_scaffold_179_c_7	arCOG00187	K06174	Rli1	Translation initiation factor RLI1, contains Fe-S and AAA+ ATPase domains	Candidatus Methanofastidiosa	Euryarchaeota
Crystal_Geyser_4_8_14_3_um_filter_scaffold_194_c_11	arCOG02265	K03284	CorA	Mg2+ and Co2+ transporter	cellular organisms	Cellular organisms
Crystal_Geyser_4_8_14_3_um_filter_scaffold_194_c_23	arCOG02411	-	-	HicB family component of toxin-antitoxin system, antitoxin, predicted nuclease of the RNAse H fold	cellular organisms	Cellular organisms
Crystal_Geyser_4_8_14_3_um_filter_scaffold_194_c_25	arCOG04086	K02907	RpmD	Ribosomal protein L30	Archaea	Archaea
Crystal_Geyser_4_8_14_3_um_filter_scaffold_194_c_28	arCOG04089	K02885	RPL19A	Ribosomal protein L19E	Euryarchaeota	Euryarchaeota
Crystal_Geyser_4_8_14_3_um_filter_scaffold_194_c_29	arCOG00781	K02912	RPL32	Ribosomal protein L32E	Archaea	Archaea
Crystal_Geyser_4_8_14_3_um_filter_scaffold_194_c_30	arCOG04090	K02933	RplF	Ribosomal protein L6P	Archaea	Archaea
Crystal_Geyser_4_8_14_3_um_filter_scaffold_194_c_33	arCOG00038	K03151	ThiI	tRNA S(4)U 4-thiouridine synthase	Candidatus Bathyarchaeota archaeon	Candidatus Bathyarchaeota
Crystal_Geyser_4_8_14_3_um_filter_scaffold_194_c_35	arCOG04308	K09721	-	Uncharacterized protein	Euryarchaeota	Euryarchaeota
Crystal_Geyser_4_8_14_3_um_filter_scaffold_194_c_5	arCOG00810	K01874	MetG	Methionyl-tRNA synthetase	cellular organisms	Cellular organisms
Crystal_Geyser_4_8_14_3_um_filter_scaffold_194_c_8	arCOG00607	-	-	Zn-dependent protease fused to CBS domain	Candidatus Hydrothermarchaeota archaeon JdFR-18	Candidatus Hydrothermarchaeota
Crystal_Geyser_4_8_14_3_um_filter_scaffold_21209_c_6	arCOG00808	K01873	ValS	Valyl-tRNA synthetase	Candidatus Bathyarchaeota archaeon	Candidatus Bathyarchaeota
Crystal_Geyser_4_8_14_3_um_filter_scaffold_2284_c_2	arCOG03560	-	-	Plasmid associated protein, pRiA4b ORF-3-like	Methanosarcinales archaeon	Euryarchaeota
Crystal_Geyser_4_8_14_3_um_filter_scaffold_2284_c_6	arCOG00883	-	HepA	Superfamily II DNA/RNA helicase, SNF2 family	Methanosarcinales	Euryarchaeota
Crystal_Geyser_4_8_14_3_um_filter_scaffold_2284_c_7	arCOG03431	-	-	SWIM zinc finger containing protein	Candidatus Methanoperedens nitroreducens	Euryarchaeota
Crystal_Geyser_4_8_14_3_um_filter_scaffold_2284_c_8	arCOG01252	K00130	PutA	Lactaldehyde dehydrogenase, Succinate semialdehyde dehydrogenase or other NAD-dependent aldehyde dehydrogenase	Methanomassiliicoccus	Euryarchaeota
Crystal_Geyser_4_8_14_3_um_filter_scaffold_2568_c_10	arCOG04093	K02987	RPS4A	Ribosomal protein S4E	Methanofervidicoccus	Euryarchaeota
Crystal_Geyser_4_8_14_3_um_filter_scaffold_2568_c_12	arCOG04095	K02874	RplN	Ribosomal protein L14	Archaea	Archaea
Crystal_Geyser_4_8_14_3_um_filter_scaffold_2568_c_13	arCOG04096	K02949	RpsQ	Ribosomal protein S17	Methanobacterium	Euryarchaeota
Crystal_Geyser_4_8_14_3_um_filter_scaffold_2568_c_15	arCOG00784	K03538	POP4	RNase P/RNase MRP subunit p29	Methanosphaera sp. BMS	Euryarchaeota
Crystal_Geyser_4_8_14_3_um_filter_scaffold_2568_c_23	arCOG04067	K02886	RplB	Ribosomal protein L2	Thermococci archaeon	Euryarchaeota
Crystal_Geyser_4_8_14_3_um_filter_scaffold_2568_c_24	arCOG04072	K02893	RplW	Ribosomal protein L23	Archaea	Archaea
Crystal_Geyser_4_8_14_3_um_filter_scaffold_2568_c_30	arCOG04676	K01297	LdcA	Uncharacterized protein, homolog of microcin C7 resistance protein MccF	Sporolactobacillus	Firmicutes
Crystal_Geyser_4_8_14_3_um_filter_scaffold_2568_c_4	arCOG04761	K06153	UppP	Undecaprenyl pyrophosphate phosphatase	Candidatus Bathyarchaeota archaeon BA2	Candidatus Bathyarchaeota
Crystal_Geyser_4_8_14_3_um_filter_scaffold_331_c_11	arCOG01522	-	HemY	Protoporphyrinogen oxidase	Methanosarcinales	Euryarchaeota
Crystal_Geyser_4_8_14_3_um_filter_scaffold_331_c_12	arCOG01356	-	-	Radical SAM superfamily enzyme	Prosthecochloris marina	Firmicutes
Crystal_Geyser_4_8_14_3_um_filter_scaffold_331_c_19	arCOG01393	K07432	-	Glycosyl transferase, related to UDP-glucuronosyltransferase	cellular organisms	Cellular organisms
Crystal_Geyser_4_8_14_3_um_filter_scaffold_331_c_20	arCOG01394	K07441	MurG	UDP-N-acetylglucosamine:LPS N-acetylglucosamine transferase	Firmicutes	Firmicutes
Crystal_Geyser_4_8_14_3_um_filter_scaffold_331_c_27	arCOG00328	K02327	PolB3	DNA polymerase PolB3	Methanosarcinaceae	Euryarchaeota
Crystal_Geyser_4_8_14_3_um_filter_scaffold_331_c_32	arCOG01145	-	-	Phosphohydrolase, Icc/MPP superfamily	cellular organisms	Cellular organisms
Crystal_Geyser_4_8_14_3_um_filter_scaffold_331_c_4	arCOG01356	K04034	-	Radical SAM superfamily enzyme	Anaerotruncus colihominis DSM 17241	Firmicutes
Crystal_Geyser_4_8_14_3_um_filter_scaffold_331_c_9	arCOG00897	K00729	AglD	Glycosyl transferase family 2	Actinobacteria	Actinobacteria
Crystal_Geyser_4_8_14_3_um_filter_scaffold_3625_c_3	arCOG00769	K03152	ThiJ	Putative intracellular protease/amidase	cellular organisms	Cellular organisms
Crystal_Geyser_4_8_14_3_um_filter_scaffold_3625_c_5	arCOG04228	K04794	Pth2	Peptidyl-tRNA hydrolase	Euryarchaeota	Euryarchaeota
Crystal_Geyser_4_8_14_3_um_filter_scaffold_3681_c_17	arCOG04242	K02872	RplM	Ribosomal protein L13	Euryarchaeota archaeon JdFR-21	Euryarchaeota
Crystal_Geyser_4_8_14_3_um_filter_scaffold_430_c_12	arCOG00971	K03432	PRE1	20S proteasome, alpha subunit	Archaea	Archaea
Crystal_Geyser_4_8_14_3_um_filter_scaffold_430_c_13	arCOG04187	K14574	Sdo1	Ribosome maturation protein Sdo1	Thermococci	Euryarchaeota
Crystal_Geyser_4_8_14_3_um_filter_scaffold_430_c_15	arCOG01575	K11600	Rph	Ribonuclease PH	Archaea	Archaea
Crystal_Geyser_4_8_14_3_um_filter_scaffold_430_c_18	-	-	-	-	Theionarchaea archaeon DG-70-1	Euryarchaeota
Crystal_Geyser_4_8_14_3_um_filter_scaffold_430_c_22	-	K01914	-	aspartate--ammonia ligase	Bacteria	Bacteria
Crystal_Geyser_4_8_14_3_um_filter_scaffold_430_c_5	arCOG04050	K04799	FEN1	5'-3' exonuclease	Thermococcaceae	Euryarchaeota
Crystal_Geyser_4_8_14_3_um_filter_scaffold_430_c_9	arCOG04209	K02877	RPL15A	Ribosomal protein L15E	Thermococcaceae	Euryarchaeota
Crystal_Geyser_4_8_14_3_um_filter_scaffold_4546_c_7	arCOG00130	K08151	-	MFS family permease	Bacteria	Bacteria
Crystal_Geyser_4_8_14_3_um_filter_scaffold_4808_c_10	arCOG01920	K02601	NusG	Transcription antiterminator NusG	unclassified Nanohaloarchaea	Euryarchaeota
Crystal_Geyser_4_8_14_3_um_filter_scaffold_4808_c_5	arCOG04288	K02864	RplJ	Ribosomal protein L10	Archaea	Archaea
Crystal_Geyser_4_8_14_3_um_filter_scaffold_4808_c_6	arCOG04289	K02863	RplA	Ribosomal protein L1	Archaea	Archaea
Crystal_Geyser_4_8_14_3_um_filter_scaffold_5109_c_5	arCOG02006	K01779	RacX	Aspartate racemase	Pyrococcus	Euryarchaeota
Crystal_Geyser_4_8_14_3_um_filter_scaffold_511_c_10	arCOG01630	K09022	TdcF	Translation initiation inhibitor, yjgF family	Bacteroidetes	Bacteroidetes
Crystal_Geyser_4_8_14_3_um_filter_scaffold_511_c_11	arCOG04107	K03237	SUI2	Translation initiation factor 2, alpha subunit (eIF-2alpha)	Euryarchaeota	Euryarchaeota
Crystal_Geyser_4_8_14_3_um_filter_scaffold_511_c_12	arCOG00348	K07159	-	Archaeal enzyme of ATP-grasp superfamily	Euryarchaeota	Euryarchaeota
Crystal_Geyser_4_8_14_3_um_filter_scaffold_511_c_25	arCOG01183	K01409	Kae1p/TsaD	Subunit of KEOPS complex, tRNA A37 threonylcarbamoyltransferase, contains a domain with ASKHA fold and RIO-type kinase (AP-endonuclease activity)	Planctomycetes bacterium SRT547	Planctomycetes
Crystal_Geyser_4_8_14_3_um_filter_scaffold_511_c_7	arCOG00109	K02493	HemK	Methylase of polypeptide chain release factors	Saccharomonospora glauca K62	Actinobacteria
Crystal_Geyser_4_8_14_3_um_filter_scaffold_511_c_8	arCOG00237	K14445	CitT	Di- and tricarboxylate transporter	Zunongwangia profunda SM-A87	Bacteroidetes
Crystal_Geyser_4_8_14_3_um_filter_scaffold_511_c_9	arCOG03112	-	-	Fic family protein	Spirochaetia	Spirochaetes
Crystal_Geyser_4_8_14_3_um_filter_scaffold_520_c_25	arCOG02462	K07130	-	Kynurenine formamidase	Methanomicrobia	Euryarchaeota
Crystal_Geyser_4_8_14_3_um_filter_scaffold_520_c_28	arCOG01770	-	-	Rhomboid family mebrane associated serine protease	Gracilimonas mengyeensis	Balneolaeota
Crystal_Geyser_4_8_14_3_um_filter_scaffold_520_c_7	arCOG04129	K02889	RPL21A	Ribosomal protein L21E	Candidatus Bathyarchaeota archaeon	Candidatus Bathyarchaeota
Crystal_Geyser_4_8_14_3_um_filter_scaffold_571_c_7	arCOG01327	K00772	Pnp	Purine nucleoside phosphorylase	TACK group	TACK
Crystal_Geyser_4_8_14_3_um_filter_scaffold_606_c_13	arCOG00335	K18929	LutB	L-lactate utilization protein LutB, contains ferredoxin domain	Candidatus Methanofastidiosum methylthiophilus	Euryarchaeota
Crystal_Geyser_4_8_14_3_um_filter_scaffold_606_c_19	arCOG00891	K03424	TatD	Mg-dependent DNase	Archaea	Archaea
Crystal_Geyser_4_8_14_3_um_filter_scaffold_606_c_22	arCOG00661	-	-	Predicted DNA-binding protein with the Helix-hairpin-helix motif	Candidatus Bathyarchaeota archaeon	Candidatus Bathyarchaeota
Crystal_Geyser_4_8_14_3_um_filter_scaffold_606_c_31	arCOG00407	K01893	AsnS	Aspartyl/asparaginyl-tRNA synthetase	Candidatus Bathyarchaeota archaeon	Candidatus Bathyarchaeota
Crystal_Geyser_4_8_14_3_um_filter_scaffold_606_c_36	arCOG01845	-	PaaD	Metal-sulfur cluster biosynthetic enzyme	Methanolobus profundi	Euryarchaeota
Crystal_Geyser_4_8_14_3_um_filter_scaffold_606_c_4	arCOG00519	-	FldA	Flavodoxin	Archaea	Archaea
Crystal_Geyser_4_8_14_3_um_filter_scaffold_669_c_20	arCOG04186	K02984	RPS1A	Ribosomal protein S3AE	Methanomassiliicoccales	Euryarchaeota
Crystal_Geyser_4_8_14_3_um_filter_scaffold_6812_c_11	arCOG00406	K09759	AsnS	Aspartyl/asparaginyl-tRNA synthetase	Candidatus Bathyarchaeota archaeon	Candidatus Bathyarchaeota
Crystal_Geyser_4_8_14_3_um_filter_scaffold_7062_c_11	arCOG05024	-	-	HEPN domain containing protein	Archaea	Archaea
Crystal_Geyser_4_8_14_3_um_filter_scaffold_7073_c_3	arCOG00035	K06927	Dph6	Diphthamide synthase (EF-2-diphthine--ammonia ligase)	Archaea	Archaea
Crystal_Geyser_4_8_14_3_um_filter_scaffold_7073_c_6	arCOG01961	K03316	NhaP	NhaP-type Na+/H+ and K+/H+ antiporter	Archaeoglobus sp. JdFR-22	Euryarchaeota
Crystal_Geyser_4_8_14_3_um_filter_scaffold_8068_c_8	arCOG00087	K01951	GuaA	GMP synthase - Glutamine amidotransferase domain	Flammeovirga pectinis	Bacteroidetes
Crystal_Geyser_4_8_14_3_um_filter_scaffold_8109_c_14	arCOG01792	K07755	-	SAM-dependent methyltransferase	Candidatus Bathyarchaeota archaeon	Candidatus Bathyarchaeota
Crystal_Geyser_4_8_14_3_um_filter_scaffold_8109_c_5	arCOG01622	K00010	MviM	Predicted dehydrogenase	Candidatus Bathyarchaeota archaeon	Candidatus Bathyarchaeota
Crystal_Geyser_4_8_14_3_um_filter_scaffold_84_c_22	arCOG00863	K00926	ArcC	Carbamate kinase	TACK group	TACK
Crystal_Geyser_4_8_14_3_um_filter_scaffold_84_c_51	-	K07001	-	NTE family protein	Halalkalibacillus sp. B3227	Firmicutes
Crystal_Geyser_4_8_14_3_um_filter_scaffold_84_c_53	arCOG01430	K01738	CysK	Cysteine synthase	Firmicutes	Firmicutes
Crystal_Geyser_4_8_14_3_um_filter_scaffold_84_c_54	arCOG01630	K09022	TdcF	Translation initiation inhibitor, yjgF family	Criblamydia sequanensis CRIB-18	Chlamydiae
Crystal_Geyser_4_8_14_3_um_filter_scaffold_84_c_64	arCOG00910	K07579	-	Predicted RNA methylase	unclassified Candidatus Bathyarchaeota	Candidatus Bathyarchaeota
Crystal_Geyser_4_8_14_3_um_filter_scaffold_8770_c_6	arCOG01490	K00287	FolA	Dihydrofolate reductase	Nanohaloarchaea archaeon B1-Br10_U2g1	Euryarchaeota
Crystal_Geyser_4_8_14_3_um_filter_scaffold_8770_c_8	arCOG01742	K03265	eRF1	Peptide chain release factor eRF1	Thermococci	Euryarchaeota
Crystal_Geyser_4_8_14_3_um_filter_scaffold_9284_c_12	arCOG01296	K00384	TrxB	Thioredoxin reductase	Candidatus Thorarchaeota archaeon	Candidatus Thorarchaeota
Crystal_Geyser_4_8_14_3_um_filter_scaffold_9610_c_3	arCOG04793	-	-	Transcriptional regulator, predicted component of viral defense system	Thermoplasmata archaeon	Euryarchaeota
Crystal_Geyser_4_8_14_3_um_filter_scaffold_9766_c_6	-	K02499	-	tetrapyrrole methylase family protein / MazG family protein	Anaerostipes	Firmicutes
Crystal_Geyser_4_8_14_3_um_filter_scaffold_9766_c_8	arCOG02942	K22316	RnhA	Ribonuclease HI	Euryarchaeota archaeon	Euryarchaeota
Aenigmarchaeota CG15_8_21_14_020
Gene name	arCOG ID	KO ID	Gene	Annotation	Donor name	Phylum
Crystal_Geyser_CG15_big_fil_post_rev_8_21_14_0.20_scaffold_10204_c_2	arCOG04116	K06865	-	ATPase (PilT family)	Thaumarchaeota	Thaumarchaeota
Crystal_Geyser_CG15_big_fil_post_rev_8_21_14_0.20_scaffold_10204_c_7	arCOG00915	-	GabT	4-aminobutyrate aminotransferase or related aminotransferase	Candidatus Nitrosotenuis uzonensis	Thaumarchaeota
Crystal_Geyser_CG15_big_fil_post_rev_8_21_14_0.20_scaffold_10721_c_8	arCOG00405	K01880	GRS1	Glycyl-tRNA synthetase (class II)	Candidatus Heimdallarchaeota archaeon	Candidatus Heimdallarchaeota
Crystal_Geyser_CG15_big_fil_post_rev_8_21_14_0.20_scaffold_1101_c_20	-	-	-	-	cellular organisms	Cellular organisms
Crystal_Geyser_CG15_big_fil_post_rev_8_21_14_0.20_scaffold_1101_c_7	arCOG03166	K06921	-	AAA+ superfamily ATPase fused to HTH and RecB nuclease domains	ANME-2 cluster archaeon	Euryarchaeota
Crystal_Geyser_CG15_big_fil_post_rev_8_21_14_0.20_scaffold_1105_c_3	arCOG02068	-	DsrE	Uncharacterized protein involved in intracellular sulfur reduction	Vampirococcus sp. LiM	Vampirococcus
Crystal_Geyser_CG15_big_fil_post_rev_8_21_14_0.20_scaffold_1105_c_4	arCOG03350	-	-	Uncharacterized protein	Euryarchaeota	Euryarchaeota
Crystal_Geyser_CG15_big_fil_post_rev_8_21_14_0.20_scaffold_1105_c_6	-	-	-	-	Bacteria	Bacteria
Crystal_Geyser_CG15_big_fil_post_rev_8_21_14_0.20_scaffold_1105_c_9	arCOG01728	K06990	Mho1	Predicted class III extradiol dioxygenase, MEMO1 family	Euryarchaeota	Euryarchaeota
Crystal_Geyser_CG15_big_fil_post_rev_8_21_14_0.20_scaffold_11331_c_1	arCOG04434	K05770	TspO	Tryptophan-rich sensory protein	Euryarchaeota archaeon SM23-78	Euryarchaeota
Crystal_Geyser_CG15_big_fil_post_rev_8_21_14_0.20_scaffold_1200_c_14	arCOG01601	K00170	PorB	Pyruvate:ferredoxin oxidoreductase or related 2-oxoacid:ferredoxin oxidoreductase, beta subunit	Euryarchaeota	Euryarchaeota
Crystal_Geyser_CG15_big_fil_post_rev_8_21_14_0.20_scaffold_1200_c_17	arCOG01434	K01733	ThrC	Threonine synthase and cysteate synthase	Archaea	Archaea
Crystal_Geyser_CG15_big_fil_post_rev_8_21_14_0.20_scaffold_12030_c_3	arCOG01622	K00010	MviM	Predicted dehydrogenase	Candidatus Bathyarchaeota archaeon	Candidatus Bathyarchaeota
Crystal_Geyser_CG15_big_fil_post_rev_8_21_14_0.20_scaffold_12033_c_1	arCOG01797	-	-	SAM-dependent methyltransferase	Rhizobiales	Chlorobi
Crystal_Geyser_CG15_big_fil_post_rev_8_21_14_0.20_scaffold_13446_c_4	-	K05928	-	tocopherol O-methyltransferase	Actinobacteria	Actinobacteria
Crystal_Geyser_CG15_big_fil_post_rev_8_21_14_0.20_scaffold_13533_c_1	arCOG04792	-	-	Transposase	Candidatus Methanolliviera sp. GoM_asphalt	Euryarchaeota
Crystal_Geyser_CG15_big_fil_post_rev_8_21_14_0.20_scaffold_1413_c_6	arCOG01563	K03242	GCD11	Translation initiation factor 2, gamma subunit eIF-2 gamma, GTPase	Methanocaldococcus	Euryarchaeota
Crystal_Geyser_CG15_big_fil_post_rev_8_21_14_0.20_scaffold_1413_c_9	arCOG00675	K03049	RPB7	DNA-directed RNA polymerase, subunit E'/Rpb7	Euryarchaeota	Euryarchaeota
Crystal_Geyser_CG15_big_fil_post_rev_8_21_14_0.20_scaffold_1420_c_3	arCOG00035	K06927	Dph6	Diphthamide synthase (EF-2-diphthine--ammonia ligase)	Archaea	Archaea
Crystal_Geyser_CG15_big_fil_post_rev_8_21_14_0.20_scaffold_1420_c_6	arCOG01961	K03316	NhaP	NhaP-type Na+/H+ and K+/H+ antiporter	Archaeoglobus sp. JdFR-22	Euryarchaeota
Crystal_Geyser_CG15_big_fil_post_rev_8_21_14_0.20_scaffold_1435_c_1	arCOG01564	-	SelB	Selenocysteine-specific translation elongation factor or SelB-II domain	Methanocaldococcus villosus KIN24-T80	Euryarchaeota
Crystal_Geyser_CG15_big_fil_post_rev_8_21_14_0.20_scaffold_1435_c_10	arCOG04387	K01939	PurA	Adenylosuccinate synthase	Candidatus Bathyarchaeota archaeon	Candidatus Bathyarchaeota
Crystal_Geyser_CG15_big_fil_post_rev_8_21_14_0.20_scaffold_1435_c_11	arCOG01747	K01756	PurB	Adenylosuccinate lyase	Flavobacteriaceae	Bacteroidetes
Crystal_Geyser_CG15_big_fil_post_rev_8_21_14_0.20_scaffold_1435_c_14	arCOG00807	K01870	IleS	Isoleucyl-tRNA synthetase	Euryarchaeota archaeon	Euryarchaeota
Crystal_Geyser_CG15_big_fil_post_rev_8_21_14_0.20_scaffold_1435_c_15	arCOG00606	-	CBS domain	CBS domain	Archaea	Archaea
Crystal_Geyser_CG15_big_fil_post_rev_8_21_14_0.20_scaffold_1435_c_6	arCOG00912	K00611	ArgF	Ornithine carbamoyltransferase	Candidatus Bathyarchaeota archaeon BA1	Candidatus Bathyarchaeota
Crystal_Geyser_CG15_big_fil_post_rev_8_21_14_0.20_scaffold_1435_c_9	arCOG02231	K07137	-	Uncharacterized FAD-dependent dehydrogenase	Archaea	Archaea
Crystal_Geyser_CG15_big_fil_post_rev_8_21_14_0.20_scaffold_1436_c_13	arCOG01229	-	-	Cyclic 2, 3-diphosphoglycerate synthetase	cellular organisms	Cellular organisms
Crystal_Geyser_CG15_big_fil_post_rev_8_21_14_0.20_scaffold_1525_c_14	arCOG00401	K01868	ThrS	Threonyl-tRNA synthetase	Candidatus Bathyarchaeota archaeon	Candidatus Bathyarchaeota
Crystal_Geyser_CG15_big_fil_post_rev_8_21_14_0.20_scaffold_1525_c_2	arCOG01361	K07739	ELP3	Histone acetyltransferase	Methanococcales	Euryarchaeota
Crystal_Geyser_CG15_big_fil_post_rev_8_21_14_0.20_scaffold_1525_c_3	arCOG00042	K14168	TilS	tRNA(Ile)-lysidine synthase TilS/MesJ	Euryarchaeota	Euryarchaeota
Crystal_Geyser_CG15_big_fil_post_rev_8_21_14_0.20_scaffold_15264_c_2	-	-	-	-	Brockia lithotrophica	Firmicutes
Crystal_Geyser_CG15_big_fil_post_rev_8_21_14_0.20_scaffold_1597_c_10	arCOG00064	K01956	CarA	Carbamoylphosphate synthase small subunit	Candidatus Bathyarchaeota archaeon	Candidatus Bathyarchaeota
Crystal_Geyser_CG15_big_fil_post_rev_8_21_14_0.20_scaffold_1597_c_11	arCOG01594	K01955	CarB	Carbamoylphosphate synthase large subunit	TACK group	TACK
Crystal_Geyser_CG15_big_fil_post_rev_8_21_14_0.20_scaffold_1597_c_2	arCOG00112	K01940	ArgG	Argininosuccinate synthase	Bacteria	Bacteria
Crystal_Geyser_CG15_big_fil_post_rev_8_21_14_0.20_scaffold_1597_c_3	-	-	-	-	Bacteria	Bacteria
Crystal_Geyser_CG15_big_fil_post_rev_8_21_14_0.20_scaffold_1597_c_4	arCOG00495	K00145	ArgC	Acetylglutamate semialdehyde dehydrogenase	Pyrinomonas methylaliphatogenes	Acidobacteria
Crystal_Geyser_CG15_big_fil_post_rev_8_21_14_0.20_scaffold_1597_c_5	arCOG00914	K00821	ArgD	Ornithine/acetylornithine aminotransferase	Candidatus Odinarchaeota archaeon LCB_4	Candidatus Odinarchaeota
Crystal_Geyser_CG15_big_fil_post_rev_8_21_14_0.20_scaffold_1597_c_6	arCOG00912	K13043	ArgF	Ornithine carbamoyltransferase	Proteobacteria	Proteobacteria
Crystal_Geyser_CG15_big_fil_post_rev_8_21_14_0.20_scaffold_1597_c_7	arCOG00862	K00930	ArgB	Acetylglutamate kinase	cellular organisms	Cellular organisms
Crystal_Geyser_CG15_big_fil_post_rev_8_21_14_0.20_scaffold_1597_c_8	arCOG01748	K01755	ArgH	Argininosuccinate lyase	Candidatus Bathyarchaeota archaeon	Candidatus Bathyarchaeota
Crystal_Geyser_CG15_big_fil_post_rev_8_21_14_0.20_scaffold_1702_c_12	arCOG04288	K02864	RplJ	Ribosomal protein L10	Archaea	Archaea
Crystal_Geyser_CG15_big_fil_post_rev_8_21_14_0.20_scaffold_1702_c_13	arCOG04289	K02863	RplA	Ribosomal protein L1	Archaea	Archaea
Crystal_Geyser_CG15_big_fil_post_rev_8_21_14_0.20_scaffold_1702_c_17	arCOG01920	K02601	NusG	Transcription antiterminator NusG	unclassified Nanohaloarchaea	Euryarchaeota
Crystal_Geyser_CG15_big_fil_post_rev_8_21_14_0.20_scaffold_1702_c_2	arCOG01678	K00789	MetK	Archaeal S-adenosylmethionine synthetase	Thermoplasmata archaeon	Euryarchaeota
Crystal_Geyser_CG15_big_fil_post_rev_8_21_14_0.20_scaffold_1702_c_5	arCOG01923	K14564	SIK1	RNA processing factor Prp31, contains Nop domain	Sulfolobaceae	Crenarchaeota
Crystal_Geyser_CG15_big_fil_post_rev_8_21_14_0.20_scaffold_1823_c_2	arCOG03560	-	-	Plasmid associated protein, pRiA4b ORF-3-like	Methanosarcinales archaeon	Euryarchaeota
Crystal_Geyser_CG15_big_fil_post_rev_8_21_14_0.20_scaffold_1823_c_6	arCOG00883	-	HepA	Superfamily II DNA/RNA helicase, SNF2 family	Methanosarcinales	Euryarchaeota
Crystal_Geyser_CG15_big_fil_post_rev_8_21_14_0.20_scaffold_1823_c_7	arCOG03431	-	-	SWIM zinc finger containing protein	Candidatus Methanoperedens nitroreducens	Euryarchaeota
Crystal_Geyser_CG15_big_fil_post_rev_8_21_14_0.20_scaffold_1823_c_8	arCOG01252	-	PutA	Lactaldehyde dehydrogenase, Succinate semialdehyde dehydrogenase or other NAD-dependent aldehyde dehydrogenase	Methanomassiliicoccus	Euryarchaeota
Crystal_Geyser_CG15_big_fil_post_rev_8_21_14_0.20_scaffold_1878_c_12	arCOG00661	-	-	Predicted DNA-binding protein with the Helix-hairpin-helix motif	Candidatus Bathyarchaeota archaeon	Candidatus Bathyarchaeota
Crystal_Geyser_CG15_big_fil_post_rev_8_21_14_0.20_scaffold_1878_c_15	arCOG00891	K03424	TatD	Mg-dependent DNase	Archaea	Archaea
Crystal_Geyser_CG15_big_fil_post_rev_8_21_14_0.20_scaffold_1878_c_3	arCOG00407	K01893	AsnS	Aspartyl/asparaginyl-tRNA synthetase	Candidatus Bathyarchaeota archaeon	Candidatus Bathyarchaeota
Crystal_Geyser_CG15_big_fil_post_rev_8_21_14_0.20_scaffold_19227_c_6	arCOG00406	K09759	AsnS	Aspartyl/asparaginyl-tRNA synthetase	Candidatus Bathyarchaeota archaeon	Candidatus Bathyarchaeota
Crystal_Geyser_CG15_big_fil_post_rev_8_21_14_0.20_scaffold_1932_c_11	arCOG00033	K07055	Trm5	Wybutosine (yW) biosynthesis enzyme, Trm5 methyltransferase	Candidatus Helarchaeota ASGARD archaeon Hel_GB_B	Candidatus Helarchaeota
Crystal_Geyser_CG15_big_fil_post_rev_8_21_14_0.20_scaffold_1932_c_16	arCOG01180	K07178	RIO1	Serine/threonine protein kinase involved in cell cycle control	Thermoplasmatales archaeon SG8-52-3	Euryarchaeota
Crystal_Geyser_CG15_big_fil_post_rev_8_21_14_0.20_scaffold_2674_c_11	arCOG01890	K19689	AmpS	Leucyl aminopeptidase (aminopeptidase T)	Archaea	Archaea
Crystal_Geyser_CG15_big_fil_post_rev_8_21_14_0.20_scaffold_2674_c_12	arCOG00067	K00948	PrsA	Phosphoribosylpyrophosphate synthetase	Bacteria	Bacteria
Crystal_Geyser_CG15_big_fil_post_rev_8_21_14_0.20_scaffold_2674_c_16	arCOG04125	K01974	RCL1	RNA 3'-terminal phosphate cyclase	Thermococci archaeon	Euryarchaeota
Crystal_Geyser_CG15_big_fil_post_rev_8_21_14_0.20_scaffold_2674_c_20	arCOG00915	K03918	GabT	4-aminobutyrate aminotransferase or related aminotransferase	Candidatus Nitrosocaldus	Thaumarchaeota
Crystal_Geyser_CG15_big_fil_post_rev_8_21_14_0.20_scaffold_2678_c_12	arCOG00706	K03738	-	Aldehyde:ferredoxin oxidoreductase	cellular organisms	Cellular organisms
Crystal_Geyser_CG15_big_fil_post_rev_8_21_14_0.20_scaffold_2678_c_13	arCOG04230	K09163	-	HD supefamily hydrolase	Archaea	Archaea
Crystal_Geyser_CG15_big_fil_post_rev_8_21_14_0.20_scaffold_2678_c_2	arCOG00087	K01951	GuaA	GMP synthase - Glutamine amidotransferase domain	Flammeovirga pectinis	Bacteroidetes
Crystal_Geyser_CG15_big_fil_post_rev_8_21_14_0.20_scaffold_270_c_25	arCOG00863	K00926	ArcC	Carbamate kinase	TACK group	TACK
Crystal_Geyser_CG15_big_fil_post_rev_8_21_14_0.20_scaffold_270_c_54	-	K07001	-	NTE family protein	Halalkalibacillus sp. B3227	Firmicutes
Crystal_Geyser_CG15_big_fil_post_rev_8_21_14_0.20_scaffold_270_c_56	arCOG01430	K01738	CysK	Cysteine synthase	Firmicutes	Firmicutes
Crystal_Geyser_CG15_big_fil_post_rev_8_21_14_0.20_scaffold_270_c_57	arCOG01630	K09022	TdcF	Translation initiation inhibitor, yjgF family	Criblamydia sequanensis CRIB-18	Chlamydiae
Crystal_Geyser_CG15_big_fil_post_rev_8_21_14_0.20_scaffold_2794_c_3	arCOG00769	K03152	ThiJ	Putative intracellular protease/amidase	cellular organisms	Cellular organisms
Crystal_Geyser_CG15_big_fil_post_rev_8_21_14_0.20_scaffold_2794_c_5	arCOG04228	K04794	Pth2	Peptidyl-tRNA hydrolase	Euryarchaeota	Euryarchaeota
Crystal_Geyser_CG15_big_fil_post_rev_8_21_14_0.20_scaffold_2919_c_5	arCOG01356	K04034	-	Radical SAM superfamily enzyme	Anaerotruncus colihominis DSM 17241	Firmicutes
Crystal_Geyser_CG15_big_fil_post_rev_8_21_14_0.20_scaffold_2919_c_8	arCOG00664	K00973	AglF/RfbA	Glucose-1-phosphate uridyltransferase	Bacteria	Bacteria
Crystal_Geyser_CG15_big_fil_post_rev_8_21_14_0.20_scaffold_3039_c_13	arCOG00980	K03775	SlpA	FKBP-type peptidyl-prolyl cis-trans isomerase 2	Methanobacteriaceae	Euryarchaeota
Crystal_Geyser_CG15_big_fil_post_rev_8_21_14_0.20_scaffold_3153_c_11	arCOG01547	K00333	HycE	Ni,Fe-hydrogenase III large subunit and subunit G	cellular organisms	Cellular organisms
Crystal_Geyser_CG15_big_fil_post_rev_8_21_14_0.20_scaffold_3153_c_13	arCOG01553	K00331	-	Ni,Fe-hydrogenase III small subunit	Archaea	Archaea
Crystal_Geyser_CG15_big_fil_post_rev_8_21_14_0.20_scaffold_3153_c_4	arCOG01252	K00128	PutA	Lactaldehyde dehydrogenase, Succinate semialdehyde dehydrogenase or other NAD-dependent aldehyde dehydrogenase	Candidatus Methanoperedenaceae	Euryarchaeota
Crystal_Geyser_CG15_big_fil_post_rev_8_21_14_0.20_scaffold_3153_c_9	arCOG01543	K00338	NuoI	NADH dehydrogenase subunit I	Thermoprotei archaeon	Crenarchaeota
Crystal_Geyser_CG15_big_fil_post_rev_8_21_14_0.20_scaffold_3729_c_10	arCOG00519	-	FldA	Flavodoxin	Archaea	Archaea
Crystal_Geyser_CG15_big_fil_post_rev_8_21_14_0.20_scaffold_3729_c_11	arCOG05721	-	DmpA	L-aminopeptidase/D-esterase	Anaeromyxobacter	Proteobacteria
Crystal_Geyser_CG15_big_fil_post_rev_8_21_14_0.20_scaffold_3729_c_12	arCOG04154	K02995	RPS8A	Ribosomal protein S8E	Diaforarchaea group	Euryarchaeota
Crystal_Geyser_CG15_big_fil_post_rev_8_21_14_0.20_scaffold_3729_c_2	arCOG00335	K18929	LutB	L-lactate utilization protein LutB, contains ferredoxin domain	Candidatus Methanofastidiosum methylthiophilus	Euryarchaeota
Crystal_Geyser_CG15_big_fil_post_rev_8_21_14_0.20_scaffold_3775_c_6	arCOG01403	-	AglL	Glycosyltransferase	Thermoprotei archaeon	Crenarchaeota
Crystal_Geyser_CG15_big_fil_post_rev_8_21_14_0.20_scaffold_3775_c_7	arCOG00895	K00721	-	Glycosyl transferase family 2	Archaeoglobaceae	Euryarchaeota
Crystal_Geyser_CG15_big_fil_post_rev_8_21_14_0.20_scaffold_3783_c_6	-	-	-	-	unclassified Crenarchaeota	Crenarchaeota
Crystal_Geyser_CG15_big_fil_post_rev_8_21_14_0.20_scaffold_3783_c_7	arCOG02077	K04488	IscU	NifU homolog involved in Fe-S cluster formation	Archaea	Archaea
Crystal_Geyser_CG15_big_fil_post_rev_8_21_14_0.20_scaffold_3827_c_6	arCOG01150	K06953	-	Predicted phosphohydrolase, MPP superfamily	Archaea	Archaea
Crystal_Geyser_CG15_big_fil_post_rev_8_21_14_0.20_scaffold_3827_c_7	arCOG04139	K00077	ApbA	Ketopantoate reductase	Bacteria	Bacteria
Crystal_Geyser_CG15_big_fil_post_rev_8_21_14_0.20_scaffold_3827_c_9	arCOG02293	K01838	-	HAD superfamily hydrolase	Clostridium	Firmicutes
Crystal_Geyser_CG15_big_fil_post_rev_8_21_14_0.20_scaffold_3964_c_5	arCOG02006	K01779	RacX	Aspartate racemase	Pyrococcus	Euryarchaeota
Crystal_Geyser_CG15_big_fil_post_rev_8_21_14_0.20_scaffold_416_c_11	arCOG02265	K03284	CorA	Mg2+ and Co2+ transporter	cellular organisms	Cellular organisms
Crystal_Geyser_CG15_big_fil_post_rev_8_21_14_0.20_scaffold_416_c_23	arCOG02411	-	-	HicB family component of toxin-antitoxin system, antitoxin, predicted nuclease of the RNAse H fold	cellular organisms	Cellular organisms
Crystal_Geyser_CG15_big_fil_post_rev_8_21_14_0.20_scaffold_416_c_25	arCOG04086	K02907	RpmD	Ribosomal protein L30	Archaea	Archaea
Crystal_Geyser_CG15_big_fil_post_rev_8_21_14_0.20_scaffold_416_c_28	arCOG04089	K02885	RPL19A	Ribosomal protein L19E	Euryarchaeota	Euryarchaeota
Crystal_Geyser_CG15_big_fil_post_rev_8_21_14_0.20_scaffold_416_c_29	arCOG00781	K02912	RPL32	Ribosomal protein L32E	Archaea	Archaea
Crystal_Geyser_CG15_big_fil_post_rev_8_21_14_0.20_scaffold_416_c_30	arCOG04090	K02933	RplF	Ribosomal protein L6P	Archaea	Archaea
Crystal_Geyser_CG15_big_fil_post_rev_8_21_14_0.20_scaffold_416_c_33	arCOG00038	K03151	ThiI	tRNA S(4)U 4-thiouridine synthase	Candidatus Bathyarchaeota archaeon	Candidatus Bathyarchaeota
Crystal_Geyser_CG15_big_fil_post_rev_8_21_14_0.20_scaffold_416_c_35	arCOG04308	K09721	-	Uncharacterized protein	Euryarchaeota	Euryarchaeota
Crystal_Geyser_CG15_big_fil_post_rev_8_21_14_0.20_scaffold_416_c_5	arCOG00810	K01874	MetG	Methionyl-tRNA synthetase	cellular organisms	Cellular organisms
Crystal_Geyser_CG15_big_fil_post_rev_8_21_14_0.20_scaffold_416_c_8	arCOG00607	-	-	Zn-dependent protease fused to CBS domain	Candidatus Hydrothermarchaeota archaeon JdFR-18	Candidatus Hydrothermarchaeota
Crystal_Geyser_CG15_big_fil_post_rev_8_21_14_0.20_scaffold_4336_c_10	arCOG04186	K02984	RPS1A	Ribosomal protein S3AE	Nanohaloarchaea archaeon B1-Br10_U2g1	Euryarchaeota
Crystal_Geyser_CG15_big_fil_post_rev_8_21_14_0.20_scaffold_4531_c_13	-	-	-	-	Mesorhizobium	Proteobacteria
Crystal_Geyser_CG15_big_fil_post_rev_8_21_14_0.20_scaffold_4531_c_4	arCOG02942	K22316	RnhA	Ribonuclease HI	Euryarchaeota archaeon	Euryarchaeota
Crystal_Geyser_CG15_big_fil_post_rev_8_21_14_0.20_scaffold_4531_c_6	-	K02499	-	tetrapyrrole methylase family protein / MazG family protein	Anaerostipes	Firmicutes
Crystal_Geyser_CG15_big_fil_post_rev_8_21_14_0.20_scaffold_4867_c_11	arCOG05024	-	-	HEPN domain containing protein	Archaea	Archaea
Crystal_Geyser_CG15_big_fil_post_rev_8_21_14_0.20_scaffold_5111_c_3	arCOG01589	K01921	RimK	Glutathione synthase/glutaminyl transferase/alpha-L-glutamate ligase	Methanocellaceae archaeon UBA148	Euryarchaeota
Crystal_Geyser_CG15_big_fil_post_rev_8_21_14_0.20_scaffold_5111_c_5	arCOG00350	K14537	RbgA	Ribosome biogenesis GTPase A	Methanococcoides	Euryarchaeota
Crystal_Geyser_CG15_big_fil_post_rev_8_21_14_0.20_scaffold_524_c_12	arCOG00784	K03538	POP4	RNase P/RNase MRP subunit p29	Methanosphaera sp. BMS	Euryarchaeota
Crystal_Geyser_CG15_big_fil_post_rev_8_21_14_0.20_scaffold_524_c_14	arCOG04096	K02949	RpsQ	Ribosomal protein S17	Methanobacterium	Euryarchaeota
Crystal_Geyser_CG15_big_fil_post_rev_8_21_14_0.20_scaffold_524_c_15	arCOG04095	K02874	RplN	Ribosomal protein L14	Archaea	Archaea
Crystal_Geyser_CG15_big_fil_post_rev_8_21_14_0.20_scaffold_524_c_17	arCOG04093	K02987	RPS4A	Ribosomal protein S4E	Methanofervidicoccus	Euryarchaeota
Crystal_Geyser_CG15_big_fil_post_rev_8_21_14_0.20_scaffold_524_c_23	arCOG04761	K06153	UppP	Undecaprenyl pyrophosphate phosphatase	Candidatus Bathyarchaeota archaeon BA2	Candidatus Bathyarchaeota
Crystal_Geyser_CG15_big_fil_post_rev_8_21_14_0.20_scaffold_524_c_27	-	-	-	-	Cyanobacteria	Cyanobacteria
Crystal_Geyser_CG15_big_fil_post_rev_8_21_14_0.20_scaffold_524_c_33	arCOG00557	K03724	Lhr	Lhr-like helicase	Hadesarchaea archaeon YNP_45	Euryarchaeota
Crystal_Geyser_CG15_big_fil_post_rev_8_21_14_0.20_scaffold_524_c_36	arCOG02846	K03686	DnaJ	DnaJ-class molecular chaperone	Archaeoglobus sp. JdFR-22	Euryarchaeota
Crystal_Geyser_CG15_big_fil_post_rev_8_21_14_0.20_scaffold_524_c_4	arCOG04067	K02886	RplB	Ribosomal protein L2	Thermococci archaeon	Euryarchaeota
Crystal_Geyser_CG15_big_fil_post_rev_8_21_14_0.20_scaffold_534_c_13	arCOG04157	K00558	Dcm	Site-specific DNA methylase	Bacteria	Bacteria
[truncated: 619 more rows]

## Sheet: Sheet2
Donors of detected HGTs of all 'Ca. Aenigmarchaeota'.
Category1	Category2	Category3	Donor name	Aenigmarchaeota AR5	Aenigmarchaeota CG_4_10_14_0_8	Aenigmarchaeota CG_4_10_14_3	Aenigmarchaeota CG_4_8_14_3	Aenigmarchaeota CG_4_9_14_3_150	Aenigmarchaeota CG01_8_20_14_3_00	Aenigmarchaeota CG15_8_21_14_020	Aenigmarchaeota CG2_30_38_27	Aenigmarchaeota archaeon CG1_02_38_14	DRTY-6_2 bin 201	DRTY-6_2 bin 202	DRTY-6_2 bin 215	DRTY-6_1 bin 65	DRTY-7_1 bin 34	GMQ_1 bin 18-1	JZ-2_2 bin 245	QQ_2 bin 128	Aenigmarchaeota archaeon ex4484_56	Aenigmarchaeota archaeon ex4484_224	Aenigmarchaeota archaeon ex4484_14
TACK	Crenarchaeota	Crenarchaeota	Acidianus hospitalis W1	0	0	0	0	0	0	0	0	0	0	0	0	0	0	0	0	0	0	1	0
TACK	Crenarchaeota	Crenarchaeota	Acidilobaceae archaeon UBA158	0	0	0	0	0	0	0	0	0	0	0	0	0	1	1	0	0	0	1	0
TACK	Crenarchaeota	Crenarchaeota	Acidilobales	0	0	0	0	0	0	0	0	0	0	0	0	0	0	0	0	1	0	0	0
Bacteria	Acidobacteria	Acidobacteria	Acidobacteriia bacterium SbA2	0	0	0	0	0	0	0	0	0	0	1	0	0	1	0	0	0	0	0	0
Euryarchaeota	euryarchaeota	unclassified eury	Aciduliprofundum boonei T469	0	0	0	0	0	0	0	0	0	0	0	0	0	0	0	0	0	0	1	0
Euryarchaeota	euryarchaeota	unclassified eury	Aciduliprofundum sp.	0	0	0	0	0	0	0	0	0	0	0	0	0	0	1	0	0	1	0	0
Euryarchaeota	euryarchaeota	unclassified eury	Aciduliprofundum sp. MAR08-339	0	0	0	0	0	0	0	0	0	0	0	2	0	0	0	0	0	0	0	0
Bacteria	Actinobacteria	Actinobacteria	Actinobacteria	1	2	1	1	1	1	2	0	0	0	0	0	0	0	0	0	0	0	0	0
TACK	Thaumarchaeota	Thaumarchaeota	Aigarchaeota archaeon NZ13_MG1	0	0	0	0	0	0	0	0	0	0	1	1	0	1	0	0	0	0	2	0
Bacteria	Firmicutes	Firmicutes	Alicyclobacillus	1	0	0	0	0	0	0	0	0	0	0	0	0	0	0	0	0	0	0	0
Bacteria	Firmicutes	Firmicutes	Alkaliphilus transvaalensis ATCC 700919	0	0	0	0	0	1	0	0	0	0	0	0	0	0	0	0	0	0	0	0
Bacteria	Proteobacteria	Proteobacteria	Alteromonadales	0	0	0	0	0	0	0	0	0	0	0	0	0	0	0	0	0	0	0	1
Bacteria	Firmicutes	Firmicutes	Anaerocolumna aminovalerica	0	0	0	0	0	0	0	1	0	0	0	0	0	0	0	0	0	0	0	0
Bacteria	Chloroflexi	Chloroflexi	Anaerolinea thermophila UNI-1	0	0	0	0	0	0	0	0	0	0	0	0	1	0	0	0	0	0	0	0
Bacteria	Chloroflexi	Chloroflexi	Anaerolineaceae	0	1	1	1	1	1	1	0	1	0	0	0	0	0	0	0	0	0	0	0
Bacteria	Proteobacteria	Proteobacteria	Anaeromyxobacter	0	1	1	0	1	1	1	1	1	0	0	0	0	0	0	0	0	0	0	0
Bacteria	Firmicutes	Firmicutes	Anaerostipes	0	1	1	1	1	0	1	1	1	0	0	0	0	0	0	0	0	0	0	0
Bacteria	Firmicutes	Firmicutes	Anaerotruncus colihominis DSM 17241	0	1	1	1	1	1	1	0	1	0	0	0	0	0	0	0	0	0	0	0
Bacteria	Proteobacteria	Proteobacteria	Anaplasmataceae	1	0	0	0	0	0	0	0	0	0	0	0	0	0	0	0	0	0	0	0
Euryarchaeota	euryarchaeota	Methanomicrobia	ANME-2 cluster archaeon	0	0	1	0	1	0	1	0	0	0	0	0	0	0	0	0	0	0	0	0
Euryarchaeota	euryarchaeota	Methanomicrobia	ANME-2 cluster archaeon HR1	0	2	2	2	2	2	2	2	2	0	0	0	0	0	0	0	0	0	0	1
Bacteria	Firmicutes	Firmicutes	Anoxybacter fermentans	0	0	0	0	0	0	0	0	0	0	0	0	0	0	0	0	0	0	1	0
Bacteria	Aquificae	Aquificae	Aquifex aeolicus VF5	0	0	0	0	0	0	0	0	0	0	0	0	0	0	2	0	0	0	0	0
Bacteria	Aquificae	Aquificae	Aquificaceae	0	0	0	0	0	0	0	0	0	0	0	0	0	0	0	0	0	0	1	0
Archaea	archaea	archaea	Archaea	0	24	27	22	22	24	22	17	23	20	27	25	15	30	16	18	18	8	20	29
Euryarchaeota	euryarchaeota	Archaeoglobi	Archaeoglobaceae	0	0	0	1	1	1	1	1	1	1	1	0	0	0	0	0	1	1	2	1
Euryarchaeota	euryarchaeota	Archaeoglobi	Archaeoglobaceae archaeon	0	0	0	0	0	0	0	0	0	0	0	0	0	0	1	0	1	0	0	0
Euryarchaeota	euryarchaeota	Archaeoglobi	Archaeoglobales	0	0	0	0	0	0	0	0	0	0	0	1	1	0	0	1	1	0	1	1
Euryarchaeota	euryarchaeota	Archaeoglobi	Archaeoglobales archaeon	0	0	0	0	0	0	0	0	0	1	1	0	0	1	0	0	0	0	0	0
Euryarchaeota	euryarchaeota	Archaeoglobi	Archaeoglobi	0	0	0	0	0	0	0	0	0	1	0	0	0	0	0	1	0	0	1	0
Euryarchaeota	euryarchaeota	Archaeoglobi	Archaeoglobi archaeon	0	0	0	0	0	0	0	0	0	1	0	1	0	0	1	0	0	0	0	0
Euryarchaeota	euryarchaeota	Archaeoglobi	Archaeoglobus	0	0	0	0	0	0	0	0	0	2	0	0	0	0	0	0	0	0	0	0
Euryarchaeota	euryarchaeota	Archaeoglobi	Archaeoglobus sp. JdFR-22	0	2	2	2	2	1	2	1	2	0	0	0	0	0	0	0	1	0	0	0
Euryarchaeota	euryarchaeota	Archaeoglobi	Archaeoglobus sp. JdFR-24	0	0	0	0	0	0	0	0	0	0	0	0	0	0	1	0	0	1	0	1
Euryarchaeota	euryarchaeota	Archaeoglobi	Archaeoglobus sp. JdFR-32	0	0	0	0	0	0	0	0	0	0	0	1	0	0	0	0	0	0	0	0
Euryarchaeota	euryarchaeota	Archaeoglobi	Archaeoglobus sp. JdFR-41	0	0	0	0	0	0	0	0	0	0	0	1	0	0	0	0	0	0	0	0
Euryarchaeota	euryarchaeota	Archaeoglobi	Archaeoglobus sulfaticallidus PM70-1	0	0	0	0	0	0	0	0	0	0	0	0	0	0	0	0	0	2	0	0
Euryarchaeota	euryarchaeota	Archaeoglobi	Archaeoglobus veneficus SNP6	0	0	0	0	0	0	0	0	0	0	2	0	1	1	0	0	0	0	0	1
Bacteria	Firmicutes	Firmicutes	Bacillaceae	0	0	0	0	0	0	0	0	0	0	0	0	1	1	0	0	0	0	0	0
Bacteria	Firmicutes	Firmicutes	Bacillales	1	0	0	0	0	1	0	0	0	0	0	1	0	0	0	0	0	1	0	0
Bacteria	bacteria	bacteria	Bacteria	25	7	9	7	9	8	9	7	8	1	3	0	3	4	2	2	5	4	0	6
Bacteria	Bacteroidetes	Bacteroidetes	Bacteroidetes	1	0	1	1	1	0	1	1	0	0	1	0	1	0	0	0	0	0	0	0
Bacteria	Bacteroidetes	Bacteroidetes	Bacteroidetes/Chlorobi group	0	0	0	0	0	0	0	0	0	0	1	0	1	1	0	0	0	0	0	0
Bacteria	Chloroflexi	Chloroflexi	Bellilinea caldifistulae	1	0	0	0	0	0	0	0	0	0	0	0	0	0	0	0	0	0	0	0
Bacteria	Proteobacteria	Proteobacteria	Bosea	0	0	0	1	0	1	0	0	0	0	0	0	0	0	0	0	0	0	0	0
Bacteria	Firmicutes	Firmicutes	Brockia lithotrophica	0	0	0	0	0	0	1	0	0	0	0	0	0	0	0	0	0	0	0	0
Bacteria	Proteobacteria	Proteobacteria	Burkholderiaceae	1	0	0	0	0	0	0	0	0	0	0	0	0	0	0	0	0	0	0	0
Bacteria	Firmicutes	Firmicutes	Caldicellulosiruptor	0	0	0	0	0	0	0	0	0	1	0	0	0	1	0	0	0	0	0	0
Bacteria	Firmicutes	Firmicutes	Caldicellulosiruptor danielii	0	0	0	0	0	0	0	0	0	0	1	0	0	1	0	0	0	0	0	0
Bacteria	Caldiserica	Caldiserica	Caldisericum exile AZM16c01	0	0	0	0	0	0	0	0	0	1	0	0	0	0	0	0	0	0	0	0
Bacteria	Deferribacteres	Deferribacteres	Calditerrivibrio nitroreducens DSM 19672	0	0	0	0	0	0	0	0	1	0	0	0	0	0	0	0	0	0	0	0
Bacteria	Calditrichaeota	Calditrichaeota	Caldithrix abyssi DSM 13497	1	0	0	0	0	0	0	0	0	0	0	0	0	0	0	0	0	0	0	0
Bacteria	Firmicutes	Firmicutes	Caloranaerobacter sp. TR13	1	0	0	0	0	0	0	0	0	0	0	0	0	0	0	0	0	0	0	0
CPR	Candidatus Dependentiae	Candidatus Dependentiae	Candidatus Babela massiliensis	0	1	0	0	1	1	1	1	0	0	0	0	0	0	0	0	0	0	0	0
TACK	Candidatus Bathyarchaeota	Candidatus Bathyarchaeota	Candidatus Bathyarchaeota archaeon	0	7	8	10	9	10	11	5	9	8	6	3	7	7	1	8	10	3	5	4
TACK	Candidatus Bathyarchaeota	Candidatus Bathyarchaeota	Candidatus Bathyarchaeota archaeon B24-2	0	0	0	0	0	0	0	0	0	0	0	0	0	0	0	0	0	0	1	0
TACK	Candidatus Bathyarchaeota	Candidatus Bathyarchaeota	Candidatus Bathyarchaeota archaeon B26-2	0	0	0	0	0	0	0	0	0	0	0	1	0	0	0	1	1	0	0	0
TACK	Candidatus Bathyarchaeota	Candidatus Bathyarchaeota	Candidatus Bathyarchaeota archaeon BA1	0	1	1	1	1	0	1	1	1	0	0	0	0	0	0	0	1	0	0	0
TACK	Candidatus Bathyarchaeota	Candidatus Bathyarchaeota	Candidatus Bathyarchaeota archaeon BA2	0	1	1	1	1	1	1	1	1	0	0	0	0	0	0	0	0	0	0	0
TACK	Candidatus Bathyarchaeota	Candidatus Bathyarchaeota	Candidatus Bathyarchaeota archaeon ex4484_205	0	0	0	0	0	0	0	0	0	0	0	1	1	0	0	0	0	0	1	0
TACK	Candidatus Bathyarchaeota	Candidatus Bathyarchaeota	Candidatus Bathyarchaeota archaeon RBG_13_46_16b	0	0	0	0	0	0	0	0	0	1	0	0	0	0	0	0	0	0	0	0
TACK	Candidatus Bathyarchaeota	Candidatus Bathyarchaeota	Candidatus Bathyarchaeota archaeon RBG_13_52_12	0	0	0	0	0	0	0	0	0	0	0	0	0	0	0	1	0	0	0	0
TACK	Candidatus Bathyarchaeota	Candidatus Bathyarchaeota	Candidatus Bathyarchaeota archaeon RBG_16_48_13	0	0	0	0	0	0	0	0	0	0	0	0	0	0	0	0	1	0	0	0
Bacteria	Planctomycetes	Planctomycetes	Candidatus Brocadiaceae	2	0	0	0	0	0	0	0	0	0	1	0	0	1	0	0	0	0	0	0
Bacteria	Planctomycetes	Planctomycetes	Candidatus Brocadiaceae bacterium B188	0	0	0	0	0	0	0	1	0	0	0	0	0	0	0	0	0	0	0	0
Bacteria	Planctomycetes	Planctomycetes	Candidatus Brocadiaceae bacterium S225	0	0	0	0	0	0	0	0	0	0	0	0	0	0	0	0	1	0	0	0
TACK	Thaumarchaeota	Thaumarchaeota	Candidatus Caldiarchaeum subterraneum	0	0	0	0	0	0	0	0	0	0	1	0	0	1	0	0	2	0	0	0
TACK	Candidatus Geothermarchaeota	Candidatus Geothermarchaeota	Candidatus Geothermarchaeota archaeon	0	0	0	0	0	0	0	0	0	0	0	0	1	0	0	0	0	0	0	0
TACK	Candidatus Geothermarchaeota	Candidatus Geothermarchaeota	Candidatus Geothermarchaeota archaeon JdFR-13	0	0	0	0	0	0	0	0	0	0	0	0	0	0	0	0	0	0	0	1
ASGARD	Candidatus Heimdallarchaeota	Candidatus Heimdallarchaeota	Candidatus Heimdallarchaeota archaeon	0	0	0	0	0	0	1	0	0	0	0	0	0	0	0	0	0	0	1	0
ASGARD	Candidatus Helarchaeota	Candidatus Helarchaeota	Candidatus Helarchaeota ASGARD archaeon Hel_GB_A	0	0	0	0	0	0	0	0	0	1	0	0	0	0	0	0	0	0	0	0
ASGARD	Candidatus Helarchaeota	Candidatus Helarchaeota	Candidatus Helarchaeota ASGARD archaeon Hel_GB_B	0	0	1	1	1	1	1	1	1	0	0	0	0	0	0	0	0	0	0	0
Archaea	Candidatus Hydrothermarchaeota	Candidatus Hydrothermarchaeota	Candidatus Hydrothermarchaeota archaeon JdFR-18	0	1	1	1	1	1	1	0	1	1	1	3	2	0	0	0	1	1	3	1
Bacteria	Planctomycetes	Planctomycetes	Candidatus Jettenia caeni	1	0	0	0	0	0	0	0	0	0	0	0	0	0	0	0	1	0	0	0
TACK	Candidatus Korarchaeota	Candidatus Korarchaeota	Candidatus Korarchaeota	0	0	0	1	0	0	0	0	0	1	0	0	0	0	0	0	0	0	1	0
TACK	Candidatus Korarchaeota	Candidatus Korarchaeota	Candidatus Korarchaeota archaeon	0	0	0	0	0	0	0	0	0	0	0	0	0	0	0	0	0	0	3	0
Bacteria	Candidatus Kryptonia	Candidatus Kryptonia	Candidatus Kryptonia	0	0	0	0	0	0	0	0	0	0	2	0	2	2	0	0	1	0	0	0
Bacteria	Candidatus Kryptonia	Candidatus Kryptonia	Candidatus Kryptonium thompsoni	0	0	0	0	0	0	0	0	0	0	0	0	1	0	1	0	0	0	0	0
ASGARD	Candidatus Lokiarchaeota	Candidatus Lokiarchaeota	Candidatus Lokiarchaeota archaeon	0	0	0	0	0	1	0	0	0	0	0	0	0	0	1	0	0	1	0	0
TACK	Candidatus Marsarchaeota	Candidatus Marsarchaeota	Candidatus Marsarchaeota G1 archaeon BE_D	0	0	0	0	0	0	0	0	0	2	0	1	0	0	0	0	0	0	0	0
Euryarchaeota	euryarchaeota	Candidatus Methanofastidiosa	Candidatus Methanofastidiosa	0	1	0	1	1	1	0	1	1	0	0	0	0	0	0	0	0	0	0	1
Euryarchaeota	euryarchaeota	Candidatus Methanofastidiosa	Candidatus Methanofastidiosum methylthiophilus	0	1	1	2	1	1	1	1	1	1	0	1	1	0	1	1	0	1	0	0
Euryarchaeota	euryarchaeota	Methanonatronarchaeia	Candidatus Methanohalarchaeum thermophilum	0	1	1	1	1	1	1	0	1	0	0	1	0	0	0	0	0	0	0	2
Euryarchaeota	euryarchaeota	Candidatus Methanoliparia	Candidatus Methanoliparum thermophilum	0	0	0	0	0	0	0	0	0	0	0	0	0	0	0	0	0	1	0	1
Euryarchaeota	euryarchaeota	Candidatus Methanoliparia	Candidatus Methanolliviera sp. GoM_asphalt	0	0	1	0	0	0	1	0	0	0	0	0	0	0	0	0	0	0	0	0
Euryarchaeota	euryarchaeota	Candidatus Methanoliparia	Candidatus Methanolliviera sp. GoM_oil	0	0	0	0	0	0	0	0	0	0	0	0	0	0	0	0	1	0	0	0
Euryarchaeota	euryarchaeota	Methanomicrobia	Candidatus Methanoperedenaceae	0	0	0	0	1	1	1	1	1	0	0	0	0	0	0	0	1	0	0	0
Euryarchaeota	euryarchaeota	Methanomicrobia	Candidatus Methanoperedenaceae archaeon	0	0	0	0	0	0	0	0	0	0	0	0	0	0	0	1	0	0	0	0
Euryarchaeota	euryarchaeota	Methanomicrobia	Candidatus Methanoperedens	0	0	0	0	0	0	0	0	0	2	0	1	0	0	0	0	1	1	0	0
Euryarchaeota	euryarchaeota	Methanomicrobia	Candidatus Methanoperedens nitroreducens	0	1	1	1	1	1	1	1	1	0	0	0	0	1	0	0	0	0	0	0
Euryarchaeota	euryarchaeota	Methanomicrobia	Candidatus Methanoperedens sp. BLZ2	0	0	0	0	0	0	0	0	0	0	0	1	0	0	0	0	0	0	0	0
TACK	Candidatus Nezhaarchaeota	Candidatus Nezhaarchaeota	Candidatus Nezhaarchaeota archaeon WYZ-LMO7	0	0	0	0	0	0	0	0	0	0	0	0	0	0	1	0	0	0	0	0
TACK	Thaumarchaeota	Thaumarchaeota	Candidatus Nitrosocaldus	0	0	0	0	0	0	1	0	0	0	0	0	0	0	0	0	1	0	0	0
TACK	Thaumarchaeota	Thaumarchaeota	Candidatus Nitrosopumilus sp. NM25	0	0	0	0	0	0	0	0	0	0	0	0	0	0	0	0	0	0	1	0
TACK	Thaumarchaeota	Thaumarchaeota	Candidatus Nitrosotenuis	0	0	0	0	0	0	0	0	0	0	0	0	0	0	0	0	1	0	0	0
TACK	Thaumarchaeota	Thaumarchaeota	Candidatus Nitrosotenuis chungbukensis	0	0	0	0	0	0	0	0	0	0	0	0	0	0	0	0	0	0	0	1
TACK	Thaumarchaeota	Thaumarchaeota	Candidatus Nitrosotenuis uzonensis	0	1	0	0	0	0	1	0	0	0	0	0	0	0	0	0	0	0	0	0
ASGARD	Candidatus Odinarchaeota	Candidatus Odinarchaeota	Candidatus Odinarchaeota archaeon LCB_4	0	0	0	0	1	0	1	0	0	1	0	0	0	0	0	1	0	0	0	0
CPR	Candidatus Saccharibacteria	Candidatus Saccharibacteria	Candidatus Saccharibacteria	0	0	0	0	0	0	0	1	0	0	0	0	0	0	0	0	0	0	0	0
Bacteria	Nitrospirae	Nitrospirae	Candidatus Sulfobium mesophilum	0	0	0	0	0	0	0	0	0	0	0	0	0	0	0	0	1	0	0	0
Euryarchaeota	euryarchaeota	Methanomicrobia	Candidatus Syntrophoarchaeum caldarius	0	0	0	0	0	0	0	0	0	0	0	0	0	0	0	0	0	0	0	1
ASGARD	Candidatus Thorarchaeota	Candidatus Thorarchaeota	Candidatus Thorarchaeota	0	0	0	0	0	0	0	0	0	0	0	0	0	0	0	0	0	0	0	1
ASGARD	Candidatus Thorarchaeota	Candidatus Thorarchaeota	Candidatus Thorarchaeota archaeon	0	0	0	1	0	0	0	0	0	0	0	0	0	0	0	0	1	0	0	0
TACK	Candidatus Verstraetearchaeota archaeon	Candidatus Verstraetearchaeota archaeon	Candidatus Verstraetearchaeota archaeon	0	0	0	0	1	1	0	0	0	3	0	2	0	0	2	1	3	2	2	1
Bacteria	Firmicutes	Firmicutes	Carboxydocella sp. JDF658	0	0	0	0	0	0	0	0	0	0	0	0	0	1	0	0	0	0	0	0
Cellular organisms	cellular organism	cellular organism	cellular organisms	0	12	14	11	12	13	12	7	11	2	15	3	10	12	3	4	11	3	5	8
Bacteria	Proteobacteria	Proteobacteria	Cellvibrionaceae bacterium Bs12	1	0	0	0	0	0	0	0	0	0	0	0	0	0	0	0	0	0	0	0
Bacteria	Bacteroidetes	Bacteroidetes	Chitinophaga sp. GDMCC 1.1288	0	1	0	0	0	1	0	0	1	0	0	0	0	0	0	0	0	0	0	0
Bacteria	Chloroflexi	Chloroflexi	Chloroflexales	0	0	0	0	0	0	0	0	0	0	0	0	0	0	1	0	0	0	0	0
Bacteria	Chloroflexi	Chloroflexi	Chloroflexi	2	0	0	0	0	0	0	0	0	0	0	0	0	0	0	0	0	0	0	0
Bacteria	Chloroflexi	Chloroflexi	Chloroflexus islandicus	0	0	0	0	0	0	0	0	0	0	0	0	0	0	1	0	0	0	0	0
Bacteria	Bacteroidetes	Bacteroidetes	Chryseobacterium	0	0	0	0	0	0	0	1	0	0	0	0	0	0	0	0	0	0	0	0
Bacteria	Firmicutes	Firmicutes	Clostridia	2	1	1	1	1	1	0	1	1	1	0	0	0	1	0	0	0	0	0	0
Bacteria	Firmicutes	Firmicutes	Clostridiales	0	1	1	1	1	1	1	1	1	0	0	0	0	0	0	0	0	0	0	0
Bacteria	Firmicutes	Firmicutes	Clostridium	0	0	0	0	0	0	1	0	0	0	0	0	0	0	0	0	0	0	0	0
Bacteria	Firmicutes	Firmicutes	Clostridium pasteurianum BC1	0	0	0	0	0	0	0	0	0	0	0	0	0	0	0	0	0	0	0	1
Bacteria	Firmicutes	Firmicutes	Clostridium sp. HV4-5-A1G	0	0	0	0	0	0	0	0	0	0	0	1	0	0	0	0	0	0	0	0
Bacteria	Proteobacteria	Proteobacteria	Cocleimonas flava	1	0	0	0	0	0	0	0	0	0	0	0	0	0	0	0	0	0	0	0
TACK	Crenarchaeota	Crenarchaeota	Crenarchaeota	0	0	0	0	0	0	0	0	0	0	0	0	0	0	0	0	0	0	1	0
TACK	Crenarchaeota	Crenarchaeota	Crenarchaeota archaeon 13_1_40CM_3_52_17	0	0	0	0	0	0	0	0	1	0	0	0	0	0	0	0	0	0	0	0
TACK	Crenarchaeota	Crenarchaeota	Crenarchaeota archaeon SCGC AAA471-B05	0	0	0	0	0	0	0	0	0	0	2	1	0	2	4	0	0	0	0	0
Bacteria	Chlamydiae	Chlamydiae	Criblamydia sequanensis CRIB-18	0	1	1	1	1	1	1	1	1	0	0	0	0	0	0	0	0	0	0	0
Bacteria	Cyanobacteria	Cyanobacteria	Cyanobacteria	0	0	1	1	0	1	1	1	1	0	0	0	0	0	0	0	0	0	0	0
Bacteria	Chloroflexi	Chloroflexi	Dehalogenimonas alkenigignens	1	0	0	0	0	0	0	0	0	0	0	0	0	0	0	0	0	0	0	0
Bacteria	Chloroflexi	Chloroflexi	Dehalogenimonas sp. GP	0	0	0	0	0	0	0	0	0	0	0	0	0	0	0	1	0	0	0	0
Bacteria	Proteobacteria	Proteobacteria	Desulfatitalea tepidiphila	0	0	0	0	0	0	0	0	1	0	0	0	0	0	0	0	0	0	0	0
Bacteria	Proteobacteria	Proteobacteria	Desulfobacteraceae	1	0	0	0	0	0	0	0	0	0	0	0	0	0	0	0	0	0	0	0
Bacteria	Proteobacteria	Proteobacteria	Desulfobacterales	0	1	0	0	1	0	0	0	0	0	0	0	0	0	0	0	0	0	0	0
Bacteria	Proteobacteria	Proteobacteria	Desulfobulbaceae	1	0	0	0	0	0	0	0	0	0	0	0	0	0	0	0	0	0	0	0
Bacteria	Proteobacteria	Proteobacteria	Desulfococcus oleovorans Hxd3	0	0	0	0	0	0	0	0	0	0	1	0	1	1	0	0	0	0	0	0
Bacteria	Firmicutes	Firmicutes	Desulfofarcimen acetoxidans DSM 771	0	0	0	0	0	0	0	0	0	0	1	0	0	1	0	0	0	0	0	0
Bacteria	Firmicutes	Firmicutes	Desulfotomaculum putei DSM 12395	0	0	0	0	0	0	0	0	0	0	0	0	0	0	0	0	0	0	0	1
Bacteria	Proteobacteria	Proteobacteria	Desulfovibrio	0	0	0	0	0	0	0	0	0	0	0	0	0	0	0	0	0	0	0	0
Bacteria	Proteobacteria	Proteobacteria	Desulfovibrio putealis DSM 16056	1	0	0	0	0	0	0	0	0	0	0	0	0	0	0	0	0	0	0	0
Bacteria	Firmicutes	Firmicutes	Desulfurispora thermophila DSM 16022	0	0	0	1	0	0	0	0	1	0	0	0	0	0	0	0	0	0	0	0
Bacteria	Aquificae	Aquificae	Desulfurobacterium indicum	1	0	0	0	0	0	0	0	0	0	0	0	0	0	0	0	0	0	0	0
TACK	Crenarchaeota	Crenarchaeota	Desulfurococcales archaeon ex4484_58	0	0	0	0	0	0	0	0	0	1	0	0	0	0	0	0	0	0	2	0
Euryarchaeota	euryarchaeota	unclassified eury	Diaforarchaea group	0	1	1	0	1	0	1	1	1	0	0	0	0	0	0	1	1	0	0	1
Bacteria	Dictyoglomi	Dictyoglomi	Dictyoglomus thermophilum H-6-12	0	0	0	0	0	0	0	0	0	0	0	0	0	0	0	0	0	0	0	1
Bacteria	Dictyoglomi	Dictyoglomi	Dictyoglomus turgidum DSM 6724	0	0	0	0	0	0	0	0	0	0	0	1	0	0	0	0	0	0	0	0
Eukaryota	eukaryota	eukaryota	Eimeriorina	1	0	0	0	0	0	0	0	0	0	0	0	0	0	0	0	0	0	0	0
Bacteria	Elusimicrobia	Elusimicrobia	Elusimicrobium minutum Pei191	0	0	0	0	0	0	0	1	0	0	0	0	0	0	0	0	0	0	0	0
Bacteria	Firmicutes	Firmicutes	Eubacterium sp. AF36-5BH	0	0	0	0	0	0	0	0	0	0	0	0	0	0	0	0	1	0	0	0
Eukaryota	eukaryota	eukaryota	Eukaryota	1	0	0	0	0	0	0	0	0	0	0	0	0	0	0	0	0	0	0	0
Euryarchaeota	euryarchaeota	unclassified eury	Euryarchaeota	0	10	11	10	10	13	10	6	10	6	12	12	14	14	2	11	12	7	10	21
Euryarchaeota	euryarchaeota	unclassified eury	Euryarchaeota archaeon	0	4	3	2	3	2	2	2	2	2	1	2	0	0	0	1	2	0	0	3
Euryarchaeota	euryarchaeota	unclassified eury	Euryarchaeota archaeon CG_4_9_14_3_um_filter_38_12	0	0	0	0	0	0	0	0	0	0	0	1	0	0	0	0	1	0	0	1
Euryarchaeota	euryarchaeota	unclassified eury	Euryarchaeota archaeon JdFR-21	0	1	1	1	1	1	1	1	1	0	0	2	0	0	0	0	2	0	0	1
Euryarchaeota	euryarchaeota	unclassified eury	Euryarchaeota archaeon RBG_19FT_COMBO_69_17	0	0	0	0	0	0	0	0	0	0	0	0	0	0	0	0	1	0	0	0
Euryarchaeota	euryarchaeota	unclassified eury	Euryarchaeota archaeon SM23-78	0	1	0	1	1	1	1	1	1	0	1	0	1	0	0	0	0	0	0	2
Euryarchaeota	euryarchaeota	unclassified eury	Euryarchaeota archaeon UBA186	0	0	0	0	0	0	0	0	0	0	0	0	0	0	0	1	0	3	0	1
Euryarchaeota	euryarchaeota	unclassified eury	Euryarchaeota archaeon UBA211	0	0	0	0	0	0	0	0	0	0	1	0	0	1	0	0	0	0	0	1
Euryarchaeota	euryarchaeota	Archaeoglobi	Ferroglobus placidus DSM 10642	0	1	1	1	1	1	1	1	1	0	0	0	0	0	0	0	0	1	0	0
Bacteria	Firmicutes	Firmicutes	Fictibacillus aquaticus	1	0	0	0	0	0	0	0	0	0	0	0	0	0	0	0	0	0	0	0
Bacteria	Firmicutes	Firmicutes	Firmicutes	1	4	3	3	3	2	3	2	4	0	1	1	2	0	0	1	0	0	0	1
Bacteria	Bacteroidetes	Bacteroidetes	Flammeovirga pectinis	0	1	1	1	1	1	1	0	1	0	0	0	0	0	0	0	0	0	0	0
Bacteria	Bacteroidetes	Bacteroidetes	Flavobacteriaceae	0	1	1	1	1	0	1	1	1	0	0	0	1	1	0	0	0	1	0	0
Bacteria	Bacteroidetes	Bacteroidetes	Flavobacterium urocaniciphilum	0	0	0	0	0	0	0	0	0	0	0	0	0	0	0	0	1	0	0	0
Bacteria	Fusobacteria	Fusobacteria	Fusobacteriales	1	0	0	0	0	0	0	0	0	0	0	0	0	0	0	0	0	0	0	0
Bacteria	Proteobacteria	Proteobacteria	Gammaproteobacteria	0	0	0	0	0	0	0	0	0	0	0	1	0	1	0	0	0	0	0	0
Bacteria	Proteobacteria	Proteobacteria	Geobacter	0	0	0	0	0	0	0	1	0	0	0	0	0	0	0	0	0	0	0	0
Bacteria	Proteobacteria	Proteobacteria	Geobacter sp. DSM 2909	1	0	0	0	0	0	0	0	0	0	0	0	0	0	0	0	0	0	0	0
Bacteria	Proteobacteria	Proteobacteria	Geoglobus acetivorans	0	0	0	0	0	0	0	0	0	0	0	1	0	1	0	0	0	0	0	0
Euryarchaeota	Archaeoglobi	Archaeoglobi	Geoglobus ahangari	0	0	0	0	0	0	0	0	0	1	0	0	0	0	0	0	0	0	0	0
Bacteria	Balneolaeota	Balneolaeota	Gracilimonas mengyeensis	0	1	1	1	1	1	0	1	1	0	0	0	0	0	0	0	0	0	0	0
Euryarchaeota	euryarchaeota	Hadesarchaea	Hadesarchaea archaeon	0	0	0	0	0	0	0	0	0	0	1	0	0	1	2	1	3	0	0	1
Euryarchaeota	euryarchaeota	Hadesarchaea	Hadesarchaea archaeon YNP_45	0	1	1	1	1	1	1	1	1	1	2	1	0	1	0	0	0	0	0	0
Bacteria	Firmicutes	Firmicutes	Halalkalibacillus sp. B3227	0	1	1	1	1	1	1	1	1	0	0	0	0	0	0	0	0	0	0	0
Bacteria	Firmicutes	Firmicutes	Halanaerobium praevalens DSM 2228	0	0	0	0	0	0	0	0	0	0	1	0	1	1	0	0	0	0	0	0
Euryarchaeota	euryarchaeota	Halobacteria	Halobacteria	0	0	0	0	0	0	0	0	0	0	0	0	0	0	0	0	0	1	0	0
Euryarchaeota	euryarchaeota	Halobacteria	Halosimplex	0	0	0	0	0	0	0	0	0	0	0	1	0	0	0	0	0	0	0	0
Bacteria	Proteobacteria	Proteobacteria	Helicobacter sp. 13S00482-2	1	0	0	0	0	0	0	0	0	0	0	0	0	0	0	0	0	0	0	0
Bacteria	Chloroflexi	Chloroflexi	Herpetosiphon	1	0	0	0	0	0	0	0	0	0	0	0	0	0	0	0	0	0	0	0
Bacteria	Proteobacteria	Proteobacteria	Hippea	1	0	0	0	0	0	0	0	0	0	0	0	0	0	0	0	0	0	0	0
Bacteria	Aquificae	Aquificae	Hydrogenothermaceae	0	0	0	0	0	0	0	0	0	1	0	0	0	0	0	0	0	0	0	0
Bacteria	Bacteroidetes	Bacteroidetes	Hymenobacter	1	0	0	0	0	0	0	0	0	0	0	0	0	0	0	0	0	0	0	0
TACK	Crenarchaeota	Crenarchaeota	Ignicoccus hospitalis KIN4/I	0	0	0	0	0	0	0	0	0	0	0	0	0	0	1	0	0	0	0	0
Bacteria	Firmicutes	Firmicutes	Keratinibaculum paraultunense	0	0	0	0	0	0	0	0	0	0	0	0	1	0	0	0	0	0	0	0
Bacteria	Firmicutes	Firmicutes	Khelaifiella massiliensis	0	0	0	0	0	0	0	0	0	0	0	0	0	0	0	1	0	0	0	0
Bacteria	Chloroflexi	Chloroflexi	Ktedonobacterales bacterium SCAWS-G2	0	0	0	0	0	0	0	0	0	0	0	0	0	0	0	1	0	0	0	0
Bacteria	Proteobacteria	Proteobacteria	Legionella	1	0	0	0	0	0	0	0	0	0	0	0	0	0	0	0	0	0	0	0
Bacteria	Fusobacteria	Fusobacteria	Leptotrichia sp. oral taxon 225 str. F0581	0	1	1	1	1	1	1	1	1	0	0	0	0	0	0	0	0	0	0	0
Bacteria	Chloroflexi	Chloroflexi	Levilinea saccharolytica	1	0	0	0	0	0	0	0	0	0	0	0	0	0	0	0	0	0	0	0
Bacteria	Bacteroidetes	Bacteroidetes	Mariniphaga sediminis	0	0	0	0	0	0	0	0	0	0	1	0	1	1	0	0	0	0	0	0
Bacteria	Thermotogae	Thermotogae	Marinitoga sp. 1137	0	0	0	0	0	0	0	0	0	0	0	0	0	0	0	0	1	0	0	0
Bacteria	Bacteroidetes	Bacteroidetes	Melioribacter roseus P3M-2	1	0	0	0	0	0	0	0	0	0	0	0	0	0	0	0	0	0	0	0
Bacteria	Proteobacteria	Proteobacteria	Mesorhizobium	0	0	0	0	0	0	1	0	0	0	0	0	0	0	0	0	0	0	0	0
Euryarchaeota	euryarchaeota	Methanobacteria	Methanobacteriaceae	0	1	1	1	1	1	1	1	1	0	0	0	3	1	0	0	0	0	0	1
Euryarchaeota	euryarchaeota	Methanobacteria	Methanobacteriaceae archaeon 41_258	0	0	0	0	0	0	0	0	0	0	0	2	0	0	0	1	0	0	0	0
Euryarchaeota	euryarchaeota	Methanobacteria	Methanobacteriales	0	1	1	0	0	1	0	0	0	1	0	0	1	0	0	0	0	0	1	1
Euryarchaeota	euryarchaeota	Methanobacteria	Methanobacterium	0	1	1	1	1	1	1	1	1	0	1	0	0	1	0	0	0	0	0	3
Euryarchaeota	euryarchaeota	Methanobacteria	Methanobacterium sp. BRmetb2	0	0	0	0	0	0	0	0	0	0	0	0	0	0	1	0	0	0	0	0
Euryarchaeota	euryarchaeota	Methanobacteria	Methanobacterium sp. UBA8	0	0	0	0	0	0	0	0	0	0	0	0	0	1	0	0	0	0	0	0
Euryarchaeota	euryarchaeota	Methanobacteria	Methanobrevibacter	0	0	0	1	0	0	0	0	0	0	0	1	0	0	0	0	0	0	0	0
Euryarchaeota	euryarchaeota	Methanobacteria	Methanobrevibacter filiformis	0	1	1	0	1	1	0	1	1	0	0	0	0	0	0	0	0	0	0	0
Euryarchaeota	euryarchaeota	Methanococci	Methanocaldococcaceae	0	0	0	0	0	0	0	0	0	0	1	0	1	1	0	0	0	0	0	0
Euryarchaeota	euryarchaeota	Methanococci	Methanocaldococcus	0	1	1	1	1	1	1	1	1	3	1	3	0	0	0	3	1	0	1	1
Euryarchaeota	euryarchaeota	Methanococci	Methanocaldococcus infernus ME	0	0	0	0	0	0	0	0	0	0	0	0	1	0	0	0	0	0	1	1
Euryarchaeota	euryarchaeota	Methanococci	Methanocaldococcus villosus KIN24-T80	0	1	1	1	1	2	1	1	1	1	0	0	1	0	1	1	1	0	1	3
Euryarchaeota	euryarchaeota	Methanomicrobia	Methanocella	0	0	0	0	0	0	0	0	0	0	0	0	0	0	0	1	0	0	0	2
Euryarchaeota	euryarchaeota	Methanomicrobia	Methanocella conradii HZ254	0	0	0	1	0	0	0	0	0	1	0	0	0	0	0	0	0	0	0	0
Euryarchaeota	euryarchaeota	Methanomicrobia	Methanocella paludicola SANAE	0	0	0	0	0	0	0	0	0	0	0	0	0	0	0	1	0	0	0	0
Euryarchaeota	euryarchaeota	Methanomicrobia	Methanocellaceae archaeon UBA148	0	1	1	1	1	1	1	0	1	1	0	0	0	0	0	0	1	0	0	0
Euryarchaeota	euryarchaeota	Methanococci	Methanococcales	0	1	1	1	1	1	1	1	1	0	3	1	1	3	0	0	1	0	0	2
Euryarchaeota	euryarchaeota	Methanomicrobia	Methanococcoides	0	1	1	1	1	1	1	1	1	0	0	0	0	0	0	0	0	0	0	0
Euryarchaeota	euryarchaeota	Methanococci	Methanococcus aeolicus Nankai-3	0	0	0	0	0	0	0	0	0	0	0	0	0	1	0	0	0	0	0	0
Euryarchaeota	euryarchaeota	Methanomicrobia	Methanoculleus	0	0	0	0	0	0	0	0	0	0	0	0	0	0	0	0	0	1	0	0
Euryarchaeota	euryarchaeota	Methanomicrobia	Methanoculleus sp. SDB	0	0	0	0	0	0	0	0	0	0	0	0	0	0	0	1	0	0	0	0
Euryarchaeota	euryarchaeota	Methanomicrobia	Methanoculleus taiwanensis	0	0	0	0	0	0	0	0	0	0	0	0	0	0	0	1	0	0	0	0
Euryarchaeota	euryarchaeota	Methanococci	Methanofervidicoccus	0	1	1	1	1	1	1	1	1	0	0	0	0	0	0	0	1	0	0	0
Euryarchaeota	euryarchaeota	Methanococci	Methanofervidicoccus sp. A16	0	0	0	0	0	0	0	0	0	0	1	1	0	1	1	0	0	0	0	0
Euryarchaeota	euryarchaeota	Methanomicrobia	Methanolacinia petrolearia DSM 11571	0	1	1	1	1	1	1	0	1	0	0	0	0	0	0	0	0	0	0	0
Euryarchaeota	euryarchaeota	Methanomicrobia	Methanolinea sp. UBA473	0	0	0	0	0	0	0	0	0	0	0	1	0	0	0	0	0	0	0	0
Euryarchaeota	euryarchaeota	Methanomicrobia	Methanolobus profundi	0	0	0	1	0	1	0	0	0	0	0	0	0	0	0	0	0	0	0	0
Euryarchaeota	euryarchaeota	Methanomicrobia	Methanolobus sp. T82-4	0	0	0	0	0	0	0	0	0	0	0	0	0	0	0	0	0	0	0	1
Euryarchaeota	euryarchaeota	Methanomada group	Methanomada group	0	0	0	0	0	0	0	0	0	0	1	1	0	1	0	0	0	0	0	0
Euryarchaeota	euryarchaeota	Thermoplasmata	Methanomassiliicoccaceae archaeon	0	0	0	0	0	0	0	0	0	0	0	0	0	0	0	1	0	0	0	0
Euryarchaeota	euryarchaeota	Thermoplasmata	Methanomassiliicoccales	0	0	0	1	0	0	0	0	0	0	0	1	0	0	0	0	0	0	0	0
Euryarchaeota	euryarchaeota	Thermoplasmata	Methanomassiliicoccus	0	1	1	1	1	1	1	1	1	0	0	0	0	0	0	0	0	0	0	0
Euryarchaeota	euryarchaeota	Methanomicrobia	Methanomicrobia	0	1	1	1	1	1	1	2	1	1	1	1	2	1	0	1	0	0	0	1
Euryarchaeota	euryarchaeota	Methanomicrobia	Methanomicrobia archaeon JdFR-19	0	0	0	0	0	0	0	0	0	0	0	0	0	0	0	1	0	0	0	0
Euryarchaeota	euryarchaeota	Methanomicrobia	Methanomicrobiales	0	0	0	0	0	0	0	0	0	0	1	0	0	1	0	0	0	0	0	0
Euryarchaeota	euryarchaeota	Methanomicrobia	Methanomicrobiales archaeon	0	0	0	0	0	0	0	0	0	0	0	0	0	0	0	0	0	0	0	2
Euryarchaeota	euryarchaeota	Methanonatronarchaeia	Methanonatronarchaeia	0	0	0	0	1	1	0	1	1	0	0	0	0	0	0	0	0	0	0	0
Euryarchaeota	euryarchaeota	Methanonatronarchaeia	Methanonatronarchaeia archaeon	0	0	0	0	0	0	0	0	0	0	0	1	0	0	0	0	0	0	0	0
Euryarchaeota	euryarchaeota	Methanomicrobia	Methanophagales archaeon	0	0	0	0	0	0	0	0	0	1	1	0	1	0	0	0	0	0	0	1
Euryarchaeota	euryarchaeota	Methanopyri	Methanopyrus	0	0	0	0	0	0	0	0	0	1	0	1	0	1	1	0	0	0	1	0
Euryarchaeota	euryarchaeota	Methanopyri	Methanopyrus kandleri AV19	0	0	0	0	0	0	0	0	0	0	0	0	0	0	0	0	0	0	0	1
Euryarchaeota	euryarchaeota	Methanomicrobia	Methanoregula sp.	0	0	0	0	0	0	0	0	0	0	0	0	0	0	0	0	1	0	0	0
Euryarchaeota	euryarchaeota	Methanomicrobia	Methanoregula sp. UBA64	0	0	0	0	0	0	0	0	0	0	0	0	0	0	0	1	0	0	0	0
Euryarchaeota	euryarchaeota	Methanomicrobia	Methanoregulaceae	0	0	0	0	0	0	0	0	0	0	0	0	1	0	0	0	0	0	0	1
Euryarchaeota	euryarchaeota	Methanomicrobia	Methanoregulaceae archaeon UBA467	0	0	0	0	0	0	0	0	0	0	0	0	0	0	0	1	0	0	0	0
Euryarchaeota	euryarchaeota	Methanomicrobia	Methanosaeta harundinacea	0	0	0	0	0	0	0	0	0	0	0	0	0	0	0	0	0	0	0	1
Euryarchaeota	euryarchaeota	Methanomicrobia	Methanosaeta sp. PtaB.Bin018	0	0	0	0	0	0	0	0	0	0	1	0	0	1	0	0	0	0	0	0
Euryarchaeota	euryarchaeota	Methanomicrobia	Methanosarcina	0	0	0	0	0	0	0	0	0	0	1	0	1	1	0	0	0	2	0	1
Euryarchaeota	euryarchaeota	Methanomicrobia	Methanosarcina barkeri CM1	0	0	0	0	0	0	0	0	0	0	0	0	1	0	7	0	0	0	1	0
Euryarchaeota	euryarchaeota	Methanomicrobia	Methanosarcina siciliae T4/M	0	0	0	0	0	0	0	0	0	0	0	0	1	0	0	0	0	0	0	0
Euryarchaeota	euryarchaeota	Methanomicrobia	Methanosarcinaceae	0	1	1	1	1	0	1	0	1	0	1	1	1	1	0	0	2	0	0	0
Euryarchaeota	euryarchaeota	Methanomicrobia	Methanosarcinales	0	3	2	2	2	2	2	1	1	1	1	0	0	1	0	0	0	0	0	2
Euryarchaeota	euryarchaeota	Methanomicrobia	Methanosarcinales archaeon	0	0	1	2	1	0	1	1	1	0	1	2	0	1	2	1	2	0	0	0
Euryarchaeota	euryarchaeota	Methanobacteria	Methanosphaera	0	0	0	0	0	0	0	0	0	0	0	1	0	0	0	0	0	0	0	0
Euryarchaeota	euryarchaeota	Methanobacteria	Methanosphaera sp. BMS	0	1	1	1	1	1	1	1	1	0	0	0	0	0	0	0	0	0	0	0
Euryarchaeota	euryarchaeota	Methanomicrobia	Methanospirillum stamsii	0	0	0	0	0	0	0	0	0	0	0	0	0	0	0	0	1	0	0	0
Euryarchaeota	euryarchaeota	Methanobacteria	Methanothermobacter	0	1	1	1	1	0	1	1	1	0	0	0	0	0	0	0	1	0	2	0
Euryarchaeota	euryarchaeota	Methanobacteria	Methanothermobacter tenebrarum	0	0	0	0	0	0	0	0	0	1	1	0	0	1	0	0	0	0	0	1
Euryarchaeota	euryarchaeota	Methanobacteria	Methanothermus fervidus DSM 2088	0	0	0	0	0	0	0	0	0	2	1	2	1	1	1	0	1	1	1	2
Euryarchaeota	euryarchaeota	Methanomicrobia	Methanothrix soehngenii GP6	0	0	0	0	0	0	0	0	0	0	0	0	0	0	0	1	0	0	0	0
Euryarchaeota	euryarchaeota	Methanomicrobia	Methanothrix thermoacetophila PT	0	0	0	0	0	0	0	0	0	0	1	0	0	1	0	0	0	0	0	0
Euryarchaeota	euryarchaeota	Methanococci	Methanotorris	0	0	0	0	0	0	0	0	0	0	0	1	0	0	0	0	0	0	0	0
Euryarchaeota	euryarchaeota	Methanococci	Methanotorris formicicus Mc-S-70	0	0	0	0	0	0	0	0	0	0	0	0	0	0	0	0	0	0	0	1
Euryarchaeota	euryarchaeota	Methanococci	Methanotorris igneus Kol 5	0	0	0	0	0	0	0	0	0	0	0	0	0	0	0	0	0	0	0	1
Bacteria	Proteobacteria	Proteobacteria	Methylosarcina fibrata AML-C10	1	0	0	0	0	0	0	0	0	0	0	0	0	0	0	0	0	0	0	0
Euryarchaeota	euryarchaeota	unclassified eury	Nanohaloarchaea archaeon B1-Br10_U2g1	0	1	2	1	2	2	2	1	2	0	1	0	1	0	0	0	0	0	0	0
Euryarchaeota	euryarchaeota	unclassified eury	Nanohaloarchaea archaeon SW_7_43_1	0	0	0	0	0	0	0	0	0	0	2	0	0	1	0	0	0	0	0	0
Bacteria	Chloroflexi	Chloroflexi	Nitrolancea hollandica Lb	1	0	0	0	0	0	0	0	0	0	0	0	0	0	0	0	0	0	0	0
TACK	Thaumarchaeota	Thaumarchaeota	Nitrosopumilales archaeon	0	0	0	0	0	0	0	0	0	0	0	1	0	0	0	0	1	0	0	0
TACK	Thaumarchaeota	Thaumarchaeota	Nitrososphaerales archaeon UBA213	0	0	0	0	0	0	0	0	0	0	0	0	0	0	0	0	1	0	0	0
Bacteria	Nitrospirae	Nitrospirae	Nitrospira	1	0	0	0	0	0	0	0	0	0	0	0	0	0	0	0	0	0	0	0
Bacteria	Cyanobacteria	Cyanobacteria	Oscillatoriophycideae	1	0	0	0	0	0	0	0	0	0	0	0	0	0	0	0	0	0	0	0
Bacteria	Firmicutes	Firmicutes	Paenibacillaceae bacterium	1	0	0	0	0	0	0	0	0	0	0	0	0	0	0	0	0	0	0	0
Bacteria	Firmicutes	Firmicutes	Paenibacillus contaminans	0	0	0	0	0	0	0	0	0	0	0	0	1	0	0	0	0	0	0	0
Euryarchaeota	euryarchaeota	Methanococci	Palaeococcus pacificus DY20341	0	0	0	0	0	0	0	0	0	1	0	0	0	0	0	0	0	0	0	0
Bacteria	Actinobacteria	Actinobacteria	Parvibacter caecicola	1	0	0	0	0	0	0	0	0	0	0	0	0	0	0	0	0	0	0	0
Bacteria	Firmicutes	Firmicutes	Pelosinus	0	0	0	0	0	0	0	0	0	0	0	0	1	0	0	0	0	0	0	0
Bacteria	Firmicutes	Firmicutes	Pelotomaculum sp. FP	0	0	0	0	0	0	0	0	0	0	0	0	0	0	0	1	0	0	0	0
Bacteria	Firmicutes	Firmicutes	Peptococcaceae	0	1	1	0	1	1	1	1	0	0	0	0	0	0	0	0	0	0	0	0
Bacteria	Thermotogae	Thermotogae	Petrotoga	0	0	0	0	0	0	0	0	0	0	0	0	1	0	0	0	0	0	0	0
Bacteria	Planctomycetes	Planctomycetes	Planctomycetes bacterium SRT547	0	1	1	1	1	1	1	1	1	0	0	0	0	0	0	0	0	0	0	0
Bacteria	Proteobacteria	Proteobacteria	Polyangium sp. SDU3-1	1	0	0	0	0	0	0	0	0	0	0	0	0	0	0	0	0	0	0	0
Bacteria	Firmicutes	Firmicutes	Prosthecochloris marina	0	1	1	1	1	1	1	1	0	0	0	0	0	0	0	0	0	0	0	0
Bacteria	Proteobacteria	Proteobacteria	Proteobacteria	1	0	0	0	1	0	1	0	0	0	0	0	0	0	0	0	0	0	1	0
Bacteria	Acidobacteria	Acidobacteria	Pyrinomonas methylaliphatogenes	0	0	1	0	1	0	1	0	0	0	0	0	0	0	0	0	0	0	0	0
TACK	Crenarchaeota	Crenarchaeota	Pyrobaculum	0	0	0	0	0	0	0	0	0	0	0	0	0	0	1	0	0	0	0	0
Euryarchaeota	euryarchaeota	Methanococci	Pyrococcus	0	1	1	1	1	0	1	0	2	0	0	0	0	0	0	0	0	0	0	0
Euryarchaeota	euryarchaeota	Methanococci	Pyrococcus sp. NA2	0	0	0	0	0	0	0	0	0	0	0	0	0	0	0	0	0	0	0	2
Bacteria	Bacteroidetes	Bacteroidetes	Reichenbachiella faecimaris	0	0	0	0	0	0	0	0	0	0	1	0	0	1	0	0	0	0	0	0
Bacteria	Chlorobi	Chlorobi	Rhizobiales	0	0	0	0	0	0	1	0	0	0	0	0	0	0	0	0	0	0	0	0
Bacteria	Planctomycetes	Planctomycetes	Rhodopirellula maiorica SM1	1	0	0	0	0	0	0	0	0	0	0	0	0	0	0	0	0	0	0	0
Bacteria	Proteobacteria	Proteobacteria	Rhodospirillales	0	0	0	0	0	0	0	0	0	0	0	0	0	0	0	0	0	0	0	1
Bacteria	Proteobacteria	Proteobacteria	Rickettsiales endosymbiont of Stachyamoeba lipophora	0	0	0	0	0	0	0	0	0	0	0	0	0	1	0	0	0	0	0	0
Bacteria	Chloroflexi	Chloroflexi	Roseiflexus sp. RS-1	1	0	0	0	0	0	0	0	0	0	0	0	0	0	0	0	0	0	0	0
Bacteria	Actinobacteria	Actinobacteria	Rubrobacter taiwanensis	0	0	0	0	0	0	0	0	0	0	0	0	0	0	0	0	0	0	0	1
TACK	Crenarchaeota	Crenarchaeota	Saccharolobus solfataricus	0	1	1	1	1	0	1	1	1	0	0	0	0	0	0	1	1	0	1	0
Bacteria	Actinobacteria	Actinobacteria	Saccharomonospora glauca K62	0	1	1	1	1	0	1	1	1	0	0	0	0	0	0	0	0	0	0	0
Bacteria	Firmicutes	Firmicutes	Senegalia massiliensis	0	0	0	0	0	0	0	0	0	0	1	1	0	1	0	0	0	0	0	0
Bacteria	Chlamydiae	Chlamydiae	Simkania negevensis Z	0	1	0	0	0	0	0	0	1	0	0	0	0	0	0	0	0	0	0	0
Bacteria	Acidobacteria	Acidobacteria	Solibacteraceae	1	0	0	0	0	0	0	0	0	0	0	0	0	0	0	0	0	0	0	0
Bacteria	Spirochaetes	Spirochaetes	Spirochaetaceae	2	0	0	0	0	0	0	0	0	0	0	0	0	0	0	0	0	0	0	0
Bacteria	Spirochaetes	Spirochaetes	Spirochaetia	0	1	1	1	1	1	1	1	1	0	0	0	0	0	0	0	0	0	0	0
Bacteria	Firmicutes	Firmicutes	Sporolactobacillus	0	1	1	1	1	1	0	1	1	0	0	0	0	0	0	0	0	0	0	0
Euryarchaeota	euryarchaeota	Stenosarchaea group	Stenosarchaea group	0	0	0	0	0	0	0	0	0	0	0	0	1	0	0	0	0	0	0	0
Bacteria	Proteobacteria	Proteobacteria	Stigmatella	1	0	0	0	0	0	0	0	0	0	0	0	0	0	0	0	0	0	0	0
Bacteria	Actinobacteria	Actinobacteria	Streptosporangiales	0	0	0	0	0	0	0	0	0	0	0	0	0	0	0	0	1	0	0	0
TACK	Crenarchaeota	Crenarchaeota	Sulfolobaceae	0	1	1	1	1	1	1	1	1	0	0	0	0	0	3	0	1	0	0	0
TACK	Crenarchaeota	Crenarchaeota	Sulfolobus islandicus Y.N.15.51	0	0	0	0	0	0	0	0	0	1	0	0	0	0	1	0	0	0	0	1
Bacteria	Cyanobacteria	Cyanobacteria	Synechococcus	0	0	0	0	0	0	0	0	0	0	0	0	0	0	0	1	0	0	0	0
TACK	tack	tack	TACK group	0	3	4	3	4	3	4	3	4	4	1	6	4	2	5	1	3	1	3	2
Bacteria	Firmicutes	Firmicutes	Tepidanaerobacter acetatoxydans Re1	0	0	0	0	0	0	0	0	0	1	0	0	0	0	0	0	0	0	0	0
Bacteria	Terrabacteria group	Terrabacteria group	Terrabacteria group	5	0	0	0	0	0	0	1	0	0	0	0	0	0	0	0	0	0	0	0
TACK	Thaumarchaeota	Thaumarchaeota	Thaumarchaeota	0	2	2	0	1	2	1	1	2	0	0	0	0	1	0	0	4	0	0	0
TACK	Thaumarchaeota	Thaumarchaeota	Thaumarchaeota archaeon JGI OTU-1	0	0	0	0	0	0	0	0	0	0	0	0	0	0	0	0	1	0	0	0
TACK	Thaumarchaeota	Thaumarchaeota	Thaumarchaeota archaeon UBA141	0	0	0	0	0	1	0	0	1	0	0	0	0	0	0	0	0	0	0	0
TACK	Thaumarchaeota	Thaumarchaeota	Thaumarchaeota archaeon UBA164	0	0	0	0	0	0	0	0	0	0	0	0	0	1	0	0	0	0	0	0
TACK	Thaumarchaeota	Thaumarchaeota	Thaumarchaeota archaeon UBA223	0	0	0	0	0	0	0	0	0	0	0	0	0	0	1	0	0	0	0	0
Euryarchaeota	euryarchaeota	Theionarchaea	Theionarchaea archaeon DG-70-1	0	1	1	1	1	1	1	1	1	0	2	0	0	2	0	1	0	0	1	1
Bacteria	Firmicutes	Firmicutes	Thermoanaerobacteraceae	0	0	0	0	0	0	0	0	0	0	0	0	0	0	1	0	0	0	0	1
Bacteria	Firmicutes	Firmicutes	Thermoanaerobacterales	0	0	0	0	1	0	0	0	0	1	1	1	1	1	0	0	0	0	1	0
Euryarchaeota	euryarchaeota	Methanococci	Thermococcaceae	0	2	2	2	2	2	2	2	2	1	0	2	0	0	1	0	1	0	0	4
Euryarchaeota	euryarchaeota	Methanococci	Thermococci	0	2	2	2	1	2	1	2	2	0	1	0	0	2	1	0	0	0	0	0
Euryarchaeota	euryarchaeota	Methanococci	Thermococci archaeon	0	2	2	2	2	2	2	2	2	1	0	0	0	0	0	0	1	1	0	3
Euryarchaeota	euryarchaeota	Methanococci	Thermococcus	0	0	0	0	0	0	0	0	0	1	2	1	0	3	0	1	1	0	2	1
Euryarchaeota	euryarchaeota	Methanococci	Thermococcus barophilus	0	0	0	0	0	0	0	0	0	0	0	0	0	0	1	0	0	0	0	0
Euryarchaeota	euryarchaeota	Methanococci	Thermococcus sp. JdFR-02	0	0	0	0	0	0	0	0	0	0	0	1	0	1	0	2	1	0	1	2
Euryarchaeota	euryarchaeota	Methanococci	Thermococcus zilligii AN1	0	0	0	0	0	0	0	0	0	1	0	0	0	0	0	0	0	0	0	0
Bacteria	Thermodesulfobacteria	Thermodesulfobacteria	Thermodesulfobacterium geofontis OPF15	0	0	0	0	0	0	0	0	0	0	0	0	0	0	1	0	0	0	0	0
Bacteria	Thermodesulfobacteria	Thermodesulfobacteria	Thermodesulfobacterium hydrogeniphilum	0	0	0	0	0	0	0	0	0	0	0	0	0	0	0	0	0	0	1	0
Bacteria	Nitrospirae	Nitrospirae	Thermodesulfovibrio	0	0	0	0	0	0	0	0	0	1	0	0	0	0	0	0	1	0	0	0
Bacteria	Nitrospirae	Nitrospirae	Thermodesulfovibrio aggregans	1	0	0	0	0	0	0	0	0	0	0	0	0	0	0	0	0	0	0	0
Bacteria	Nitrospirae	Nitrospirae	Thermodesulfovibrio thiophilus DSM 17215	0	0	0	0	0	0	0	0	1	1	0	1	1	0	0	0	0	0	0	0
TACK	Crenarchaeota	Crenarchaeota	Thermofilum adornatus	0	0	0	0	0	0	0	0	0	0	0	0	0	0	0	0	0	0	0	1
TACK	Crenarchaeota	Crenarchaeota	Thermofilum sp. ex4484_79	0	0	1	0	0	0	0	0	0	0	1	0	0	1	1	0	1	0	2	0
TACK	Crenarchaeota	Crenarchaeota	Thermofilum sp. NZ13	0	0	0	1	0	0	0	0	0	0	0	0	0	0	0	0	0	0	0	0
Euryarchaeota	euryarchaeota	Thermoplasmata	Thermoplasmata	0	0	0	0	0	0	0	0	0	2	0	0	1	0	0	0	0	0	1	1
Euryarchaeota	euryarchaeota	Thermoplasmata	Thermoplasmata archaeon	0	3	3	3	3	1	1	2	3	0	1	3	3	1	1	0	3	0	2	8
Euryarchaeota	euryarchaeota	Thermoplasmata	Thermoplasmata archaeon M9B1D	0	0	0	0	0	0	0	0	0	0	0	0	0	1	0	0	0	0	0	1
Euryarchaeota	euryarchaeota	Thermoplasmata	Thermoplasmatales archaeon ARMAN	0	0	0	0	0	0	0	0	0	1	0	0	0	0	0	0	0	0	0	0
Euryarchaeota	euryarchaeota	Thermoplasmata	Thermoplasmatales archaeon B_DKE	0	0	0	0	0	0	0	0	0	0	0	1	0	0	0	0	0	0	0	0
Euryarchaeota	euryarchaeota	Thermoplasmata	Thermoplasmatales archaeon I-plasma	0	0	0	0	0	0	0	0	0	0	0	0	0	0	0	1	1	0	0	0
Euryarchaeota	euryarchaeota	Thermoplasmata	Thermoplasmatales archaeon SG8-52-3	0	1	1	1	1	1	1	1	1	0	0	0	0	0	0	0	0	0	0	0
TACK	Crenarchaeota	Crenarchaeota	Thermoproteaceae	0	0	0	0	0	0	0	0	0	0	1	0	0	1	0	0	0	0	0	0
TACK	Crenarchaeota	Crenarchaeota	Thermoprotei	0	0	0	0	0	0	0	0	0	2	0	1	1	0	3	0	0	0	0	0
TACK	Crenarchaeota	Crenarchaeota	Thermoprotei archaeon	0	2	1	1	2	1	2	2	2	5	1	3	4	1	4	4	5	0	5	3
TACK	Crenarchaeota	Crenarchaeota	Thermoproteus	0	0	0	0	0	0	0	0	0	0	0	0	0	0	1	0	0	0	0	0
Bacteria	Firmicutes	Firmicutes	Thermosediminibacter	1	0	0	0	0	0	0	0	0	0	0	0	0	0	0	0	0	0	0	0
Bacteria	Thermotogae	Thermotogae	Thermotogae	0	0	0	0	0	0	0	0	0	0	0	0	1	0	0	0	0	0	0	0
Bacteria	Firmicutes	Firmicutes	Thermovenabulum gondwanense	0	0	0	0	0	0	0	0	0	0	0	0	0	0	0	0	1	0	0	1
Bacteria	Synergistetes	Synergistetes	Thermovirga lienii DSM 17291	0	0	0	0	0	0	0	0	0	0	0	0	0	0	0	1	0	0	0	0
Bacteria	Firmicutes	Firmicutes	Tissierella sp. P1	0	0	0	0	0	0	0	0	0	0	0	1	0	0	0	0	0	0	0	0
Bacteria	Cyanobacteria	Cyanobacteria	Trichormus variabilis ATCC 29413	0	0	0	0	0	0	0	0	0	0	1	0	0	1	0	0	0	0	0	0
Euryarchaeota	euryarchaeota	Archaeoglobi	unclassified Archaeoglobus	0	0	0	0	0	0	0	0	0	1	0	0	0	0	0	0	0	0	0	0
TACK	Candidatus Bathyarchaeota	Candidatus Bathyarchaeota	unclassified Candidatus Bathyarchaeota	0	1	2	1	2	3	0	1	2	3	3	0	2	3	1	4	2	2	3	1
TACK	Crenarchaeota	Crenarchaeota	unclassified Crenarchaeota	0	1	1	0	1	1	1	1	0	0	0	0	0	0	0	0	0	0	0	0
TACK	Crenarchaeota	Crenarchaeota	unclassified Crenarchaeota (miscellaneous)	0	0	0	0	0	0	0	0	0	0	1	0	1	1	0	0	0	0	0	0
Euryarchaeota	euryarchaeota	unclassified eury	unclassified Euryarchaeota (miscellaneous)	0	0	0	0	0	0	0	0	0	0	0	0	0	0	0	1	0	0	0	1
ASGARD	Candidatus Lokiarchaeota	Candidatus Lokiarchaeota	unclassified Lokiarchaeota	0	0	0	0	0	0	0	0	0	0	0	0	0	0	0	0	0	0	0	1
Euryarchaeota	euryarchaeota	Methanobacteria	unclassified Methanobacterium	0	0	0	0	0	0	0	0	0	0	0	0	0	0	0	0	1	0	0	4
Euryarchaeota	euryarchaeota	Methanomicrobia	unclassified Methanosarcinales	0	0	0	0	0	0	0	0	0	1	0	0	0	0	0	0	1	1	0	1
Euryarchaeota	euryarchaeota	unclassified eury	unclassified Nanohaloarchaea	0	1	1	1	1	1	1	1	1	0	0	0	0	0	0	0	1	0	0	0
Bacteria	Firmicutes	Firmicutes	unclassified Sporanaerobacter	0	0	1	0	0	0	0	0	0	0	0	0	0	0	0	0	0	0	0	0
TACK	Thaumarchaeota	Thaumarchaeota	unclassified Thaumarchaeota	0	0	0	0	0	0	0	0	0	0	0	0	0	0	0	0	1	0	0	0
TACK	Thaumarchaeota	Thaumarchaeota	unclassified Thaumarchaeota (miscellaneous)	0	0	0	0	0	0	0	0	0	0	0	0	1	0	0	0	0	0	0	0
Bacteria	Vampirococcus	Vampirococcus	Vampirococcus sp. LiM	0	1	1	1	1	2	1	1	1	0	1	0	0	0	0	0	0	0	0	0
Bacteria	Firmicutes	Firmicutes	Vulcanibacillus modesticaldus	0	0	0	0	0	0	0	0	0	0	0	0	1	0	0	0	0	0	0	0
Bacteria	Bacteroidetes	Bacteroidetes	Zunongwangia profunda SM-A87	0	1	0	1	1	0	1	1	0	0	0	0	0	0	0	0	0	0	0	0

## Sheet: Sheet3
Annotation results (KOs) of detected HGTs of 'Ca. Aenigmarchaeota'
KO ID	Gene	Function	DRTY-6_2 bin 201	DRTY-6_2 bin 202	DRTY-6_2 bin 215	DRTY-6_1 bin 65	DRTY-7_1 bin 34	GMQ_1 bin 18-1	JZ-2_2 bin 245	QQ_2 bin 128	Aenigmarchaeota archaeon ex4484_56	Aenigmarchaeota archaeon ex4484_224	Aenigmarchaeota archaeon ex4484_14	Aenigmarchaeota AR5	Aenigmarchaeota CG_4_10_14_0_8	Aenigmarchaeota CG_4_10_14_3	Aenigmarchaeota CG_4_8_14_3	Aenigmarchaeota CG_4_9_14_3_150	Aenigmarchaeota CG01_8_20_14_3_00	Aenigmarchaeota archaeon CG1_02_38_14	Aenigmarchaeota CG15_8_21_14_020	Aenigmarchaeota CG2_30_38_27
K00002	AKR1A1, adh	alcohol dehydrogenase (NADP+)	0	1	0	0	0	0	0	0	0	0	0	0	0	0	0	0	0	0	0	0
K00010	iolG	myo-inositol 2-dehydrogenase / D-chiro-inositol 1-dehydrogenase	0	0	0	0	0	0	0	0	1	0	0	0	0	0	1	1	0	0	1	1
K00012	UGDH, ugd	UDPglucose 6-dehydrogenase	0	1	0	1	1	0	0	0	0	0	0	0	0	0	0	0	0	0	0	0
K00016	LDH, ldh	L-lactate dehydrogenase	0	0	0	0	0	0	0	1	0	0	0	0	0	0	0	0	0	0	0	0
K00054	mvaA	hydroxymethylglutaryl-CoA reductase	0	0	0	0	0	0	0	0	0	0	1	0	0	0	0	0	0	0	0	0
K00058	serA, PHGDH	D-3-phosphoglycerate dehydrogenase / 2-oxoglutarate reductase	0	0	0	0	0	0	0	0	0	0	0	1	0	0	0	0	0	0	0	0
K00059	fabG, OAR1	3-oxoacyl-[acyl-carrier protein] reductase	0	0	0	0	0	0	0	0	0	0	0	0	1	1	1	1	1	1	0	0
K00077	panE, apbA	2-dehydropantoate 2-reductase	0	0	0	0	0	0	0	0	0	0	0	0	1	1	1	1	1	1	1	1
K00088	IMPDH, guaB	IMP dehydrogenase	0	0	0	0	0	0	0	0	0	0	2	1	0	0	0	0	0	0	0	0
K00096	araM, egsA	glycerol-1-phosphate dehydrogenase [NAD(P)+]	1	0	0	0	0	0	1	0	0	0	1	0	0	0	0	0	0	0	0	0
K00123	fdoG, fdhF, fdwA	formate dehydrogenase major subunit	0	0	1	0	0	0	0	0	0	0	0	0	0	0	0	0	0	0	0	0
K00128	ALDH	aldehyde dehydrogenase (NAD+)	0	0	0	0	0	0	0	0	0	0	0	0	0	0	0	1	1	1	1	1
K00130	betB, gbsA	betaine-aldehyde dehydrogenase	0	0	0	0	0	0	0	0	0	0	0	0	0	1	1	0	0	0	0	0
K00135	gabD	succinate-semialdehyde dehydrogenase / glutarate-semialdehyde dehydrogenase	0	0	0	0	0	0	0	0	0	0	0	0	1	0	0	0	0	0	0	0
K00145	argC	N-acetyl-gamma-glutamyl-phosphate reductase	0	0	0	0	0	0	0	0	0	0	0	0	0	1	0	1	0	0	1	0
K00150	gap2	glyceraldehyde-3-phosphate dehydrogenase (NAD(P))	0	2	0	1	1	1	0	0	0	1	0	0	0	0	0	0	0	0	0	0
K00161	PDHA, pdhA	pyruvate dehydrogenase E1 component alpha subunit	0	0	0	0	0	0	0	1	0	0	0	0	0	0	0	0	0	0	0	0
K00169	porA	pyruvate ferredoxin oxidoreductase alpha subunit	0	0	0	0	0	0	0	0	0	0	0	0	1	1	1	1	1	1	1	1
K00170	porB	pyruvate ferredoxin oxidoreductase beta subunit	0	0	0	0	0	0	0	0	0	0	2	0	1	1	1	1	1	1	1	0
K00172	porC, porG	pyruvate ferredoxin oxidoreductase gamma subunit	0	0	0	0	0	0	0	0	1	0	1	0	1	1	1	1	1	1	1	1
K00174	korA, oorA, oforA	2-oxoglutarate/2-oxoacid ferredoxin oxidoreductase subunit alpha	0	0	0	0	0	0	0	0	0	0	0	1	0	0	0	0	0	0	0	0
K00175	korB, oorB, oforB	2-oxoglutarate/2-oxoacid ferredoxin oxidoreductase subunit beta	0	0	0	0	0	0	0	0	0	0	0	1	0	0	0	0	0	0	0	0
K00179	iorA	indolepyruvate ferredoxin oxidoreductase, alpha subunit [EC:1.2.7.8]	0	0	1	0	0	0	1	0	0	0	0	0	0	0	0	0	0	0	0	0
K00180	iorB	indolepyruvate ferredoxin oxidoreductase, beta subunit [EC:1.2.7.8]	0	0	1	0	0	0	1	0	0	0	0	0	0	0	0	0	0	0	0	0
K00261	GLUD1_2, gdhA	glutamate dehydrogenase (NAD(P)+)	0	0	0	0	0	1	0	0	0	0	0	0	0	0	0	0	0	0	0	0
K00265	gltB	glutamate synthase (NADPH) large chain	0	0	1	0	0	0	0	0	0	0	0	0	0	0	0	0	0	0	0	0
K00287	DHFR, folA	dihydrofolate reductase	0	0	0	0	0	0	0	1	0	0	0	0	1	1	1	1	1	1	1	1
K00331	nuoB	NADH-quinone oxidoreductase subunit B	0	0	0	0	0	0	0	0	0	0	0	0	1	1	1	1	1	1	1	1
K00333	nuoD	NADH-quinone oxidoreductase subunit D	0	0	0	0	0	0	0	0	0	0	0	0	1	1	1	1	1	1	1	1
K00338	nuoI	NADH-quinone oxidoreductase subunit I	0	0	0	0	0	0	0	0	0	0	0	0	1	1	0	1	1	1	1	1
K00355	NQO1	NAD(P)H dehydrogenase (quinone)	0	0	0	0	0	0	0	0	1	0	0	0	0	0	0	0	0	0	0	0
K00382	DLD, lpd, pdhD	dihydrolipoamide dehydrogenase	0	0	0	0	0	0	0	1	0	0	0	0	0	0	0	0	0	0	0	0
K00384	trxB, TRR	thioredoxin reductase (NADPH)	0	1	1	1	1	1	0	1	0	1	1	0	1	1	1	0	1	1	0	1
K00525	E1.17.4.1A, nrdA, nrdE	ribonucleoside-diphosphate reductase alpha chain	0	0	0	0	0	1	0	1	0	1	0	0	0	0	0	0	0	0	0	0
K00545	COMT	catechol O-methyltransferase	0	0	0	0	0	0	0	1	0	0	0	1	0	0	0	0	0	0	0	0
K00555	TRMT1	tRNA (guanine26-N2/guanine27-N2)-dimethyltransferase [EC:2.1.1.215 2.1.1.216]	0	0	1	0	0	0	0	0	0	0	0	0	0	0	0	0	0	0	0	0
K00558	DNMT1, dcm	DNA (cytosine-5)-methyltransferase 1	0	0	0	0	0	0	0	0	0	0	0	0	2	2	2	2	1	2	1	2
K00560	thyA, TYMS	thymidylate synthase	0	0	0	0	0	0	0	1	0	0	0	0	0	0	0	0	0	0	0	0
K00566	mnmA, trmU	tRNA-uridine 2-sulfurtransferase	1	0	0	0	0	0	0	0	0	0	0	0	0	0	0	0	0	0	0	0
K00573	E2.1.1.77	protein-L-isoaspartate(D-aspartate) O-methyltransferase [EC:2.1.1.77]	0	1	0	1	1	1	1	1	0	1	1	0	0	0	0	0	0	0	0	0
K00586	DPH5	diphthine methyl ester synthase [EC:2.1.1.314]	0	0	0	0	0	1	0	0	0	0	0	0	0	0	0	0	0	0	0	0
K00600	glyA, SHMT	glycine hydroxymethyltransferase	1	0	0	0	0	0	0	0	0	0	0	0	0	0	0	0	0	0	0	0
K00602	purH	phosphoribosylaminoimidazolecarboxamide formyltransferase / IMP cyclohydrolase	0	0	0	0	0	0	0	0	0	0	2	1	0	0	0	0	0	0	0	0
K00609	pyrB, PYR2	aspartate carbamoyltransferase catalytic subunit	1	0	0	0	0	0	0	0	0	0	0	0	0	0	0	0	0	0	0	0
K00610	pyrI	aspartate carbamoyltransferase regulatory subunit	1	0	0	0	0	0	0	0	0	0	1	0	0	0	0	0	0	0	0	0
K00611	OTC, argF, argI	ornithine carbamoyltransferase	1	0	0	1	1	0	0	1	0	0	0	0	1	1	1	1	1	1	1	1
K00612	nodU	carbamoyltransferase [EC:2.1.3.-]	0	1	0	0	1	0	0	0	0	0	0	0	0	0	0	0	0	0	0	0
K00627	DLAT, aceF, pdhC	pyruvate dehydrogenase E2 component (dihydrolipoamide acetyltransferase)	0	0	0	0	0	0	0	1	0	0	0	0	0	0	0	0	0	0	0	0
K00648	fabH	3-oxoacyl-[acyl-carrier-protein] synthase III	0	0	0	0	0	0	0	0	0	0	1	0	0	0	0	0	0	0	0	0
K00688	PYG, glgP	glycogen phosphorylase	0	0	0	0	0	0	0	1	0	0	0	1	0	0	0	0	0	0	0	0
K00721	DPM1	dolichol-phosphate mannosyltransferase	0	0	1	0	0	1	1	0	1	0	0	1	0	0	1	1	1	1	1	1
K00729	ALG5	dolichyl-phosphate beta-glucosyltransferase	0	0	0	0	1	0	0	0	0	0	0	0	1	1	1	1	1	0	1	0
K00743	GGTA1	N-acetyllactosaminide 3-alpha-galactosyltransferase	0	1	0	0	0	0	0	0	0	1	0	0	0	0	0	0	0	0	0	0
K00762	pyrE	orotate phosphoribosyltransferase	0	0	0	0	0	0	0	0	0	0	1	0	0	0	0	0	0	0	0	0
K00764	purF, PPAT	amidophosphoribosyltransferase	0	0	0	0	0	0	0	1	0	0	0	1	0	0	0	0	0	0	0	0
K00772	mtaP, MTAP	5'-methylthioadenosine phosphorylase	1	0	0	0	0	0	0	0	1	0	0	1	1	1	1	1	1	1	1	1
K00773	tgt	queuine tRNA-ribosyltransferase [EC:2.4.2.29]	0	1	0	0	0	0	0	0	0	0	0	0	0	0	0	0	0	0	0	0
K00783	rlmH	23S rRNA (pseudouridine1915-N3)-methyltransferase [EC:2.1.1.177]	0	0	0	0	0	0	0	0	0	0	0	0	0	0	0	0	0	1	0	1
K00784	rnz	ribonuclease Z	0	0	0	0	0	0	0	0	0	0	1	0	0	1	0	0	0	1	0	0
K00788	thiE	thiamine-phosphate pyrophosphorylase	0	0	0	0	0	0	0	0	0	0	1	0	0	0	0	0	0	0	0	0
K00789	metK	S-adenosylmethionine synthetase	1	1	0	1	1	0	0	0	0	0	1	0	1	1	1	1	1	1	1	1
K00793	ribE, RIB5	riboflavin synthase	0	0	0	0	0	0	0	0	0	0	0	1	0	0	0	0	0	0	0	0
K00798	MMAB, pduO	cob(I)alamin adenosyltransferase	0	1	0	1	1	1	0	1	0	0	0	1	0	0	0	0	0	0	0	0
K00806	uppS	undecaprenyl diphosphate synthase	0	0	0	0	0	1	1	1	0	0	0	0	0	0	0	0	0	0	0	0
K00809	DHPS	deoxyhypusine synthase [EC:2.5.1.46]	1	0	0	0	0	0	0	0	0	0	0	1	0	0	0	0	0	0	0	0
K00812	aspB	aspartate aminotransferase	0	0	0	0	0	0	0	0	0	0	0	0	0	1	0	0	1	1	0	0
K00819	rocD, OAT	ornithine--oxo-acid transaminase	0	0	0	0	0	0	0	0	0	0	0	0	1	0	0	0	0	0	0	0
K00820	glmS, GFPT	glutamine---fructose-6-phosphate transaminase (isomerizing)	0	1	0	1	0	0	0	0	0	0	0	0	0	0	0	0	0	0	0	0
K00821	argD	acetylornithine/N-succinyldiaminopimelate aminotransferase	0	0	0	0	0	0	0	0	0	0	0	0	1	1	0	1	1	1	1	1
K00823	puuE	4-aminobutyrate aminotransferase	0	0	0	0	0	0	0	1	0	0	0	0	0	1	0	1	0	0	0	0
K00826	E2.6.1.42, ilvE	branched-chain amino acid aminotransferase	0	0	0	0	0	0	0	0	0	0	0	1	0	0	0	0	0	0	0	0
K00845	glk	glucokinase	0	0	0	0	0	1	0	0	0	0	0	0	0	0	0	0	0	0	0	0
K00847	E2.7.1.4, scrK	fructokinase	1	0	0	0	0	0	0	0	0	0	0	0	0	0	0	0	0	0	0	0
K00857	tdk, TK	thymidine kinase	0	0	0	1	1	0	0	0	0	0	0	0	0	0	0	0	0	0	0	0
K00926	arcC	carbamate kinase	0	0	0	0	0	0	0	1	0	0	0	0	1	1	1	1	1	1	1	1
K00927	PGK, pgk	phosphoglycerate kinase	0	0	0	0	0	0	0	0	0	1	0	0	0	0	0	0	0	0	0	0
K00930	argB	acetylglutamate kinase	0	0	0	0	0	0	0	0	0	0	0	0	0	0	0	1	0	0	1	0
K00938	E2.7.4.2, mvaK2	phosphomevalonate kinase	1	0	0	0	0	0	0	0	0	0	0	0	0	0	0	0	0	0	0	0
K00939	adk, AK	adenylate kinase	0	0	1	0	0	1	0	1	1	0	0	0	0	0	0	0	0	0	0	0
K00943	tmk, DTYMK	dTMP kinase	0	0	1	0	1	0	0	0	0	0	0	0	0	0	0	0	0	0	0	0
K00945	cmk	CMP/dCMP kinase	1	0	0	0	0	0	0	0	0	0	0	0	0	0	0	0	0	0	0	0
K00946	thiL	thiamine-monophosphate kinase	0	0	0	0	0	0	0	0	0	0	1	0	0	0	0	0	0	0	0	0
K00948	PRPS, prsA	ribose-phosphate pyrophosphokinase	0	0	0	0	0	0	0	0	0	0	0	0	1	1	1	1	1	1	1	1
K00952	nadM	nicotinamide-nucleotide adenylyltransferase	0	0	0	0	0	1	0	0	0	0	0	0	0	0	0	0	0	0	0	0
K00965	galT, GALT	UDPglucose--hexose-1-phosphate uridylyltransferase	0	0	0	1	0	0	0	0	0	0	0	0	0	0	0	0	0	0	0	0
K00973	rfbA, rmlA, rffH	glucose-1-phosphate thymidylyltransferase	0	0	0	0	1	0	0	1	0	0	0	1	0	1	0	1	1	1	1	0
K01007	pps, ppsA	pyruvate, water dikinase	0	0	1	0	0	1	1	0	0	0	0	0	0	0	0	0	0	0	0	0
K01069	gloB, gloC, HAGH	hydroxyacylglutathione hydrolase	1	0	0	0	0	0	0	0	1	0	0	0	0	0	0	0	0	0	0	0
K01091	gph	phosphoglycolate phosphatase	0	0	0	1	0	0	0	0	0	0	0	0	0	0	0	0	0	0	0	0
K01092	E3.1.3.25, IMPA, suhB	myo-inositol-1(or 4)-monophosphatase	1	0	0	0	0	0	0	0	0	0	0	0	0	0	0	0	0	0	0	0
K01101	E3.1.3.41	4-nitrophenyl phosphatase	0	0	1	0	0	0	0	0	0	0	0	0	0	0	0	0	0	0	0	0
K01126	E3.1.4.46, glpQ, ugpQ	glycerophosphoryl diester phosphodiesterase	0	0	0	0	0	0	0	1	0	0	0	0	0	0	0	0	0	0	0	0
K01151	nfo	deoxyribonuclease IV	0	0	0	0	0	0	0	1	0	0	0	0	0	0	0	0	0	0	0	0
K01174	nuc	micrococcal nuclease [EC:3.1.31.1]	0	0	0	0	0	0	0	1	0	0	0	0	0	0	0	0	0	0	0	0
K01196	AGL	glycogen debranching enzyme	0	0	0	1	0	0	0	0	0	0	0	0	0	0	0	0	0	0	0	0
K01208	cd, ma, nplT	cyclomaltodextrinase / maltogenic alpha-amylase / neopullulanase	0	1	0	0	0	0	0	0	0	0	0	0	0	0	0	0	0	0	0	0
K01247	alkA	DNA-3-methyladenine glycosylase II	0	0	0	0	0	0	0	0	0	0	0	1	0	0	0	0	0	0	0	0
K01255	CARP, pepA	leucyl aminopeptidase	0	0	0	0	0	1	0	0	0	0	0	0	0	0	0	0	0	0	0	0
K01256	pepN	aminopeptidase N	0	0	0	0	0	0	0	0	0	0	0	1	0	0	0	0	0	0	0	0
K01262	pepP	Xaa-Pro aminopeptidase [EC:3.4.11.9]	0	0	0	0	0	0	1	0	0	0	0	1	0	0	0	0	1	0	0	0
K01265	map	methionyl aminopeptidase [EC:3.4.11.18]	0	0	1	0	0	0	0	0	0	0	0	0	0	0	0	0	0	0	0	0
K01297	ldcA	muramoyltetrapeptide carboxypeptidase [EC:3.4.17.13]	0	0	0	0	0	0	0	0	0	0	0	0	1	1	1	1	1	1	0	1
K01358	clpP, CLPP	ATP-dependent Clp protease, protease subunit	0	0	0	0	0	0	0	0	0	0	0	0	0	0	0	0	0	0	0	1
K01409	KAE1	N6-L-threonylcarbamoyladenine synthase [EC:2.3.1.234]	0	1	1	0	1	0	0	0	0	1	1	0	1	1	1	1	1	1	1	1
K01424	E3.5.1.1, ansA, ansB	L-asparaginase	0	0	0	0	0	0	0	1	0	0	1	0	0	0	0	0	0	0	0	0
K01439	dapE	succinyl-diaminopimelate desuccinylase	0	0	1	0	0	0	1	0	0	0	0	0	0	0	0	0	0	0	0	0
K01480	speB	agmatinase	0	0	0	1	1	0	0	0	0	0	0	0	0	0	0	1	1	0	0	1
K01486	ade	adenine deaminase	1	0	0	0	0	0	0	0	1	0	0	0	0	0	0	0	0	0	0	0
K01491	folD	methylenetetrahydrofolate dehydrogenase (NADP+) / methenyltetrahydrofolate cyclohydrolase	0	0	0	0	0	0	0	0	0	0	0	1	0	0	0	0	0	0	0	0
K01493	comEB	dCMP deaminase	0	0	0	0	0	0	0	0	0	0	1	0	0	0	0	0	0	0	0	0
K01494	dcd	dCTP deaminase	0	0	0	1	0	0	0	1	0	0	0	0	0	0	0	0	0	0	0	0
K01507	ppa	inorganic pyrophosphatase	0	1	0	0	1	1	1	1	1	0	0	1	0	0	0	0	0	0	0	0
K01512	acyP	acylphosphatase	0	1	0	1	1	0	1	1	0	1	1	1	0	0	0	0	0	0	0	0
K01515	nudF	ADP-ribose pyrophosphatase	0	0	0	0	0	1	0	0	0	0	0	0	0	0	0	0	0	0	0	0
K01518	NUDT2	bis(5'-nucleosidyl)-tetraphosphatase	0	0	0	0	0	1	0	0	0	0	0	0	0	0	0	0	0	0	0	0
K01520	dut, DUT	dUTP pyrophosphatase	0	0	0	0	0	0	0	0	0	1	0	0	0	0	0	0	0	0	0	0
K01522	FHIT	bis(5'-adenosyl)-triphosphatase	0	0	0	0	0	0	0	0	0	0	1	1	0	0	0	0	0	0	0	0
K01531	mgtA	P-type Mg2+ transporter [EC:7.2.2.14]	1	0	1	0	0	0	1	0	0	0	0	0	0	0	0	0	0	0	0	0
K01535	PMA1, PMA2	H+-transporting ATPase	0	1	0	0	1	0	0	0	0	0	0	0	0	0	0	0	0	0	0	0
K01537	ATP2C	P-type Ca2+ transporter type 2C [EC:7.2.2.10]	0	1	0	0	1	0	1	1	0	0	0	0	0	0	0	0	0	0	0	0
K01611	speD, AMD1	S-adenosylmethionine decarboxylase	1	0	1	0	0	2	0	1	0	0	0	0	0	0	0	0	0	0	0	0
K01613	psd, PISD	phosphatidylserine decarboxylase	0	0	0	0	0	0	1	0	0	0	0	0	0	0	0	0	0	0	0	0
K01622	K01622	fructose 1,6-bisphosphate aldolase/phosphatase	0	0	0	0	0	0	0	0	1	0	1	0	0	0	0	0	0	0	0	0
K01641	E2.3.3.10	hydroxymethylglutaryl-CoA synthase	1	0	1	0	0	0	0	0	0	0	1	0	0	0	0	0	0	0	0	0
K01652	E2.2.1.6L, ilvB, ilvG, ilvI	acetolactate synthase I/II/III large subunit	0	0	0	0	0	0	0	1	0	0	0	0	0	0	0	0	0	0	0	0
K01669	phrB	deoxyribodipyrimidine photo-lyase [EC:4.1.99.3]	0	0	0	1	0	1	0	0	0	0	0	0	0	0	0	0	0	0	0	0
K01689	ENO, eno	enolase	0	0	1	1	0	0	1	0	1	0	0	0	0	0	0	0	0	0	0	0
K01710	rfbB, rmlB, rffG	dTDP-glucose 4,6-dehydratase	0	0	0	0	0	0	0	0	0	0	0	1	0	0	0	0	0	0	0	0
K01711	gmd, GMDS	GDPmannose 4,6-dehydratase	0	0	0	0	0	0	0	0	0	0	0	1	0	0	0	0	0	0	0	0
K01733	thrC	threonine synthase	0	0	0	0	0	0	0	0	0	0	0	0	1	1	1	1	1	1	1	0
K01738	cysK	cysteine synthase	0	0	0	0	0	0	0	0	0	0	0	0	1	1	1	1	1	1	1	1
K01755	argH, ASL	argininosuccinate lyase	0	0	0	0	0	0	0	0	0	0	0	0	0	0	0	1	0	0	1	0
K01756	purB, ADSL	adenylosuccinate lyase	0	0	0	0	0	0	0	0	0	0	1	1	1	1	1	1	0	1	1	1
K01779	racD	aspartate racemase	0	0	0	0	0	0	0	0	0	0	0	0	1	1	1	1	0	1	1	0
K01784	galE, GALE	UDP-glucose 4-epimerase	2	0	0	1	0	0	0	0	1	0	1	1	0	0	0	0	0	0	0	0
K01790	rfbC, rmlC	dTDP-4-dehydrorhamnose 3,5-epimerase	0	0	0	0	0	0	0	0	0	0	0	0	0	0	0	0	1	1	0	0
K01802	E5.2.1.8	peptidylprolyl isomerase [EC:5.2.1.8]	0	0	0	0	0	0	1	0	0	0	0	0	0	0	0	0	0	0	0	0
K01803	TPI, tpiA	triosephosphate isomerase (TIM)	0	1	0	0	1	0	0	0	0	0	0	0	0	0	0	0	0	0	0	0
K01808	rpiB	ribose 5-phosphate isomerase B	0	0	0	0	0	0	0	0	0	0	1	0	0	0	0	0	0	0	0	0
K01823	idi, IDI	isopentenyl-diphosphate Delta-isomerase	1	0	0	0	0	0	1	0	0	0	0	0	0	0	0	0	0	0	0	0
K01834	PGAM, gpmA	2,3-bisphosphoglycerate-dependent phosphoglycerate mutase	0	0	0	0	0	0	0	0	0	1	0	0	0	0	0	0	0	0	0	0
K01838	pgmB	beta-phosphoglucomutase	0	0	0	0	0	0	0	0	0	0	0	0	1	1	1	1	1	1	1	0
K01854	glf	UDP-galactopyranose mutase	0	0	0	0	0	1	0	0	0	0	0	0	0	0	0	0	0	0	0	0
K01867	WARS, trpS	tryptophanyl-tRNA synthetase	0	0	1	0	0	0	0	0	0	1	0	0	0	0	0	0	0	0	0	0
K01868	TARS, thrS	threonyl-tRNA synthetase	0	1	0	1	1	1	0	0	0	1	0	0	0	1	1	0	1	1	1	1
K01869	LARS, leuS	leucyl-tRNA synthetase	1	1	1	1	1	0	1	1	0	1	0	0	0	0	0	0	0	0	0	0
K01870	IARS, ileS	isoleucyl-tRNA synthetase	1	0	1	0	0	0	0	0	0	0	0	0	1	1	1	1	1	1	1	1
K01873	VARS, valS	valyl-tRNA synthetase	0	0	0	0	0	0	0	0	0	0	0	0	1	1	1	1	1	1	0	1
K01874	MARS, metG	methionyl-tRNA synthetase	1	0	1	0	0	0	1	0	0	1	0	1	1	1	1	1	1	1	1	0
K01880	GARS, glyS1	glycyl-tRNA synthetase	0	0	1	0	0	0	0	0	0	1	0	0	0	0	0	0	0	0	1	0
K01881	PARS, proS	prolyl-tRNA synthetase	1	1	1	0	0	0	1	0	0	0	0	1	0	0	0	0	0	0	0	0
K01883	CARS, cysS	cysteinyl-tRNA synthetase	0	0	1	0	0	1	0	1	0	0	2	0	0	0	0	0	0	0	0	0
K01885	EARS, gltX	glutamyl-tRNA synthetase	1	0	1	0	0	0	0	0	1	0	1	0	0	0	0	0	0	0	0	0
K01887	RARS, argS	arginyl-tRNA synthetase	1	0	0	0	0	1	0	0	0	1	0	0	0	0	0	0	0	0	0	0
K01890	FARSB, pheT	phenylalanyl-tRNA synthetase beta chain	0	0	1	0	0	0	0	1	0	1	0	0	0	0	0	0	0	0	0	0
K01893	NARS, asnS	asparaginyl-tRNA synthetase	1	0	0	0	0	1	0	0	1	0	1	1	1	1	1	1	0	1	1	0
K01914	asnA	aspartate--ammonia ligase	0	0	0	0	0	0	0	0	0	0	0	0	1	1	1	1	1	1	1	1
K01915	glnA, GLUL	glutamine synthetase	0	0	0	0	0	0	0	0	1	0	2	0	0	0	0	0	0	0	0	0
K01921	ddl	D-alanine-D-alanine ligase	0	1	0	1	1	0	0	0	0	0	0	0	1	1	1	1	1	1	1	0
K01923	purC	phosphoribosylaminoimidazole-succinocarboxamide synthase	0	0	0	0	0	0	0	0	0	0	1	0	0	0	0	0	0	0	0	0
K01933	purM	phosphoribosylformylglycinamidine cyclo-ligase	0	0	0	0	0	0	0	0	0	0	1	0	0	0	0	0	0	0	0	0
K01934	MTHFS	5-formyltetrahydrofolate cyclo-ligase	1	0	0	0	0	0	0	0	0	0	1	0	0	0	0	0	0	0	0	0
K01937	pyrG, CTPS	CTP synthase	0	0	1	0	0	0	0	0	0	0	0	0	0	0	0	0	0	0	0	0
K01939	purA, ADSS	adenylosuccinate synthase	0	0	0	0	0	0	0	0	0	0	0	1	1	1	1	1	1	1	1	1
K01940	argG, ASS1	argininosuccinate synthase	0	0	0	0	0	0	0	0	0	0	0	0	0	1	0	1	0	0	1	0
K01951	guaA, GMPS	GMP synthase (glutamine-hydrolysing)	0	0	0	0	0	0	0	1	0	0	1	0	1	1	1	1	1	1	1	0
K01952	PFAS, purL	phosphoribosylformylglycinamidine synthase	0	0	0	0	0	0	0	0	0	0	2	2	0	0	0	0	0	0	0	0
K01955	carB, CPA2	carbamoyl-phosphate synthase large subunit	0	0	0	0	0	0	0	0	0	0	0	0	0	0	0	1	0	1	1	0
K01956	carA, CPA1	carbamoyl-phosphate synthase small subunit	0	0	0	0	0	0	0	0	0	0	0	0	0	0	0	1	0	1	1	0
K01971	ligD	bifunctional non-homologous end joining protein LigD	0	0	0	0	0	0	0	1	0	1	0	0	0	0	0	0	0	0	0	0
K01974	RTCA	RNA 3'-terminal phosphate cyclase (ATP) [EC:6.5.1.4]	0	0	0	0	0	1	0	0	0	0	0	0	1	1	1	1	1	1	1	1
K01975	thpR	RNA 2',3'-cyclic 3'-phosphodiesterase [EC:3.1.4.58]	0	0	1	0	0	0	1	0	0	0	0	0	0	0	0	0	0	0	0	0
K01990	ABC-2.A	ABC-2 type transport system ATP-binding protein	0	2	0	1	2	0	0	1	0	0	0	0	0	0	0	0	0	0	0	0
K01992	ABC-2.P	ABC-2 type transport system permease protein	0	0	0	1	1	0	0	1	0	0	1	0	0	0	0	0	0	0	0	0
K02003	ABC.CD.A	putative ABC transport system ATP-binding protein	0	0	0	0	0	0	0	0	0	0	0	1	0	0	0	0	0	0	0	0
K02004	ABC.CD.P	putative ABC transport system permease protein	0	1	0	0	0	0	0	0	0	0	0	0	0	0	0	0	0	0	0	0
K02226	cobC, phpB	alpha-ribazole phosphatase	0	1	0	1	0	0	0	0	0	0	0	0	0	0	0	0	0	0	0	0
K02327	POLD1	DNA polymerase delta subunit 1	1	1	1	1	1	0	0	1	0	0	2	0	1	1	1	1	0	1	1	0
K02346	dinB	DNA polymerase IV [EC:2.7.7.7]	0	0	0	0	0	0	0	1	0	0	0	0	0	0	0	0	0	0	0	0
K02347	polX	DNA polymerase (family X)	0	0	0	0	0	0	0	1	0	0	0	1	0	0	0	0	0	0	0	0
K02428	rdgB	XTP/dITP diphosphohydrolase	0	0	0	0	0	0	0	0	1	0	0	0	0	0	0	0	0	0	0	0
K02434	gatB, PET112	aspartyl-tRNA(Asn)/glutamyl-tRNA(Gln) amidotransferase subunit B	0	1	0	1	1	0	0	1	0	0	0	0	0	0	0	0	0	0	0	0
K02472	wecC	UDP-N-acetyl-D-mannosaminuronic acid dehydrogenase	0	0	0	0	0	0	0	1	0	0	0	0	0	0	0	0	0	0	0	0
K02493	hemK	release factor glutamine methyltransferase [EC:2.1.1.297]	0	0	0	0	0	0	0	0	0	0	0	0	1	1	1	1	0	1	1	1
K02499	yabN	tetrapyrrole methylase family protein / MazG family protein	0	0	0	0	0	0	0	0	0	0	1	0	1	1	1	1	0	1	1	1
K02503	HINT1	histidine triad (HIT) family protein	0	0	0	0	0	2	0	0	0	1	0	0	0	0	0	0	0	0	0	0
K02523	ispB	octaprenyl-diphosphate synthase	0	0	1	0	0	0	0	0	0	0	0	0	0	0	0	0	0	0	0	0
K02528	ksgA	16S rRNA (adenine1518-N6/adenine1519-N6)-dimethyltransferase [EC:2.1.1.182]	0	0	0	0	0	0	1	0	0	0	0	0	0	0	0	0	0	0	0	0
K02600	nusA	transcription termination/antitermination protein NusA	0	0	0	0	0	0	0	0	0	0	0	0	0	0	0	0	0	0	0	1
K02601	nusG	transcription termination/antitermination protein NusG	0	0	0	0	0	0	0	0	0	0	0	0	1	1	1	1	1	1	1	1
K02626	pdaD	arginine decarboxylase	1	0	0	0	0	0	0	0	0	0	0	0	0	0	0	0	0	0	0	0
K02729	PSMA5	20S proteasome subunit alpha 5	0	0	1	0	0	0	0	0	0	0	1	0	0	0	0	0	0	0	0	0
K02737	PSMB5	20S proteasome subunit beta 5	0	0	0	0	0	0	0	0	0	0	1	0	0	1	0	1	1	1	0	1
K02863	RP-L1, MRPL1, rplA	large subunit ribosomal protein L1	1	0	1	0	0	1	1	1	1	0	1	0	1	1	1	1	0	1	1	0
K02864	RP-L10, MRPL10, rplJ	large subunit ribosomal protein L10	0	1	1	1	1	0	0	1	0	0	1	0	1	1	1	1	1	1	1	1
K02867	RP-L11, MRPL11, rplK	large subunit ribosomal protein L11	0	0	0	1	0	0	0	0	0	0	0	0	0	0	0	0	0	0	0	0
K02869	RP-L12, rpl12	large subunit ribosomal protein L12	0	0	0	0	0	1	0	0	0	0	0	0	0	0	0	0	0	0	0	0
K02871	RP-L13, MRPL13, rplM	large subunit ribosomal protein L13	0	0	1	0	0	0	1	1	0	0	0	0	0	0	0	0	0	0	0	0
K02872	RP-L13Ae, RPL13A	large subunit ribosomal protein L13Ae	0	0	0	0	0	0	0	0	0	1	1	0	1	1	1	1	1	1	1	1
K02874	RP-L14, MRPL14, rplN	large subunit ribosomal protein L14	0	0	0	0	0	1	0	1	0	1	1	0	1	1	1	1	1	1	1	1
K02875	RP-L14e, RPL14	large subunit ribosomal protein L14e	0	0	1	0	0	0	0	0	0	0	0	0	0	0	0	0	0	0	0	0
K02876	RP-L15, MRPL15, rplO	large subunit ribosomal protein L15	0	0	1	0	0	0	0	1	0	1	0	0	0	0	0	0	0	0	0	0
K02877	RP-L15e, RPL15	large subunit ribosomal protein L15e	1	1	0	0	1	1	0	0	0	0	1	0	1	1	1	1	1	1	1	1
K02878	RP-L16, MRPL16, rplP	large subunit ribosomal protein L16	0	0	0	0	0	0	0	0	0	0	0	0	0	0	0	0	1	0	0	0
K02881	RP-L18, MRPL18, rplR	large subunit ribosomal protein L18	0	0	0	1	0	0	1	0	0	1	0	0	0	0	0	0	0	0	0	0
K02883	RP-L18e, RPL18	large subunit ribosomal protein L18e	0	0	0	1	0	0	0	1	0	1	0	0	0	0	0	0	0	0	0	0
K02885	RP-L19e, RPL19	large subunit ribosomal protein L19e	1	1	1	1	1	0	0	1	1	1	1	0	1	1	1	1	1	1	1	0
K02886	RP-L2, MRPL2, rplB	large subunit ribosomal protein L2	1	1	1	1	1	0	0	1	1	1	1	0	1	1	1	1	1	1	1	1
K02889	RP-L21e, RPL21	large subunit ribosomal protein L21e	1	1	1	1	1	1	1	1	1	0	1	0	1	1	1	1	1	1	1	1
K02892	RP-L23, MRPL23, rplW	large subunit ribosomal protein L23	0	1	0	0	1	0	0	0	0	0	0	0	0	0	0	0	0	0	0	0
K02893	RP-L23Ae, RPL23A	large subunit ribosomal protein L23Ae	0	0	1	0	0	0	0	1	0	0	0	0	1	1	1	1	1	1	0	1
K02906	RP-L3, MRPL3, rplC	large subunit ribosomal protein L3	0	0	0	0	0	0	1	1	0	1	0	0	0	0	0	0	0	0	0	0
K02907	RP-L30, MRPL30, rpmD	large subunit ribosomal protein L30	0	1	1	0	1	1	0	1	0	1	0	0	1	1	1	1	1	1	1	0
K02912	RP-L32e, RPL32	large subunit ribosomal protein L32e	0	1	1	1	1	1	1	1	0	1	0	0	1	1	1	1	1	1	1	0
K02915	RP-L34e, RPL34	large subunit ribosomal protein L34e	0	0	1	0	0	0	0	0	0	0	0	0	0	0	0	0	0	0	0	0
K02921	RP-L37Ae, RPL37A	large subunit ribosomal protein L37Ae	0	0	1	0	0	0	1	1	0	1	0	0	0	0	0	0	0	0	0	0
K02922	RP-L37e, RPL37	large subunit ribosomal protein L37e	1	0	0	0	1	0	0	0	0	1	0	0	1	1	0	1	1	0	0	0
K02929	RP-L44e, RPL44	large subunit ribosomal protein L44e	0	0	1	1	1	0	0	1	1	1	0	0	1	1	1	1	1	1	1	1
K02930	RP-L4e, RPL4	large subunit ribosomal protein L4e	0	0	0	0	0	0	0	0	0	1	0	0	0	0	0	0	0	0	0	0
K02933	RP-L6, MRPL6, rplF	large subunit ribosomal protein L6	1	1	1	1	1	1	1	1	0	1	1	0	1	1	1	1	1	1	1	0
K02936	RP-L7Ae, RPL7A	large subunit ribosomal protein L7Ae	0	1	0	0	1	0	0	0	0	0	0	0	0	0	0	0	0	0	0	0
K02946	RP-S10, MRPS10, rpsJ	small subunit ribosomal protein S10	1	0	0	0	0	0	0	0	0	0	0	0	0	0	0	0	0	0	0	0
K02948	RP-S11, MRPS11, rpsK	small subunit ribosomal protein S11	0	1	1	0	1	0	0	0	0	1	0	0	0	0	0	0	0	0	0	0
K02949	RP-S11e, RPS11	small subunit ribosomal protein S11e	1	1	1	0	1	0	1	1	0	1	0	0	1	1	1	1	1	1	1	1
K02950	RP-S12, MRPS12, rpsL	small subunit ribosomal protein S12	0	0	0	0	0	0	0	1	0	0	0	0	0	0	0	0	0	0	0	0
K02965	RP-S19, rpsS	small subunit ribosomal protein S19	0	0	0	0	0	0	0	1	0	0	1	0	0	0	0	0	0	0	0	0
K02966	RP-S19e, RPS19	small subunit ribosomal protein S19e	0	0	1	0	0	0	0	1	0	1	0	0	0	0	0	0	0	0	0	0
K02967	RP-S2, MRPS2, rpsB	small subunit ribosomal protein S2	0	0	0	0	0	0	0	0	0	1	0	0	0	0	0	0	0	0	0	0
K02979	RP-S28e, RPS28	small subunit ribosomal protein S28e	0	0	0	1	0	0	0	1	0	0	0	0	0	0	0	0	0	0	0	0
K02982	RP-S3, rpsC	small subunit ribosomal protein S3	1	1	1	1	1	1	1	1	1	1	0	0	0	0	0	0	0	0	0	0
K02984	RP-S3Ae, RPS3A	small subunit ribosomal protein S3Ae	0	1	1	1	1	0	1	1	0	0	0	0	0	1	1	1	1	1	1	0
K02986	RP-S4, rpsD	small subunit ribosomal protein S4	0	0	1	0	0	0	0	0	0	1	0	0	0	0	0	0	0	0	0	0
K02987	RP-S4e, RPS4	small subunit ribosomal protein S4e	1	1	1	1	1	1	0	1	1	1	1	0	1	1	1	1	1	1	1	1
K02991	RP-S6e, RPS6	small subunit ribosomal protein S6e	1	0	1	0	1	1	1	1	0	0	0	0	0	0	0	0	0	0	0	0
K02994	RP-S8, rpsH	small subunit ribosomal protein S8	0	0	0	0	0	0	0	1	0	0	0	0	0	0	0	0	0	0	0	0
K02995	RP-S8e, RPS8	small subunit ribosomal protein S8e	1	0	1	1	1	1	1	1	1	1	0	0	1	1	0	1	0	1	1	1
K02996	RP-S9, MRPS9, rpsI	small subunit ribosomal protein S9	0	0	0	0	0	0	0	1	0	1	0	0	0	0	0	0	0	0	0	0
K03011	RPB3, POLR2C	DNA-directed RNA polymerase II subunit RPB3	0	0	0	0	0	0	0	0	0	0	1	0	0	0	0	0	0	0	0	0
K03019	RPC11, POLR3K	DNA-directed RNA polymerase III subunit RPC11	0	0	0	0	0	1	0	0	0	0	0	0	0	0	0	0	0	0	0	0
K03041	rpoA1	DNA-directed RNA polymerase subunit A'	0	0	1	0	0	0	0	0	0	1	1	0	0	0	0	0	0	0	0	0
K03042	rpoA2	DNA-directed RNA polymerase subunit A\	0	1	1	1	1	1	0	1	0	0	1	0	0	0	0	0	0	0	0	0
K03049	rpoE1	DNA-directed RNA polymerase subunit E'	0	0	0	0	1	0	0	1	0	0	0	0	1	1	1	1	1	1	1	1
K03051	rpoF	DNA-directed RNA polymerase subunit F	0	0	0	0	0	0	0	0	0	1	0	0	0	0	0	0	0	0	0	0
K03053	rpoH	DNA-directed RNA polymerase subunit H	0	1	1	1	1	0	0	0	0	0	0	0	0	0	0	0	0	0	0	0
K03057	tfs	transcription factor S	1	1	0	1	1	0	0	1	0	1	1	0	0	0	0	0	0	0	0	0
K03120	TBP, tbp	transcription initiation factor TFIID TATA-box-binding protein	0	1	1	1	1	0	0	1	0	0	1	0	1	1	1	1	0	1	1	1
K03151	thiI	tRNA uracil 4-sulfurtransferase	0	0	1	0	0	0	0	0	0	0	1	1	1	1	1	1	1	1	1	0
K03152	thiJ	protein deglycase [EC:3.5.1.124]	1	1	1	1	1	0	1	0	0	1	0	0	1	1	1	1	1	0	1	0
K03163	TOP1	DNA topoisomerase I [EC:5.6.2.1]	0	1	0	1	1	0	0	0	0	0	0	0	0	0	0	0	0	0	0	0
K03170	topG	reverse gyrase [EC:5.6.2.2 3.6.4.12]	0	0	0	0	0	1	0	0	0	0	0	0	0	0	0	0	0	0	0	0
K03215	rumA	23S rRNA (uracil1939-C5)-methyltransferase [EC:2.1.1.190]	0	0	0	0	0	1	0	0	0	1	0	0	0	0	0	0	0	0	0	0
K03231	EEF1A	elongation factor 1-alpha	0	0	0	0	0	0	0	1	0	0	0	0	0	0	0	0	0	0	0	0
K03236	EIF1A	translation initiation factor 1A	0	1	1	1	1	1	0	0	0	0	0	0	1	1	0	0	1	0	0	0
K03237	EIF2S1	translation initiation factor 2 subunit 1	0	0	1	0	0	0	1	0	0	0	1	0	1	1	1	1	1	1	1	1
K03238	EIF2S2	translation initiation factor 2 subunit 2	0	1	1	1	1	0	0	1	0	1	0	0	1	1	1	1	0	1	1	1
K03242	EIF2S3	translation initiation factor 2 subunit 3	1	0	0	1	1	0	0	0	0	0	1	0	1	1	1	1	1	1	1	1
K03243	EIF5B	translation initiation factor 5B	0	1	0	0	1	0	0	0	0	0	0	0	0	0	0	0	0	0	0	0
K03263	EIF5A	translation initiation factor 5A	1	0	1	0	0	0	1	0	1	0	1	0	0	0	0	0	0	0	0	0
K03264	EIF6	translation initiation factor 6	1	0	1	0	0	1	1	0	0	1	0	0	0	0	0	0	0	0	0	0
K03265	ETF1, ERF1	peptide chain release factor subunit 1	0	0	0	1	1	0	0	0	0	0	0	0	1	1	1	0	1	1	0	1
K03271	gmhA, lpcA	D-sedoheptulose 7-phosphate isomerase	0	1	0	0	0	0	0	1	0	0	0	1	0	0	0	0	0	0	0	0
K03284	corA	magnesium transporter	0	1	0	1	1	0	0	0	0	0	1	0	1	1	1	1	1	1	1	0
K03294	TC.APA	basic amino acid/polyamine antiporter, APA family	1	0	1	0	0	0	1	1	0	1	1	1	0	0	0	0	0	0	0	0
K03308	TC.NSS	neurotransmitter:Na+ symporter, NSS family	0	2	0	1	1	0	0	0	0	0	0	0	0	0	0	0	0	0	0	0
K03316	TC.CPA1	monovalent cation:H+ antiporter, CPA1 family	0	0	0	0	0	0	0	0	0	0	0	0	1	1	1	1	0	1	1	0
K03330	gatE	glutamyl-tRNA(Gln) amidotransferase subunit E	0	1	1	0	1	0	1	0	0	0	0	0	0	0	0	0	0	0	0	0
K03386	PRDX2_4, ahpC	peroxiredoxin 2/4	0	0	0	0	0	1	0	0	0	0	0	0	0	0	0	0	0	0	0	0
K03387	ahpF	NADH-dependent peroxiredoxin subunit F [EC:1.8.1.-]	0	0	0	0	0	0	0	1	0	0	0	0	0	0	0	0	0	0	0	0
K03413	cheY	two-component system, chemotaxis family, chemotaxis protein CheY	0	0	0	0	0	0	0	0	0	0	1	0	2	2	2	2	1	2	2	2
K03424	tatD	TatD DNase family protein [EC:3.1.21.-]	0	0	0	0	0	1	0	0	0	0	0	0	1	1	1	1	1	1	1	1
K03432	psmA, prcA	proteasome alpha subunit	1	1	0	1	1	0	0	0	0	0	0	0	1	1	1	1	1	1	1	1
K03433	psmB, prcB	proteasome beta subunit	1	0	1	0	0	0	0	1	0	0	0	0	0	0	0	0	0	0	0	0
K03538	POP4, RPP29	ribonuclease P protein subunit POP4	1	1	0	0	1	1	0	0	0	1	1	0	1	1	1	1	1	1	1	1
K03539	RPP1, RPP30	ribonuclease P/MRP protein subunit RPP1	0	0	1	0	0	0	0	0	0	0	0	0	0	0	0	0	0	0	0	0
K03540	RPR2, RPP21	ribonuclease P protein subunit RPR2	0	0	0	0	0	0	0	0	0	1	0	0	0	0	0	0	0	0	0	0
K03564	BCP	thioredoxin-dependent peroxiredoxin [EC:1.11.1.24]	0	1	0	1	1	0	0	0	0	0	0	0	0	0	0	0	0	0	0	0
K03574	mutT	8-oxo-dGTP diphosphatase [EC:3.6.1.55]	0	1	0	0	1	0	0	1	0	0	0	1	0	0	0	0	0	0	0	0
K03593	mrp	ATP-binding protein involved in chromosome partitioning	0	0	0	0	0	0	0	0	0	0	1	0	0	0	0	0	0	0	0	0
K03611	dsbB	protein dithiol:quinone oxidoreductase [EC:1.8.5.9]	0	0	0	0	0	0	0	0	0	0	0	0	0	0	0	0	1	0	0	0
K03622	ssh10b	archaea-specific DNA-binding protein	0	0	1	0	0	0	0	0	0	0	0	0	0	0	0	0	0	0	0	0
K03652	MPG	DNA-3-methyladenine glycosylase	0	0	1	0	0	1	0	0	0	0	0	0	0	0	0	0	0	0	0	0
K03653		N-glycosylase/DNA lyase [EC:3.2.2.- 4.2.99.18]	0	1	0	1	1	0	1	1	0	0	0	1	0	0	0	0	0	0	0	0
K03671	trxA	thioredoxin 1	0	0	0	0	0	1	0	0	0	1	2	0	0	0	0	0	0	0	0	0
K03679	RRP4, EXOSC2	exosome complex component RRP4	0	0	0	0	0	0	0	0	1	0	1	0	0	0	0	0	0	0	0	0
K03686	dnaJ	molecular chaperone DnaJ	0	0	0	0	0	0	0	0	0	0	0	0	1	1	1	1	1	1	1	1
K03718	asnC	Lrp/AsnC family transcriptional regulator, regulator for asnA, asnC and gidA	0	0	0	0	0	1	0	1	0	0	1	0	0	0	0	0	0	0	0	0
K03719	lrp	Lrp/AsnC family transcriptional regulator, leucine-responsive regulatory protein	0	0	0	0	0	0	0	0	0	0	1	0	0	0	0	0	0	0	0	0
K03724	lhr	ATP-dependent helicase Lhr and Lhr-like helicase [EC:3.6.4.-]	0	1	1	1	1	1	1	1	0	2	1	0	1	1	1	1	1	1	1	1
K03738	aor	aldehyde:ferredoxin oxidoreductase	0	0	0	0	0	0	0	0	0	0	0	0	1	1	1	1	1	0	1	0
K03744	lemA	LemA protein	0	1	1	0	1	0	0	0	0	0	0	1	0	0	0	0	0	0	0	1
K03768	PPIB	peptidyl-prolyl cis-trans isomerase B (cyclophilin B) [EC:5.2.1.8]	0	0	0	0	0	0	0	0	0	0	0	0	1	1	1	0	1	1	0	1
K03775	slyD	FKBP-type peptidyl-prolyl cis-trans isomerase SlyD [EC:5.2.1.8]	0	0	1	0	0	0	0	0	0	0	0	0	1	1	1	1	1	1	1	1
K03799	htpX	heat shock protein HtpX [EC:3.4.24.-]	0	0	0	0	0	0	0	1	0	0	1	0	0	0	0	0	0	0	0	0
K03810	mviM	virulence factor	0	0	0	0	0	0	0	0	0	0	0	1	0	0	0	0	0	0	0	0
K03857	PIGA, GPI3	phosphatidylinositol N-acetylglucosaminyltransferase subunit A	0	0	0	0	0	0	0	0	1	0	0	0	0	0	0	0	0	0	0	0
K03918	lat	L-lysine 6-transaminase [EC:2.6.1.36]	0	0	0	0	0	0	0	0	0	0	0	0	0	0	0	0	0	0	1	0
K03926	cutA	periplasmic divalent cation tolerance protein	1	0	0	0	0	0	0	1	0	0	0	0	0	0	0	0	0	1	0	0
K03975	dedA	membrane-associated protein	0	0	0	0	0	0	0	0	0	0	0	0	1	1	1	1	1	1	1	0
K04034	bchE	anaerobic magnesium-protoporphyrin IX monomethyl ester cyclase	0	1	0	1	1	0	0	0	0	0	0	0	1	1	1	1	1	0	1	1
K04042	glmU	bifunctional UDP-N-acetylglucosamine pyrophosphorylase / glucosamine-1-phosphate N-acetyltransferase	0	0	0	0	0	0	0	0	0	0	1	0	0	0	0	0	0	0	0	0
K04069	pflA	pyruvate formate lyase activating enzyme [EC:1.97.1.4]	0	0	0	0	0	1	1	0	0	2	0	0	0	1	0	0	1	0	0	0
K04070	pflX	putative pyruvate formate lyase activating enzyme [EC:1.97.1.4]	1	0	0	0	0	1	0	0	0	1	1	0	0	0	0	0	0	0	0	0
K04484	radB	DNA repair protein RadB	0	0	1	0	0	0	0	0	0	0	0	0	0	0	0	0	0	0	0	0
K04488	iscU	nitrogen fixation protein NifU and related proteins	1	1	0	0	1	0	0	0	0	0	0	1	1	1	0	1	1	0	1	1
K04564	SOD2	superoxide dismutase, Fe-Mn family	0	1	0	1	1	1	0	0	0	0	0	0	1	0	0	1	0	1	0	0
K04566	lysK	lysyl-tRNA synthetase, class I	0	0	0	0	0	0	1	1	0	0	1	0	0	0	0	0	0	0	0	0
K04567	KARS, lysS	lysyl-tRNA synthetase, class II	1	1	1	1	1	1	0	0	0	1	0	0	0	0	0	0	0	0	0	0
K04654	hypD	hydrogenase expression/formation protein HypD	0	0	0	0	0	0	0	0	1	0	0	0	0	0	0	0	0	0	0	0
K04655	hypE	hydrogenase expression/formation protein HypE	0	0	0	0	0	0	0	0	1	0	0	0	0	0	0	0	0	0	0	0
K04767	acuB	acetoin utilization protein AcuB	0	0	0	0	0	0	0	1	0	0	0	0	0	0	0	0	0	0	0	0
K04794	PTH2	peptidyl-tRNA hydrolase, PTH2 family [EC:3.1.1.29]	0	1	0	0	1	0	0	0	0	0	0	0	1	1	1	1	1	0	1	0
K04795	flpA	fibrillarin-like pre-rRNA processing protein	1	1	1	0	1	1	1	0	0	0	0	0	0	0	0	0	0	0	0	0
K04799	FEN1, RAD2	flap endonuclease-1	0	0	0	0	0	0	0	1	0	0	1	0	1	1	1	1	1	1	1	1
K05595	marC	multiple antibiotic resistance protein	0	0	0	0	0	0	0	1	0	0	0	0	0	0	0	0	0	0	0	0
K05710	hcaC	3-phenylpropionate/trans-cinnamate dioxygenase ferredoxin component	0	0	0	0	0	0	1	1	0	0	0	0	0	0	0	0	0	0	0	0
K05770	TSPO, BZRP	translocator protein	0	0	0	0	0	0	0	0	0	0	0	1	1	0	1	1	1	1	1	1
K05825	LYSN	2-aminoadipate transaminase	0	0	1	0	0	0	0	0	0	0	0	0	0	0	0	0	0	0	0	0
K05844	rimK	ribosomal protein S6--L-glutamate ligase [EC:6.3.2.-]	0	0	0	0	0	0	0	0	0	0	1	0	0	0	0	0	0	0	0	0
K05928	E2.1.1.95	tocopherol O-methyltransferase	0	0	0	0	0	0	0	0	0	0	0	0	1	0	0	0	0	0	1	0
K05982		deoxyribonuclease V [EC:3.1.21.7]	0	0	0	0	0	1	0	0	0	0	2	0	0	0	0	0	0	0	0	0
K06153	bacA	undecaprenyl-diphosphatase	0	0	0	0	0	0	0	0	0	0	0	0	1	1	1	1	1	1	1	1
K06174	ABCE1	ATP-binding cassette, sub-family E, member 1	0	0	0	0	0	0	1	0	0	0	1	0	1	0	1	1	1	1	0	1
K06865		ATPase	1	0	1	1	1	0	0	1	0	0	1	0	1	1	0	0	1	1	1	0
K06871		uncharacterized protein	0	0	0	0	0	0	0	0	0	0	1	0	0	0	0	0	0	0	0	0
K06878		tRNA-binding protein	1	1	0	1	1	0	0	1	0	0	0	1	0	0	0	0	0	0	0	0
K06890		uncharacterized protein	0	0	0	1	0	0	0	0	0	0	0	0	0	0	0	0	0	0	0	0
K06897	K06897	7,8-dihydropterin-6-yl-methyl-4-(beta-D-ribofuranosyl)aminobenzene 5'-phosphate synthase	0	0	0	0	0	0	0	0	0	1	0	0	0	0	0	0	0	0	0	0
K06911	PIR	quercetin 2,3-dioxygenase [EC:1.13.11.24]	0	0	0	0	0	0	0	0	0	0	0	1	0	0	0	0	0	0	0	0
K06915		uncharacterized protein	0	0	0	0	0	1	0	0	0	0	0	0	0	0	0	0	0	0	0	0
K06921		uncharacterized protein	2	0	0	0	0	0	0	0	0	0	0	0	1	1	1	1	2	1	1	0
K06927	DPH6	diphthine-ammonia ligase [EC:6.3.1.14]	0	1	0	1	1	0	0	0	0	0	0	0	1	1	1	1	1	1	1	0
K06928	NTPCR	nucleoside-triphosphatase	1	0	0	0	0	0	0	0	0	0	0	0	0	0	0	0	0	0	0	0
K06937			1	0	1	0	0	0	1	0	0	0	1	0	0	0	0	0	0	0	0	0
K06943	NOG1	nucleolar GTP-binding protein	0	0	1	0	0	0	0	0	0	0	0	0	0	0	0	0	0	0	0	0
K06950		uncharacterized protein	1	0	0	0	0	0	0	0	1	0	0	2	0	0	0	0	0	0	0	0
K06951		uncharacterized protein	1	0	0	0	0	0	0	0	0	0	0	0	0	0	0	0	0	0	0	0
K06953		uncharacterized protein	0	1	0	1	1	0	0	1	0	0	0	0	1	1	1	1	1	1	1	1
K06957	tmcA	tRNA(Met) cytidine acetyltransferase [EC:2.3.1.193]	0	0	0	0	0	1	0	0	0	1	0	0	0	0	0	0	0	0	0	0
K06961	KRR1	ribosomal RNA assembly protein	0	0	0	0	0	0	0	0	0	0	1	0	0	0	0	0	0	0	0	0
K06965	PELO, DOM34, pelA	protein pelota	0	0	0	0	0	0	1	0	0	0	0	0	0	0	0	0	0	0	0	0
K06966	ppnN	pyrimidine/purine-5'-nucleotide nucleosidase	0	0	0	0	0	0	0	0	0	0	1	0	0	0	0	0	0	0	0	0
K06974	amzA	archaemetzincin [EC:3.4.-.-]	0	1	1	1	1	0	1	0	0	0	0	0	0	0	0	0	0	0	0	0
K06990	MEMO1	MEMO1 family protein	1	1	1	1	1	0	1	0	0	0	1	0	1	1	1	1	1	1	1	1
K06997	yggS	PLP dependent protein	0	0	0	0	0	0	0	0	0	0	1	0	0	0	0	0	0	0	0	0
K07001		NTE family protein	0	0	0	1	1	0	0	0	0	0	0	0	1	1	1	1	1	1	1	1
K07011			0	0	0	0	0	0	0	0	0	0	0	0	0	0	0	0	0	1	0	0
K07023		putative hydrolases of HD superfamily	0	0	0	0	0	0	0	0	0	0	0	1	0	0	0	0	0	0	0	0
K07031	hddA	D-glycero-alpha-D-manno-heptose-7-phosphate kinase	0	0	0	0	0	0	0	1	0	0	0	1	0	0	0	0	0	0	0	0
K07041		uncharacterized protein	0	0	0	0	0	0	0	0	0	1	0	0	0	0	0	0	1	0	0	0
K07050	AARSD1	misacylated tRNA(Ala) deacylase [EC:3.1.1.-]	0	0	0	0	0	0	0	0	0	0	1	0	0	0	0	0	1	0	0	0
K07055	TRM12	tRNA wybutosine-synthesizing protein 2 [EC:2.5.1.114]	1	0	1	0	0	0	1	0	0	1	1	0	1	1	1	1	1	1	1	1
K07057	bpsA	N4-bis(aminopropyl)spermidine synthase [EC:2.5.1.128]	1	0	0	0	0	0	0	0	0	0	0	0	0	0	0	0	0	0	0	0
K07060	nob1	endoribonuclease Nob1 [EC:3.1.-.-]	0	0	1	0	0	0	0	0	0	0	0	0	0	0	0	0	0	0	0	0
K07068		uncharacterized protein	0	0	0	0	0	0	0	0	0	0	0	1	0	0	0	0	0	0	0	0
K07089		uncharacterized protein	1	1	0	1	1	0	0	0	0	0	0	0	0	0	0	0	0	0	0	0
K07095		uncharacterized protein	0	0	0	0	0	1	0	0	0	0	0	0	0	0	0	0	0	0	0	0
K07096		uncharacterized protein	0	1	0	0	0	0	0	0	0	0	0	0	0	0	0	0	0	0	0	0
K07100		putative phosphoribosyl transferase	0	0	1	0	0	0	0	0	0	0	0	0	0	0	0	0	0	0	0	0
K07129		uncharacterized protein	0	0	1	0	0	0	1	0	0	0	0	0	0	0	0	0	0	0	0	0
K07130	kynB	arylformamidase	0	0	0	0	0	0	0	0	0	0	0	0	1	1	1	1	1	1	1	1
K07133		uncharacterized protein	0	0	0	0	0	0	0	0	0	0	0	0	0	0	1	0	0	0	0	0
K07137		uncharacterized protein	0	0	0	0	0	0	0	0	0	0	0	0	1	1	1	1	1	1	1	1
K07159		uncharacterized protein	0	1	1	0	1	0	0	1	0	1	0	0	1	1	1	1	1	1	1	1
K07178	RIOK1	RIO kinase 1	0	1	0	1	1	1	1	0	0	0	0	0	1	1	1	1	1	1	1	1
K07254	atrm56	tRNA (cytidine56-2'-O)-methyltransferase [EC:2.1.1.206]	1	0	0	0	0	0	0	0	0	0	1	0	0	0	0	0	0	0	0	0
K07432	ALG13	beta-1,4-N-acetylglucosaminyltransferase	0	0	0	1	0	0	0	0	0	0	0	0	1	1	1	1	1	1	1	0
K07441	ALG14	beta-1,4-N-acetylglucosaminyltransferase	0	0	0	0	0	0	0	0	0	0	0	0	1	1	1	0	1	1	1	0
K07442	TRM61	tRNA (adenine57-N1/adenine58-N1)-methyltransferase catalytic subunit [EC:2.1.1.219 2.1.1.220]	0	1	1	0	0	0	0	0	0	0	1	0	0	0	0	0	0	0	0	0
K07457		endonuclease III related protein	0	1	0	1	1	0	0	0	0	0	0	0	0	0	0	0	0	0	0	0
K07461		putative endonuclease	0	0	0	0	0	0	0	0	0	0	0	1	0	0	0	0	0	0	0	0
K07472	TIP49	TBP-interacting protein	0	1	0	0	1	1	1	1	0	0	0	0	0	0	0	0	0	0	0	0
K07507	mgtC	putative Mg2+ transporter-C (MgtC) family protein	1	1	0	1	1	1	0	1	0	0	0	0	0	0	0	0	0	0	0	0
K07558	cca	tRNA nucleotidyltransferase (CCA-adding enzyme) [EC:2.7.7.72]	0	0	0	0	0	0	1	1	0	0	0	0	0	0	0	0	0	0	0	0
K07566	tsaC	L-threonylcarbamoyladenylate synthase [EC:2.7.7.87]	0	1	0	1	1	0	0	1	1	0	0	0	0	0	0	0	0	0	0	0
K07579		putative methylase	0	0	0	0	0	0	0	1	0	1	0	0	0	1	1	1	1	1	0	0
K07583	PUS10	tRNA pseudouridine synthase 10 [EC:5.4.99.25]	1	0	1	1	0	0	1	1	0	0	1	0	0	0	0	0	0	0	0	0
K07636	phoR	two-component system, OmpR family, phosphate regulon sensor histidine kinase PhoR	0	0	0	1	0	0	0	0	0	0	0	0	0	0	0	0	0	0	0	0
K07731		putative transcriptional regulator	1	0	1	0	0	0	0	0	1	0	1	0	0	0	0	0	0	0	0	0
K07738	nrdR	transcriptional repressor NrdR	0	0	0	0	0	0	0	0	0	0	1	0	0	0	0	0	0	0	0	0
K07739	ELP3	elongator complex protein 3 [EC:2.3.1.48]	0	1	0	1	1	1	0	0	0	0	0	0	1	1	1	1	1	1	1	1
K07755	AS3MT	arsenite methyltransferase [EC:2.1.1.137]	0	0	0	0	0	0	0	0	0	0	0	0	1	1	1	1	1	1	1	0
K08094	hxlB	6-phospho-3-hexuloisomerase	0	0	0	0	0	0	0	0	0	0	1	0	0	0	0	0	0	0	0	0
K08151			0	1	0	1	1	0	0	0	0	0	0	0	1	1	1	1	1	1	1	1
K08256	pimA	phosphatidyl-myo-inositol alpha-mannosyltransferase	0	0	0	0	1	0	0	0	0	0	0	0	0	0	0	0	0	0	0	0
K08678	UXS1, uxs	UDP-glucuronate decarboxylase	0	1	0	1	1	0	0	1	0	0	0	1	0	0	0	0	0	0	0	0
K08776	NPEPPS	puromycin-sensitive aminopeptidase [EC:3.4.11.-]	0	0	0	0	0	0	0	1	0	0	0	0	0	0	0	0	0	0	0	0
K08851	TP53RK	TP53 regulating kinase and related kinases [EC:2.7.11.1]	0	1	0	0	1	0	0	0	0	0	0	0	0	0	0	0	0	0	0	0
K08978	TC.BAT1	bacterial/archaeal transporter family protein	0	1	0	1	1	0	0	0	0	0	0	0	0	0	0	0	0	0	0	0
K09002	csm3	CRISPR-associated protein Csm3	0	0	0	0	1	0	0	0	0	0	0	0	0	0	0	0	0	0	0	0
K09003		uncharacterized protein	0	0	0	0	0	0	0	0	0	1	1	0	0	0	0	0	0	0	0	0
K09013	sufC	Fe-S cluster assembly ATP-binding protein	0	1	0	1	1	1	0	0	0	0	0	1	0	0	0	0	0	0	0	0
K09014	sufB	Fe-S cluster assembly protein SufB	0	1	0	0	1	0	0	1	0	0	0	1	0	0	0	0	0	0	0	0
K09015	sufD	Fe-S cluster assembly protein SufD	0	0	0	0	0	0	0	0	0	0	0	1	0	0	0	0	0	0	0	0
K09022	ridA	2-iminobutanoate/2-iminopropanoate deaminase [EC:3.5.99.10]	0	0	0	0	0	0	0	0	0	0	0	0	2	2	2	2	2	2	2	2
K09120		uncharacterized protein	0	0	0	0	0	1	0	0	0	1	0	0	0	0	0	0	0	0	0	0
K09128		uncharacterized protein	0	0	0	0	0	0	0	0	1	0	1	0	0	0	0	0	0	0	0	0
K09129		uncharacterized protein	0	1	0	0	1	0	1	0	0	0	0	0	0	0	0	0	0	0	0	0
K09141		uncharacterized protein	0	0	1	0	0	0	0	0	0	1	1	0	0	0	0	0	0	0	0	0
K09147		uncharacterized protein	0	0	0	0	0	0	0	1	0	0	0	0	0	0	0	0	0	0	0	0
K09148		uncharacterized protein	0	0	0	1	1	0	0	0	0	0	0	0	0	0	0	0	0	0	0	0
K09150		uncharacterized protein	1	0	0	0	0	0	0	0	0	0	0	0	0	0	0	0	0	0	0	0
K09163		uncharacterized protein	0	0	0	0	0	1	0	0	0	0	0	0	1	1	1	1	1	0	1	0
K09181	yfiQ	acetyltransferase	0	0	0	0	0	0	0	0	0	0	0	0	1	1	1	1	1	1	1	0
K09186	MLL1	[histone H3]-lysine4 N-trimethyltransferase MLL1	0	0	0	1	0	0	0	0	0	0	0	1	0	0	0	0	0	0	0	0
K09578	PIN1	peptidyl-prolyl cis-trans isomerase NIMA-interacting 1 [EC:5.2.1.8]	0	0	0	0	0	0	0	0	0	0	0	1	0	0	0	0	0	0	0	0
K09721		uncharacterized protein	0	0	0	0	0	0	0	1	0	1	0	0	1	1	1	1	1	1	1	0
K09735	dpck	GTP-dependent dephospho-CoA kinase	0	0	0	1	1	0	0	0	0	0	0	0	0	0	0	0	0	0	0	0
K09738		uncharacterized protein	0	0	0	1	0	0	0	0	0	0	1	0	0	0	0	0	0	0	0	0
K09759	aspC, aspS	nondiscriminating aspartyl-tRNA synthetase	0	0	0	0	0	0	1	0	1	0	0	0	1	1	1	0	1	0	1	0
K09799		uncharacterized protein	0	0	0	0	0	0	0	0	0	0	0	1	0	0	0	0	0	0	0	0
K09903	pyrH	uridylate kinase	0	0	0	0	0	0	0	1	0	0	0	0	0	0	0	0	0	0	0	0
K10563	mutM, fpg	formamidopyrimidine-DNA glycosylase	0	0	0	0	0	1	0	0	0	0	0	0	0	0	0	0	0	0	0	0
K10679	nfnB, nfsB	nitroreductase / dihydropteridine reductase	0	1	0	1	1	0	0	0	0	0	0	0	0	0	0	0	0	0	0	0
K10773	NTH	endonuclease III	0	1	0	0	1	0	1	1	0	1	1	0	0	0	0	0	0	0	0	0
K10848	ERCC4, XPF	DNA excision repair protein ERCC-4	0	0	1	0	0	0	0	0	0	0	1	0	0	0	0	0	0	0	0	0
K10979	ku	DNA end-binding protein Ku	0	0	0	0	0	0	0	1	0	0	0	0	0	0	0	0	0	0	0	0
K11131	DKC1, NOLA4, CBF5	H/ACA ribonucleoprotein complex subunit 4	0	0	1	0	0	0	0	1	0	0	0	0	0	0	0	0	0	0	0	0
K11600	RRP41, EXOSC4, SKI6	exosome complex component RRP41	1	1	0	1	1	0	0	1	0	1	1	0	1	1	1	1	1	1	1	1
K11645	fbaB	fructose-bisphosphate aldolase, class I	1	1	0	1	1	0	0	0	0	0	0	0	0	0	0	0	0	0	0	0
K11717	sufS	cysteine desulfurase / selenocysteine lyase	0	1	0	0	1	0	0	1	0	0	0	1	0	0	0	0	0	0	0	0
K11754	folC	dihydrofolate synthase / folylpolyglutamate synthase	0	0	0	0	0	0	0	0	0	0	1	0	0	0	0	0	0	0	0	0
K12574	rnj	ribonuclease J	1	1	0	1	1	0	0	0	0	0	0	0	0	0	0	0	0	0	0	0
K12589	RRP42, EXOSC7	exosome complex component RRP42	0	0	0	0	0	0	0	0	0	1	1	0	0	0	0	0	0	0	0	0
K12960	mtaD	5-methylthioadenosine/S-adenosylhomocysteine deaminase	0	0	0	0	0	0	0	0	0	0	1	0	0	0	0	0	0	0	0	0
K13043	argF	N-succinyl-L-ornithine transcarbamylase [EC:2.1.3.11]	0	0	0	0	0	0	0	0	0	0	0	0	0	0	0	1	0	0	1	0
K13277	epr	minor extracellular protease Epr [EC:3.4.21.-]	0	0	0	0	0	0	0	0	0	0	0	0	0	0	1	0	0	0	0	0
K13678	cpoA	1,2-diacylglycerol-3-alpha-glucose alpha-1,2-galactosyltransferase [EC:2.4.1.-]	0	0	0	0	0	0	1	0	0	0	0	0	0	0	0	0	0	0	0	0
K13787	idsA	geranylgeranyl diphosphate synthase, type I	0	0	0	0	0	0	0	0	0	0	0	1	0	0	0	0	0	0	0	0
K13798	rpoB	DNA-directed RNA polymerase subunit B	1	0	1	0	0	0	1	0	0	0	1	0	0	0	0	0	0	0	0	0
K13993	HSP20	HSP20 family protein	0	0	0	0	0	0	0	1	0	0	0	0	0	0	0	0	0	0	0	0
K14126	mvhA, vhuA, vhcA	F420-non-reducing hydrogenase large subunit	0	0	0	0	0	0	0	0	0	0	1	0	0	0	0	0	0	0	0	0
K14168	CTU1, NCS6	cytoplasmic tRNA 2-thiolation protein 1	0	0	0	0	0	0	0	0	0	0	0	0	1	1	1	1	1	1	1	1
K14260	alaA	alanine-synthesizing transaminase	1	1	0	1	1	0	0	0	0	0	0	1	0	0	0	0	0	0	0	0
K14415	RTCB	tRNA-splicing ligase RtcB (3'-phosphate/5'-hydroxy nucleic acid ligase) [EC:6.5.1.8]	0	0	0	0	0	0	0	0	0	1	0	0	0	0	0	0	0	0	0	0
K14445	SLC13A2_3_5	solute carrier family 13 (sodium-dependent dicarboxylate transporter), member 2/3/5	0	0	0	0	0	0	0	0	0	0	0	0	1	0	1	1	0	0	1	1
K14537	NUG2, GNL2	nuclear GTP-binding protein	0	0	0	0	0	0	0	0	0	0	0	0	1	1	1	1	1	1	1	1
K14540	rbgA	ribosome biogenesis GTPase A	0	1	0	1	0	0	0	0	0	0	0	0	0	0	0	0	0	0	0	0
K14563	NOP1, FBL	rRNA 2'-O-methyltransferase fibrillarin	0	0	0	0	0	0	0	0	0	0	1	0	0	0	1	0	0	0	0	0
K14564	NOP56	nucleolar protein 56	0	1	1	1	1	0	1	0	0	1	1	0	1	1	1	1	1	1	1	1
K14574	SDO1, SBDS	ribosome maturation protein SDO1	0	1	0	1	1	0	0	1	0	0	1	0	1	1	1	1	1	1	1	1
K14656	ribL	FAD synthetase	0	0	0	0	0	0	0	0	0	0	1	0	0	0	0	0	0	0	0	0
K15255	PIF1	ATP-dependent DNA helicase PIF1 [EC:3.6.4.12]	0	1	0	1	1	0	0	0	0	0	0	0	0	0	0	0	0	0	0	0
K15342	cas1	CRISP-associated protein Cas1	0	0	0	0	1	0	0	0	0	0	0	0	0	0	0	0	0	0	0	0
K15429	TRM5	tRNA (guanine37-N1)-methyltransferase [EC:2.1.1.228]	0	0	1	0	0	1	0	0	0	0	0	0	0	0	0	0	0	0	0	0
K15449	TYW1	tRNA wybutosine-synthesizing protein 1 [EC:4.1.3.44]	0	1	0	1	1	0	0	0	0	0	0	0	0	0	0	0	0	0	0	0
K15635	apgM	2,3-bisphosphoglycerate-independent phosphoglycerate mutase	0	0	1	0	0	0	0	0	0	0	0	0	0	0	0	0	0	0	0	0
K15778	pmm-pgm	phosphomannomutase / phosphoglucomutase	1	0	0	0	0	0	0	0	0	0	0	0	0	0	0	0	0	0	0	0
K15865	CDKAL1	threonylcarbamoyladenosine tRNA methylthiotransferase CDKAL1 [EC:2.8.4.5]	0	0	0	1	0	0	0	0	0	0	0	0	0	0	0	0	0	0	0	0
K16150	K16150	glycogen synthase	0	0	0	0	0	1	0	0	0	0	0	0	0	0	0	0	0	0	0	0
K16317	trmY	tRNA (pseudouridine54-N1)-methyltransferase [EC:2.1.1.257]	0	1	1	1	1	0	0	0	0	1	0	0	0	0	0	0	0	0	0	0
K16870	wbbL	N-acetylglucosaminyl-diphospho-decaprenol L-rhamnosyltransferase	0	0	0	1	0	0	0	0	0	0	0	0	0	0	0	0	0	0	0	0
K17103	CHO1, pssA	CDP-diacylglycerol---serine O-phosphatidyltransferase	0	0	1	0	0	0	1	0	0	0	0	0	0	0	0	0	0	0	0	0
K17104	E2.5.1.41	phosphoglycerol geranylgeranyltransferase	1	0	0	0	0	0	1	0	1	0	1	0	0	0	0	0	0	0	0	0
K17105	E2.5.1.42	geranylgeranylglycerol-phosphate geranylgeranyltransferase	1	0	0	0	0	0	1	0	0	0	1	0	0	0	0	0	0	0	0	0
K17623	PUDP	pseudouridine 5'-phosphatase [EC:3.1.3.96]	1	0	0	0	0	0	0	0	0	0	0	0	0	0	0	0	0	0	0	0
K17758	nnrD	ADP-dependent NAD(P)H-hydrate dehydratase [EC:4.2.1.136]	0	0	0	0	0	0	0	0	0	1	1	0	0	0	0	0	0	0	0	0
K17816	NUDT1	8-oxo-dGTP diphosphatase / 2-hydroxy-dATP diphosphatase [EC:3.6.1.55 3.6.1.56]	1	0	0	0	0	0	0	0	0	0	0	0	0	0	0	0	0	0	0	0
K17870	nox1	NADH oxidase (H2O2-forming) [EC:1.6.3.3]	0	0	0	0	0	0	0	0	0	1	2	0	0	0	0	0	0	0	0	0
K18237		ribose 1	0	0	1	0	0	0	1	0	0	0	0	0	0	0	0	0	0	0	0	0
K18532	AK6, FAP7	adenylate kinase	1	1	1	1	1	0	1	0	0	0	0	0	0	0	0	0	0	0	0	0
K18779	tgtA	7-cyano-7-deazaguanine tRNA-ribosyltransferase [EC:2.4.2.48]	0	0	0	0	0	1	0	0	0	0	0	0	0	0	0	0	0	0	0	0
K18785	mp2	beta-1,4-mannooligosaccharide/beta-1,4-mannosyl-N-acetylglucosamine phosphorylase [EC:2.4.1.319 2.4.1.320]	0	0	0	0	0	0	0	0	1	0	0	0	0	0	0	0	0	0	0	0
K18929	lldF	L-lactate dehydrogenase complex protein LldF	0	0	0	0	0	0	0	0	0	0	0	0	1	1	1	1	1	1	1	1
K18931	ampp	AMP phosphorylase [EC:2.4.2.57]	1	0	0	0	0	0	1	0	0	1	0	0	0	0	0	0	0	0	0	0
K19225	gluP	rhomboid protease GluP [EC:3.4.21.105]	0	0	0	1	0	0	0	0	0	0	0	0	0	0	0	0	0	0	0	0
K19306	BUD23	18S rRNA (guanine1575-N7)-methyltransferase [EC:2.1.1.309]	0	0	0	0	0	0	1	0	0	0	0	0	0	0	0	0	0	0	0	0
K19425	epsH	glycosyltransferase EpsH [EC:2.4.-.-]	0	0	0	0	0	0	0	0	1	0	0	0	0	0	0	0	0	0	0	0
K19664	carS	CDP-2,3-bis-(O-geranylgeranyl)-sn-glycerol synthase	0	0	1	0	0	0	1	0	1	0	0	0	0	0	0	0	0	0	0	0
K19689	ampS	aminopeptidase [EC:3.4.11.-]	0	0	0	0	0	0	0	0	0	1	0	0	1	1	0	1	0	1	1	1
K19710	E2.7.7.53	ATP adenylyltransferase	1	0	0	0	0	0	0	0	0	0	0	0	0	0	0	0	0	0	0	0
K20215	dph5	diphthine synthase [EC:2.1.1.98]	0	0	0	0	1	0	0	0	0	0	0	0	0	0	0	0	0	0	0	0
K20608	tet	tetrahedral aminopeptidase [EC:3.4.11.-]	0	0	0	0	0	0	0	1	0	0	0	0	0	0	0	0	0	0	0	0
K20881	yrfG	5'-nucleotidase	0	0	0	0	0	0	0	0	0	0	0	1	0	0	0	0	0	0	0	0
K21029	moeB	molybdopterin-synthase adenylyltransferase	0	1	0	0	1	0	0	0	0	0	0	0	0	0	0	0	0	0	0	0
K21636	nrdD	ribonucleoside-triphosphate reductase (formate)	0	0	0	0	0	0	0	0	0	1	0	0	0	0	0	0	0	0	0	0
K21929	udg	uracil-DNA glycosylase	0	0	0	0	0	1	1	1	0	1	0	1	0	0	0	0	0	0	0	0
K22068	ISCU	iron-sulfur cluster assembly enzyme ISCU, mitochondrial	0	0	0	0	0	0	0	0	0	0	1	0	0	0	0	0	0	0	0	0
K22187	xylA	alpha-ketoglutaric semialdehyde dehydrogenase	0	0	0	0	0	0	0	1	0	0	0	0	0	0	0	0	0	0	0	0
K22224	acdB	acetate---CoA ligase (ADP-forming) subunit beta	0	1	1	1	1	0	0	1	0	0	0	0	0	0	0	0	0	0	0	0
K22305	psp	phosphoserine phosphatase	0	0	0	0	1	0	0	0	0	0	0	0	0	0	0	0	0	0	0	0
K22316	rhnA-cobC	ribonuclease H / adenosylcobalamin/alpha-ribazole phosphatase	0	0	0	0	0	0	0	0	0	0	0	0	1	1	1	1	0	1	1	1
K22503	DARS1	aspartyl-tRNA synthetase	0	0	1	0	0	0	0	1	0	0	0	0	0	0	0	0	0	0	0	0
K22585	nreA	DNA repair protein NreA	1	0	1	0	0	0	1	1	0	1	0	0	0	0	0	0	0	0	0	0
K22900	TRMO	tRNA (adenine37-N6)-methyltransferase [EC:2.1.1.-]	0	0	0	0	1	0	0	0	0	0	0	0	0	0	0	0	0	0	0	0
K22928	DNPH1	2'-deoxynucleoside 5'-phosphate N-hydrolase [EC:3.2.2.-]	1	0	0	0	0	0	0	0	0	0	0	0	0	0	0	0	0	0	0	0
K23257	yvgN	methylglyoxal/glyoxal reductase	0	0	0	1	1	0	0	0	0	0	0	0	0	0	0	0	0	0	0	0
K23683	aglD	glycosyltransferase AglD [EC:2.4.1.-]	0	1	0	0	1	0	0	0	0	0	0	0	0	0	0	0	0	0	0	0
K23684	aglJ	dolichol-phosphate hexosyltransferase [EC:2.4.1.-]	0	0	1	0	0	0	0	0	0	0	0	0	0	0	0	0	0	0	0	0
K24104	GPN	GPN-loop GTPase	0	0	0	0	0	1	0	0	0	0	0	0	0	0	0	0	0	0	0	0

## Sheet: Sheet4
Annotation results (arCOGs) of detected HGTs of 'Ca. Aenigmarchaeota'
arCOG ID	Gene	Function	DRTY-6_2 bin 201	DRTY-6_2 bin 202	DRTY-6_2 bin 215	DRTY-6_1 bin 65	DRTY-7_1 bin 34	GMQ_1 bin 18-1	JZ-2_2 bin 245	QQ_2 bin 128	Aenigmarchaeota archaeon ex4484_56	Aenigmarchaeota archaeon ex4484_224	Aenigmarchaeota archaeon ex4484_14	Aenigmarchaeota AR5	Aenigmarchaeota CG_4_10_14_0_8	Aenigmarchaeota CG_4_10_14_3	Aenigmarchaeota CG_4_8_14_3	Aenigmarchaeota CG_4_9_14_3_150	Aenigmarchaeota CG01_8_20_14_3_00	Aenigmarchaeota archaeon CG1_02_38_14	Aenigmarchaeota CG15_8_21_14_020	Aenigmarchaeota CG2_30_38_27
arCOG00001	-	Transcriptional regulator, PadR family	1	0	0	0	0	0	0	0	0	0	0	0	0	0	0	0	0	0	0	0
arCOG00009	PotE	Amino acid transporter	1	0	1	0	0	0	1	1	0	1	1	1	0	0	0	0	0	0	0	0
arCOG00014	RbsK	Sugar kinase, ribokinase family	1	0	0	0	0	0	0	0	0	0	0	0	0	0	0	0	0	0	0	0
arCOG00018	Nnr2	NAD(P)H-hydrate repair enzyme Nnr, NAD(P)H-hydrate dehydratase domain	0	0	0	0	0	0	0	0	0	1	1	0	0	0	0	0	0	0	0	0
arCOG00021	-	Predicted transcriptional regulator fused phosphomethylpyrimidine kinase, involved in the thiamin biosynthesis	1	0	0	0	0	0	0	0	0	0	0	0	0	0	0	0	0	0	0	0
arCOG00029	PyrE	Orotate phosphoribosyltransferase	0	0	0	0	0	0	0	0	0	0	1	0	0	0	0	0	0	0	0	0
arCOG00033	Trm5	Wybutosine (yW) biosynthesis enzyme, Trm5 methyltransferase	0	0	2	0	0	1	1	0	0	0	0	0	1	1	1	1	1	1	1	1
arCOG00035	Dph6	Diphthamide synthase (EF-2-diphthine--ammonia ligase)	0	1	0	1	1	0	0	0	0	0	0	0	1	1	1	1	1	1	1	0
arCOG00038	ThiI	tRNA S(4)U 4-thiouridine synthase	1	0	1	0	0	0	0	0	0	0	1	1	1	1	1	1	1	1	1	0
arCOG00040	Hpt1	Hypoxanthine phosphoribosyltransferase	0	0	0	0	0	0	0	0	0	0	1	0	0	0	0	0	0	0	0	0
arCOG00041	-	Predicted phosphoribosyltransferase	0	0	1	0	0	0	0	0	0	0	0	0	0	0	0	0	0	0	0	0
arCOG00042	TilS	tRNA(Ile)-lysidine synthase TilS/MesJ	0	1	0	1	1	0	0	0	0	0	0	0	1	1	1	1	1	1	1	1
arCOG00057	GlmS	Glucosamine 6-phosphate synthetase	0	1	0	1	0	0	0	0	0	0	0	0	0	0	0	0	0	0	0	0
arCOG00063	PyrG	CTP synthase (UTP-ammonia lyase)	0	0	1	0	0	0	0	0	0	0	0	0	0	0	0	0	0	0	0	0
arCOG00064	CarA	Carbamoylphosphate synthase small subunit	0	0	0	0	0	0	0	0	0	0	0	0	0	0	0	1	0	1	1	0
arCOG00065	csdA	Selenocysteine lyase/Cysteine desulfurase	0	1	0	0	1	0	0	1	0	0	0	1	0	0	0	0	0	0	0	0
arCOG00067	PrsA	Phosphoribosylpyrophosphate synthetase	0	0	0	0	0	0	0	0	0	0	0	0	1	1	1	1	1	1	1	1
arCOG00068	GutQ	Predicted sugar phosphate isomerase involved in capsule formation	0	0	0	0	0	0	0	0	0	0	1	0	0	0	0	0	0	0	0	0
arCOG00070	GlyA	Glycine/serine hydroxymethyltransferase	1	0	0	0	0	0	0	0	0	0	0	0	0	0	0	0	0	0	0	0
arCOG00078	NOP1	Fibrillarin-like rRNA methylase	1	1	1	0	1	1	1	0	0	0	1	0	0	0	1	0	0	0	0	0
arCOG00087	GuaA	GMP synthase - Glutamine amidotransferase domain	0	0	0	0	0	0	0	0	0	0	1	0	1	1	1	1	1	1	1	0
arCOG00090	GuaA	GMP synthase - Glutamine amidotransferase domain	0	0	0	0	0	0	0	1	0	0	0	1	0	0	0	0	0	0	0	0
arCOG00093	PurF	Glutamine phosphoribosylpyrophosphate amidotransferase	0	0	0	0	0	0	0	1	0	0	0	1	0	0	0	0	0	0	0	0
arCOG00102	PurL	Phosphoribosylformylglycinamidine (FGAM) synthase, glutamine amidotransferase domain	0	0	0	0	0	0	0	0	0	0	1	1	0	0	0	0	0	0	0	0
arCOG00109	HemK	Methylase of polypeptide chain release factors	0	0	0	0	0	0	0	0	0	0	0	0	1	1	1	1	0	1	1	1
arCOG00112	ArgG	Argininosuccinate synthase	0	0	0	0	0	0	0	0	0	0	0	0	0	1	0	1	0	0	1	0
arCOG00118	WecE	Predicted pyridoxal phosphate-dependent enzyme apparently involved in regulation of cell wall biogenesis	0	0	0	0	0	0	0	0	0	0	0	1	0	0	0	0	0	0	0	0
arCOG00122	TrmA	tRNA (uracil-54, C5)-methyltransferase	0	0	0	0	0	1	0	0	0	1	0	0	0	0	0	0	0	0	0	0
arCOG00129	-	DNA modification methylase	0	0	0	1	0	0	0	0	0	0	0	0	0	0	0	0	0	0	0	0
arCOG00130	-	MFS family permease	1	1	0	2	2	0	0	0	0	0	0	0	1	1	1	1	1	1	1	1
arCOG00187	Rli1	Translation initiation factor RLI1, contains Fe-S and AAA+ ATPase domains	0	0	0	0	0	0	1	0	0	0	1	0	1	0	1	1	1	1	0	1
arCOG00194	CcmA	ABC-type multidrug transport system, ATPase component	0	0	0	0	0	0	0	2	0	0	1	0	0	0	0	0	0	0	0	0
arCOG00196	CcmA	ABC-type multidrug transport system, ATPase component	0	1	0	1	1	0	0	0	0	0	0	0	0	0	0	0	0	0	0	0
arCOG00197	-	ABC-type uncharacterized transport system, ATPase component	0	1	0	0	1	0	0	0	0	0	0	0	0	0	0	0	0	0	0	0
arCOG00237	CitT	Di- and tricarboxylate transporter	0	0	0	0	0	0	0	0	0	0	0	0	1	0	1	1	0	0	1	1
arCOG00246	Mdh	Malate/lactate dehydrogenase	0	0	0	0	0	0	0	1	0	0	0	0	0	0	0	0	0	0	0	0
arCOG00252	WecC	UDP-N-acetyl-D-mannosaminuronate dehydrogenase	0	0	0	0	0	0	0	1	0	0	0	0	0	0	0	0	0	0	0	0
arCOG00253	AglM/Ugd	UDP-glucose 6-dehydrogenase	0	1	0	1	1	0	0	0	0	0	0	0	0	0	0	0	0	0	0	0
arCOG00279	SpeD	S-adenosylmethionine decarboxylase/arginine decarboxylase	1	0	1	0	0	2	0	1	0	0	0	0	0	0	0	0	0	0	0	0
arCOG00280	-	HerA helicase	0	0	0	0	0	1	0	0	0	0	0	0	0	0	0	0	0	0	0	0
arCOG00288	NfnB	Nitroreductase	1	1	1	1	1	0	1	0	0	1	0	0	0	0	0	0	0	0	0	0
arCOG00302	-	Metal-dependent phosphoesterase (PHP family)	0	0	0	0	0	0	0	0	0	0	1	0	0	0	0	0	0	0	0	0
arCOG00305	POL4	DNA polymerase IV (family X)	0	0	0	0	0	0	0	1	0	0	0	1	0	0	0	0	0	0	0	0
arCOG00307	RPP1	RNase P/RNase MRP subunit p30	0	0	1	0	0	0	0	0	0	0	0	0	0	0	0	0	0	0	0	0
arCOG00310	Bcp	Peroxiredoxin	0	1	0	1	1	0	0	0	0	0	0	0	0	0	0	0	0	0	0	0
arCOG00312	AhpC	AhpC/TSA family peroxiredoxin	0	0	0	0	0	1	0	0	0	0	0	0	0	0	0	0	0	0	0	0
arCOG00324	AcuC	Deacetylase, including yeast histone deacetylase and acetoin utilization protein	1	0	0	0	0	0	0	0	0	0	0	0	0	0	0	0	0	0	0	0
arCOG00328	PolB3	DNA polymerase PolB3	1	1	1	1	1	0	0	1	0	0	2	0	1	1	1	1	0	1	1	0
arCOG00335	LutB	L-lactate utilization protein LutB, contains ferredoxin domain	0	0	0	0	0	0	0	0	0	0	0	0	1	1	1	1	1	1	1	1
arCOG00348	-	Archaeal enzyme of ATP-grasp superfamily	0	1	1	0	1	0	0	1	0	1	0	0	1	1	1	1	1	1	1	1
arCOG00350	RbgA	Ribosome biogenesis GTPase A	0	1	0	1	0	0	0	0	0	0	0	0	1	1	1	1	1	1	1	1
arCOG00352	Nog1	GTP-binding protein, GTP1/Obg family	0	0	1	0	0	0	0	0	0	0	0	0	0	0	0	0	0	0	0	0
arCOG00401	ThrS	Threonyl-tRNA synthetase	0	1	0	1	1	1	0	0	0	1	3	0	0	1	1	0	1	1	1	1
arCOG00402	ProS	Prolyl-tRNA synthetase	1	1	1	0	0	0	1	0	0	0	0	1	0	0	0	0	0	0	0	0
arCOG00405	GRS1	Glycyl-tRNA synthetase (class II)	0	0	1	0	0	0	0	0	0	1	0	0	0	0	0	0	0	0	1	0
arCOG00406	AsnS	Aspartyl/asparaginyl-tRNA synthetase	0	0	1	0	0	0	1	1	1	0	0	0	1	1	1	0	1	0	1	0
arCOG00407	AsnS	Aspartyl/asparaginyl-tRNA synthetase	1	0	0	0	0	1	0	0	1	0	2	1	1	1	1	1	1	1	1	0
arCOG00408	LysU	Lysyl-tRNA synthetase (class II)	1	1	1	1	1	1	0	0	0	1	0	0	0	0	0	0	0	0	0	0
arCOG00409	AsnS	Aspartyl/asparaginyl-tRNA synthetase	0	0	0	0	0	0	0	0	0	0	2	0	0	0	0	0	0	0	0	0
arCOG00412	PheT	Phenylalanyl-tRNA synthetase beta subunit	0	0	1	0	0	0	0	1	0	1	0	0	0	0	0	0	0	0	0	0
arCOG00417	RecA	RecA/RadA recombinase	0	0	1	0	0	0	0	0	0	0	0	0	0	0	0	0	0	0	0	0
arCOG00419	Hit	HIT family hydrolase	0	0	0	0	0	2	0	0	0	1	1	1	0	0	0	0	0	0	0	0
arCOG00422	GalT	Galactose-1-phosphate uridylyltransferase	0	0	0	1	0	0	0	0	0	0	0	0	0	0	0	0	0	0	0	0
arCOG00458	-	Archaemetzincin family protease	0	1	1	1	1	0	1	0	0	0	0	0	0	0	0	0	0	0	0	0
arCOG00459	Nth	EndoIII-related endonuclease	0	1	0	0	2	0	1	1	0	1	1	0	0	0	0	0	0	0	0	0
arCOG00461	-	Uncharacterized protein related to Endonuclease III	0	1	0	1	1	0	0	0	0	0	0	0	0	0	0	0	0	0	0	0
arCOG00464	AlkA	3-methyladenine DNA glycosylase/8-oxoguanine DNA glycosylase	0	0	0	0	0	0	0	0	0	0	0	1	0	0	0	0	0	0	0	0
arCOG00474	FAU1	5-formyltetrahydrofolate cyclo-ligase	1	0	0	0	0	0	0	0	0	0	1	0	0	0	0	0	0	0	0	0
arCOG00476	UbiA	4-hydroxybenzoate polyprenyltransferase or related prenyltransferase	1	0	0	0	0	0	1	0	0	0	1	0	0	0	0	0	0	0	0	0
arCOG00480	MenA	1,4-dihydroxy-2-naphthoate octaprenyltransferase	0	0	0	0	0	0	0	0	1	0	0	0	0	0	0	0	0	0	0	0
arCOG00485	LysS	Lysyl-tRNA synthetase, class I	0	0	0	0	0	0	1	1	0	0	1	0	0	0	0	0	0	0	0	0
arCOG00486	CysS	Cysteinyl-tRNA synthetase	0	0	1	0	0	1	0	1	0	0	2	0	0	0	0	0	0	0	0	0
arCOG00487	ArgS	Arginyl-tRNA synthetase	1	0	0	0	0	1	0	0	0	1	0	0	0	0	0	0	0	0	0	0
arCOG00489	PduO	Cob(I)alamin adenosyltransferase	0	1	0	1	1	1	0	1	0	0	0	1	0	0	0	0	0	0	0	0
arCOG00492	ARO8	Transcriptional regulators containing a DNA-binding HTH domain and an aminotransferase domain (MocR family)	0	0	1	0	0	0	0	0	0	0	0	0	0	0	0	0	0	0	0	0
arCOG00493	GapA	Glyceraldehyde-3-phosphate dehydrogenase/erythrose-4-phosphate dehydrogenase	0	2	0	1	1	1	0	0	0	1	0	0	0	0	0	0	0	0	0	0
arCOG00495	ArgC	Acetylglutamate semialdehyde dehydrogenase	0	0	0	0	0	0	0	0	0	0	0	0	0	1	0	1	0	0	1	0
arCOG00496	Pgk	3-phosphoglycerate kinase	0	0	0	0	0	0	0	0	0	1	0	0	0	0	0	0	0	0	0	0
arCOG00501	Rnz	Ribonuclease Z, beta-lactamase superfamily hydrolase	0	1	0	0	0	0	0	0	0	0	1	0	0	1	0	0	0	1	0	0
arCOG00503	-	Metal-dependent hydrolase of the beta-lactamase superfamily II	0	0	0	0	0	0	0	0	0	1	0	0	0	0	0	0	0	0	0	0
arCOG00504	-	Metal-dependent hydrolase of the beta-lactamase superfamily II	1	0	0	0	0	0	0	0	1	0	0	0	0	0	0	0	0	0	0	0
arCOG00517	-	Rhodanese Homology Domain fused to Zn-dependent hydrolase of beta-lactamase superfamily	0	0	0	0	0	0	0	0	0	0	0	1	0	0	0	0	0	0	0	0
arCOG00519	FldA	Flavodoxin	0	0	0	0	0	0	0	0	0	0	0	0	1	1	1	1	1	1	1	1
arCOG00543	-	Predicted metal-dependent RNase, consists of a metallo-beta-lactamase domain and an RNA-binding KH domain	0	0	0	0	0	0	0	0	0	1	0	0	0	0	0	0	1	0	0	0
arCOG00547	RnjA	mRNA degradation ribonuclease J1/J2	1	1	0	1	1	0	0	0	0	0	0	0	0	0	0	0	0	0	0	0
arCOG00557	Lhr	Lhr-like helicase	0	1	1	1	1	1	1	1	0	2	1	0	1	1	1	1	2	1	1	1
arCOG00579	RPB9	DNA-directed RNA polymerase, subunit M/Transcription elongation factor TFIIS	1	1	0	1	1	1	0	1	0	1	1	0	0	0	0	0	0	0	0	0
arCOG00585	Mrp	Mrp family protein, ATPase, contains iron-sulfur cluster	0	0	0	0	0	0	0	0	0	0	1	0	0	0	0	0	0	0	0	0
arCOG00606	-	CBS domain	1	2	2	0	2	0	2	2	1	1	0	0	1	1	1	0	1	1	1	1
arCOG00607	-	Zn-dependent protease fused to CBS domain	0	1	0	1	1	0	0	1	0	1	0	0	1	1	1	1	1	1	1	0
arCOG00608	-	Predicted transcriptional regulator with C-terminal CBS domains	0	0	0	0	0	0	0	0	0	0	0	0	1	1	1	1	0	1	0	1
arCOG00612	GuaB	IMP dehydrogenase/GMP reductase	0	0	0	0	0	0	0	0	0	0	2	1	0	0	0	0	0	0	0	0
arCOG00613	LldD	FMN-dependent dehydrogenase, includes L-lactate dehydrogenase and type II isopentenyl diphosphate isomerase	1	0	0	0	0	0	1	0	0	0	0	0	0	0	0	0	0	0	0	0
arCOG00614	SpoIVFB	Zn-dependent protease	0	0	1	0	0	0	0	1	0	0	0	0	0	0	0	0	0	0	0	0
arCOG00619	GltB	Glutamate synthase domain 2 and ferredoxin domain	0	0	1	0	0	0	0	0	0	0	0	0	0	0	0	0	0	0	0	0
arCOG00636	HypE	Hydrogenase maturation factor	0	0	0	0	0	0	0	0	1	0	0	0	0	0	0	0	0	0	0	0
arCOG00638	ThiL	Thiamine monophosphate kinase	0	0	0	0	0	0	0	0	0	0	1	0	0	0	0	0	0	0	0	0
arCOG00639	PurM	Phosphoribosylaminoimidazole (AIR) synthetase	0	0	0	0	0	0	0	0	0	0	1	0	0	0	0	0	0	0	0	0
arCOG00641	PurL	Phosphoribosylformylglycinamidine (FGAM) synthase, synthetase domain	0	0	0	0	0	0	0	0	0	0	0	1	0	0	0	0	0	0	0	0
arCOG00661	-	Predicted DNA-binding protein with the Helix-hairpin-helix motif	0	0	0	0	0	1	0	0	0	0	0	0	1	1	1	1	1	1	1	1
arCOG00663	GCD1	Nucleoside-diphosphate-sugar pyrophosphorylase involved in lipopolysaccharide biosynthesis/translation initiation factor 2B, gamma/epsilon subunit	0	0	0	0	0	0	0	2	0	0	0	1	0	0	0	0	0	0	0	0
arCOG00664	AglF/RfbA	Glucose-1-phosphate uridyltransferase	0	0	0	0	0	0	0	0	0	0	0	0	0	1	0	1	1	1	1	0
arCOG00666	GCD1	N-acetylglucosamine-1-phosphate uridyltransferase	0	0	0	0	1	0	0	0	0	0	1	0	0	0	0	0	0	0	0	0
arCOG00670	PgsA	Phosphatidylglycerophosphate synthase	0	0	0	0	0	0	1	0	0	0	0	0	0	0	0	0	0	0	0	0
arCOG00671	PssA	Phosphatidylserine synthase	0	0	1	0	0	0	1	0	0	0	0	0	0	0	0	0	0	0	0	0
arCOG00675	RPB7	DNA-directed RNA polymerase, subunit E'/Rpb7	0	0	0	0	1	0	0	1	0	0	0	0	1	1	1	1	1	1	1	1
arCOG00678	Rrp4	Exosome complex RNA-binding protein Rrp4, contains S1 and KH domains	0	0	0	0	0	0	0	0	1	0	1	0	0	0	0	0	0	0	0	0
arCOG00693	AdeC	Adenine deaminase	1	0	0	0	0	0	0	0	1	0	0	0	0	0	0	0	0	0	0	0
arCOG00695	SsnA	Cytosine deaminase or related metal-dependent hydrolase	0	0	0	0	0	0	0	0	0	0	1	0	0	0	0	0	0	0	0	0
arCOG00701	UgpQ	Glycerophosphoryl diester phosphodiesterase	0	0	0	0	0	0	0	1	0	0	0	0	0	0	0	0	0	0	0	0
arCOG00702	AprE	Subtilisin-like serine protease	0	0	0	0	0	0	0	0	0	0	0	0	0	0	1	0	0	0	0	0
arCOG00706	-	Aldehyde:ferredoxin oxidoreductase	0	0	0	0	0	0	0	0	0	0	0	0	1	1	1	1	1	0	1	0
arCOG00721	Nob1	Endonuclease Nob1, consists of a PIN domain and a Zn-ribbon module	0	0	1	0	0	0	0	0	0	0	0	0	0	0	0	0	0	0	0	0
arCOG00723	-	Uncharacterized protein, DUF488 family	0	0	0	0	0	1	0	1	0	0	0	0	0	0	0	0	0	0	0	0
arCOG00761	TsaA	tRNA (Thr-GGU) A37 N-methylase	0	0	0	0	1	0	0	0	0	0	0	0	1	1	1	1	1	1	1	0
arCOG00767	{ManB}	Phosphomannomutase	1	0	0	0	0	0	0	0	0	0	0	0	0	0	0	0	0	0	0	0
arCOG00769	ThiJ	Putative intracellular protease/amidase	1	1	1	1	1	0	1	0	0	1	0	0	1	1	1	1	1	0	1	0
arCOG00779	RplO	Ribosomal protein L15	0	0	1	0	0	0	0	1	0	1	0	0	0	0	0	0	0	0	0	0
arCOG00780	RPL18A	Ribosomal protein L18E	0	0	0	1	0	0	0	1	0	1	0	0	0	0	0	0	0	0	0	0
arCOG00781	RPL32	Ribosomal protein L32E	0	1	1	1	1	1	1	1	0	1	0	0	1	1	1	1	1	1	1	0
arCOG00784	POP4	RNase P/RNase MRP subunit p29	1	1	0	0	1	1	0	0	0	1	1	0	1	1	1	1	1	1	1	1
arCOG00807	IleS	Isoleucyl-tRNA synthetase	1	0	1	0	0	0	0	0	0	0	0	0	1	1	1	1	1	1	1	1
arCOG00808	ValS	Valyl-tRNA synthetase	0	0	0	0	0	0	0	0	0	0	0	0	1	1	1	1	1	1	0	1
arCOG00809	LeuS	Leucyl-tRNA synthetase	1	1	1	1	1	0	1	1	0	1	0	0	0	0	0	0	0	0	0	0
arCOG00810	MetG	Methionyl-tRNA synthetase	2	1	1	1	1	0	1	1	0	1	0	1	1	1	1	1	1	1	1	0
arCOG00858	PyrH	Uridylate kinase	0	0	0	0	0	0	0	1	0	0	1	0	0	0	0	0	0	0	0	0
arCOG00862	ArgB	Acetylglutamate kinase	0	0	0	0	0	0	0	0	0	0	0	0	0	0	0	1	0	0	1	0
arCOG00863	ArcC	Carbamate kinase	0	0	0	0	0	0	0	1	0	0	0	0	1	1	1	1	1	1	1	1
arCOG00872	MPH1	ERCC4-like helicase	0	0	1	0	0	0	0	0	0	0	1	0	0	0	0	0	0	0	0	0
arCOG00883	HepA	Superfamily II DNA/RNA helicase, SNF2 family	0	0	0	0	0	0	0	0	0	0	0	0	1	1	1	1	1	1	1	1
arCOG00891	TatD	Mg-dependent DNase	0	0	0	0	0	1	0	0	0	0	0	0	1	1	1	1	1	1	1	1
arCOG00894	-	Glycosyl transferase family 2	1	0	2	0	0	1	1	0	1	0	0	2	0	0	0	0	0	0	0	0
arCOG00895	-	Glycosyl transferase family 2	0	0	0	0	1	0	0	0	0	0	0	0	0	0	1	1	1	1	1	1
arCOG00897	AglD	Glycosyl transferase family 2	0	1	0	0	1	0	0	0	0	0	0	0	1	1	1	1	1	0	1	0
arCOG00899	AglD2	Predicted flippase	0	0	0	0	0	0	1	0	0	0	0	0	0	0	0	0	0	0	0	0
arCOG00905	-	Uracil-DNA glycosylase	0	0	0	0	0	1	1	1	0	1	0	1	0	0	0	0	0	0	0	0
arCOG00910	-	Predicted RNA methylase	0	0	0	0	0	0	0	1	0	1	0	0	0	1	1	1	1	1	0	0
arCOG00911	PyrB	Aspartate carbamoyltransferase, catalytic chain	1	0	0	0	0	0	0	0	0	0	1	0	0	0	0	0	0	0	0	0
arCOG00912	ArgF	Ornithine carbamoyltransferase	1	0	0	1	1	0	0	1	0	0	2	0	1	1	1	2	1	1	2	1
arCOG00913	-	Predicted methyltransferase	1	0	0	0	0	0	0	0	0	0	0	0	0	0	0	0	0	0	0	0
arCOG00914	ArgD	Ornithine/acetylornithine aminotransferase	0	0	0	0	0	0	0	0	0	0	0	0	0	1	0	1	0	0	1	0
arCOG00915	GabT	4-aminobutyrate aminotransferase or related aminotransferase	0	0	0	0	0	0	0	1	0	0	0	0	2	1	1	1	1	1	2	1
arCOG00921	-	Predicted transcriptional regulator	0	0	0	0	0	0	0	0	0	1	0	0	0	0	0	0	0	0	0	0
arCOG00922	SalX	ABC-type antimicrobial peptide transport system, ATPase component	0	0	0	0	0	0	0	0	0	0	0	1	0	0	0	0	0	0	0	0
arCOG00928	-	Endonuclease V homolog	0	0	0	0	0	1	0	0	0	1	0	0	0	0	0	0	0	0	0	0
arCOG00929	Nfi	Deoxyinosine 3'endonuclease (endonuclease V)	0	0	0	0	0	1	0	0	0	0	2	0	0	0	0	0	0	0	0	0
arCOG00932	-	Uncharacterized protein related to pyruvate formate-lyase activating enzyme	0	0	1	0	0	0	1	0	0	0	0	0	0	0	0	0	0	0	0	0
arCOG00933	-	Radical SAM superfamily enzyme	1	0	1	0	0	0	1	0	0	0	3	0	0	0	0	0	0	0	0	0
arCOG00934	PflX	Radical SAM superfamily enzyme	1	0	0	0	0	1	0	0	0	1	1	0	0	0	0	0	0	0	0	0
arCOG00938	-	Radical SAM superfamily enzyme	0	0	0	0	0	0	0	0	0	0	0	0	0	0	0	0	0	1	0	0
arCOG00945	AslB	Radical SAM superfamily enzyme	0	0	0	0	0	0	0	0	0	0	1	0	0	0	0	0	0	0	0	0
arCOG00946	PflA	Pyruvate-formate lyase-activating enzyme	0	0	0	1	0	1	0	0	0	1	0	0	0	1	0	0	2	0	0	1
arCOG00952	PflA	Pyruvate-formate lyase-activating enzyme	0	0	0	0	0	0	1	0	0	1	1	0	0	0	0	0	0	0	0	0
arCOG00970	PRE1	20S proteasome, beta subunit	1	0	1	0	0	0	0	1	0	0	1	0	0	1	0	1	1	1	0	1
arCOG00971	PRE1	20S proteasome, alpha subunit	1	1	1	1	1	0	0	0	0	0	1	0	1	1	1	1	1	1	1	1
arCOG00972	NadR	Nicotinamide mononucleotide adenylyltransferase	0	0	0	0	0	1	0	0	0	0	0	0	0	0	0	0	0	0	0	0
arCOG00976	Pcm	Protein-L-isoaspartate carboxylmethyltransferase	0	1	0	1	1	1	1	1	0	1	2	0	0	0	0	0	0	0	0	0
arCOG00978	GCD14	tRNA(1-methyladenosine) methyltransferase	0	1	1	0	0	0	0	0	0	0	1	0	0	0	0	0	0	0	0	0
arCOG00979	-	Predicted O-methyltransferase YrrM	0	0	0	0	0	0	0	1	0	0	0	1	0	0	0	0	0	0	0	0
arCOG00980	SlpA	FKBP-type peptidyl-prolyl cis-trans isomerase 2	0	0	1	0	0	0	1	0	0	0	0	0	1	1	1	1	1	1	1	1
arCOG00982	GldA	Glycerol dehydrogenase or related enzyme	1	0	0	0	0	0	1	0	0	0	1	0	0	0	0	0	0	0	0	0
arCOG00987	TruB	Pseudouridine synthase	0	0	1	0	0	0	0	1	0	0	0	0	0	0	0	0	0	0	0	0
arCOG00989	Tgt	Queuine/archaeosine tRNA-ribosyltransferase	0	1	0	0	0	1	0	0	0	0	0	0	0	0	0	0	0	0	0	0
arCOG01000	PepP	Xaa-Pro aminopeptidase	0	0	0	0	0	0	1	0	0	0	0	1	0	0	0	0	1	0	0	0
arCOG01001	Map	Methionine aminopeptidase	0	0	1	0	0	0	0	0	0	0	0	0	0	0	0	0	0	0	0	0
arCOG01015	Pus10	tRNA U54 and U55 pseudouridine synthase Pus10	1	0	1	1	0	0	1	1	0	0	1	0	0	0	0	0	0	0	0	0
arCOG01016	Rpo4	DNA-directed RNA polymerase, subunit Rpo4/RpoF	0	0	0	0	0	0	0	0	0	1	0	0	0	0	0	0	0	0	0	0
arCOG01030	-	Predicted kinase related to galactokinase and mevalonate kinase	0	0	0	0	0	0	0	1	0	0	0	1	0	0	0	0	0	0	0	0
arCOG01034	THEP1	Nucleoside-triphosphatase THEP1	1	0	0	0	0	0	0	0	0	0	0	0	0	0	0	0	0	0	0	0
arCOG01037	Cmk	Cytidylate kinase	1	0	0	0	0	0	0	0	0	0	0	0	0	0	0	0	0	0	0	0
arCOG01038	Fap7	Broad-specificity NMP kinase	1	1	1	1	1	0	1	0	0	0	0	0	0	0	0	0	0	0	0	0
arCOG01043	-	Predicted RNA binding protein with dsRBD fold	0	0	0	0	0	0	0	0	0	0	1	0	0	0	0	0	0	0	0	0
arCOG01045	CoaE	Dephospho-CoA kinase	0	0	0	0	0	0	1	0	0	0	1	0	0	0	0	0	0	0	0	0
arCOG01046	Adk	Adenylate kinase or related kinase	0	0	1	0	0	1	0	1	1	0	0	0	0	0	0	0	0	0	0	0
arCOG01054	AcoA	Pyruvate/2-oxoglutarate/acetoin dehydrogenase complex, dehydrogenase (E1) component, eukaryotic type, alpha subunit	0	0	0	0	0	0	0	1	0	0	0	0	0	0	0	0	0	0	0	0
arCOG01057	HxlR	DNA-binding transcriptional regulator, HxlR family	0	1	0	0	1	0	0	0	0	0	0	0	0	0	0	0	0	0	0	0
arCOG01059	-	Transcriptional regulator, contains HTH domain	0	0	0	0	0	0	0	0	0	1	0	0	0	0	0	0	0	0	0	0
arCOG01068	Lpd	Pyruvate/2-oxoglutarate dehydrogenase complex, dihydrolipoamide dehydrogenase (E3) component or related enzyme	0	0	0	0	0	0	0	1	0	0	0	0	0	0	0	0	0	0	0	0
arCOG01069	-	CoA-dependent NAD(P)H Sulfur Oxidoreductase	0	0	0	0	0	0	0	0	0	1	2	0	0	0	0	0	0	0	0	0
arCOG01073	-	NUDIX family hydrolase	0	0	0	0	0	1	0	0	0	0	0	0	0	0	0	0	0	0	0	0
arCOG01074	-	NUDIX family hydrolase	1	0	0	0	0	0	0	0	0	0	0	0	0	0	0	0	0	0	0	0
arCOG01075	-	NUDIX family hydrolase	0	1	0	0	1	0	1	2	0	0	0	1	0	0	0	0	0	0	0	0
arCOG01078	-	NUDIX family hydrolase	0	0	0	0	0	1	0	0	0	0	0	1	0	0	0	0	0	0	0	0
arCOG01085	PcrB	(S)-3-O-geranylgeranylglyceryl phosphate synthase, TIM-barrel fold	1	0	0	0	0	0	1	0	1	0	1	0	0	0	0	0	0	0	0	0
arCOG01087	TpiA	Triosephosphate isomerase	0	1	0	0	1	0	0	0	0	0	0	0	0	0	0	0	0	0	0	0
arCOG01089	ThiE	Thiamine monophosphate synthase	0	0	0	0	0	0	0	0	0	0	1	0	0	0	0	0	0	0	0	0
arCOG01099	FtrB	Ferredoxin-thioredoxin reductase, catalytic subunit	0	0	0	0	0	0	0	0	1	0	0	0	0	0	0	0	0	0	0	0
arCOG01107	ArgE	Acetylornithine deacetylase/Succinyl-diaminopimelate desuccinylase or related deacylase	0	0	1	0	0	0	1	0	0	0	0	0	0	0	0	0	0	0	0	0
arCOG01111	PpsA	Phosphoenolpyruvate synthase/pyruvate phosphate dikinase	0	0	1	0	0	1	1	0	0	0	0	1	0	0	0	0	0	0	0	0
arCOG01123	MtnA	Methylthioribose-1-phosphate isomerase (methionine salvage pathway), a paralog of eIF-2B alpha subunit	0	0	0	0	0	0	0	0	0	0	1	0	0	0	0	0	0	0	0	0
arCOG01124	GCD2	Translation initiation factor 2B subunit, eIF-2B alpha/beta/delta family	0	0	1	0	0	0	1	0	0	0	0	0	0	0	0	0	0	0	0	0
arCOG01130	-	Aspartate/tyrosine/aromatic aminotransferase	0	0	0	0	0	0	0	0	0	0	0	0	0	1	0	0	2	1	0	0
arCOG01131	-	Aspartate/tyrosine/aromatic aminotransferase	1	1	0	1	1	0	0	0	0	0	0	1	0	0	0	0	0	0	0	0
arCOG01136	ARC1	EMAP domain RNA-binding protein	0	0	0	0	0	0	0	0	0	0	0	1	0	0	0	0	0	0	0	0
arCOG01141	-	ICC-like phosphoesterase	0	0	0	0	0	1	0	0	0	0	0	0	0	0	0	0	0	0	0	0
arCOG01145	-	Phosphohydrolase, Icc/MPP superfamily	0	1	0	0	0	0	0	0	0	0	0	0	1	1	1	1	1	1	1	1
arCOG01147	CpdA	3',5'-cyclic AMP phosphodiesterase CpdA	0	0	0	1	1	0	0	0	0	1	0	0	0	0	0	0	0	0	0	0
arCOG01150	-	Predicted phosphohydrolase, MPP superfamily	0	1	0	1	1	0	0	1	0	0	0	0	1	1	1	1	1	1	1	1
arCOG01169	Eno	Enolase	0	0	1	1	0	0	1	0	1	0	0	0	0	0	0	0	0	0	0	0
arCOG01171	RAD55	RecA-superfamily ATPase implicated in signal transduction	0	0	0	0	0	0	1	0	0	1	0	0	0	0	0	0	0	0	0	0
arCOG01179	InfA	Translation initiation factor 1 (IF-1)	0	1	1	1	1	1	0	0	0	0	0	0	1	1	0	0	1	0	0	0
arCOG01180	RIO1	Serine/threonine protein kinase involved in cell cycle control	0	1	0	1	1	1	1	0	0	0	0	0	1	1	1	1	1	1	1	1
arCOG01183	Kae1p/TsaD	Subunit of KEOPS complex, tRNA A37 threonylcarbamoyltransferase, contains a domain with ASKHA fold and RIO-type kinase (AP-endonuclease activity)	0	1	1	0	1	0	0	0	0	1	1	0	1	1	1	1	0	1	1	1
arCOG01185	Bud32	tRNA A-37 threonylcarbamoyl transferase component Bud32	0	1	0	0	1	0	0	0	0	0	0	0	0	0	0	0	0	0	0	0
arCOG01188	-	Predicted carbamoyl transferase, NodU family	0	1	0	0	1	0	0	0	0	0	0	0	0	0	0	0	0	0	0	0
arCOG01218	TrxA	Thiol-disulfide isomerase or thioredoxin	0	0	0	0	0	1	0	0	0	0	0	0	0	0	0	0	0	0	0	0
arCOG01219	TRM1	N2,N2-dimethylguanosine tRNA methyltransferase	0	0	1	0	0	0	0	0	0	0	0	0	0	0	0	0	0	0	0	0
arCOG01222	TagD	Cytidylyltransferase fused to conserved domain of DUF357 family	0	0	0	0	0	0	0	0	0	0	1	0	0	0	0	0	0	0	0	0
arCOG01225	-	GTPase SAR1 or related small G protein	0	0	0	0	0	1	0	0	0	0	0	0	0	0	0	0	0	0	0	0
arCOG01229	-	Cyclic 2, 3-diphosphoglycerate synthetase	0	0	0	0	0	0	0	1	0	0	0	0	1	1	1	1	1	1	1	1
arCOG01239	RsmE	RNA base methyltransferase family enzyme	0	1	1	1	1	0	0	0	0	1	0	0	0	0	0	0	0	0	0	0
arCOG01252	PutA	Lactaldehyde dehydrogenase, Succinate semialdehyde dehydrogenase or other NAD-dependent aldehyde dehydrogenase	0	0	0	0	0	0	0	1	0	0	0	0	2	1	1	2	2	2	2	2
arCOG01254	AlaX	Ser-tRNA(Ala) deacylase AlaX (editing enzyme)	0	0	0	0	0	0	0	0	0	0	1	0	0	0	0	0	1	0	0	0
arCOG01259	FabG	Short-chain alcohol dehydrogenase	0	0	0	0	0	0	0	0	0	0	0	0	1	1	1	1	1	1	0	0
arCOG01278	PaaJ	Acetyl-CoA acetyltransferase	0	0	0	0	0	0	0	0	0	0	1	0	0	0	0	0	0	0	0	0
arCOG01285	-	OB-fold domain and Zn-ribbon containing protein, possible acyl-CoA-binding protein	0	0	0	0	0	0	0	0	0	0	0	1	0	0	0	0	0	0	0	0
arCOG01290	SplB	DNA repair photolyase	0	0	0	0	0	0	1	0	0	1	0	0	0	0	0	0	0	0	0	0
arCOG01296	TrxB	Thioredoxin reductase	0	1	1	1	1	1	0	1	0	1	1	0	1	2	1	0	1	1	0	1
arCOG01297	AhpF	Alkyl hydroperoxide reductase, large subunit	0	0	0	0	0	0	0	1	0	0	0	0	0	0	0	0	0	0	0	0
arCOG01327	Pnp	Purine nucleoside phosphorylase	1	0	0	0	0	0	0	0	1	0	0	1	1	1	1	1	1	1	1	1
arCOG01331	HtpX	Zn-dependent protease with chaperone function	0	0	0	0	0	0	0	1	0	0	1	0	0	0	0	0	0	0	0	0
arCOG01336	AMMECR1	Uncharacterized protein	0	0	1	0	0	0	0	0	0	1	1	0	0	0	0	0	0	0	0	0
arCOG01338	-	Acyl-CoA synthetase, ATP-grasp containing subunit	0	1	1	1	1	0	0	1	0	0	0	0	1	1	1	1	1	1	1	0
arCOG01344	RPS19A	Ribosomal protein S19E (S16A)	0	0	1	0	0	0	0	1	0	1	0	0	0	0	0	0	0	0	0	0
arCOG01347	CDC9	ATP-dependent DNA ligase	0	0	0	0	0	0	0	1	0	1	0	0	0	0	0	0	0	0	0	0
arCOG01349	SuhB	Archaeal fructose-1,6-bisphosphatase or related enzyme of inositol monophosphatase family	1	0	0	0	0	0	0	0	0	0	0	0	0	0	0	0	0	0	0	0
arCOG01352	GdhA	Glutamate dehydrogenase/leucine dehydrogenase	0	0	0	0	0	1	0	0	0	0	0	0	0	0	0	0	0	0	0	0
arCOG01356	-	Radical SAM superfamily enzyme	0	1	0	1	1	0	0	0	0	0	0	0	2	2	2	2	2	1	2	1
arCOG01358	MiaB	2-methylthioadenine synthetase	0	0	0	1	0	0	0	0	0	0	0	0	0	0	0	0	0	0	0	0
arCOG01361	ELP3	Histone acetyltransferase	0	1	0	1	1	1	0	0	0	0	0	0	1	1	1	1	1	1	1	1
arCOG01369	WcaG	Nucleoside-diphosphate-sugar epimerase	2	1	0	2	1	0	0	1	1	0	2	3	0	0	0	0	0	0	0	0
arCOG01372	WcaG	Nucleoside-diphosphate-sugar epimerase	0	0	0	0	0	0	0	0	1	0	0	0	0	0	0	0	0	0	0	0
arCOG01373	Gmd	GDP-D-mannose dehydratase	0	0	0	0	0	0	0	0	0	0	0	1	0	0	0	0	0	0	0	0
arCOG01381	AglO	Glycosyl transferase family 2	1	0	0	0	0	0	0	0	0	0	0	0	0	0	0	0	0	1	0	0
arCOG01383	-	Glycosyl transferase family 2	0	1	0	1	2	0	0	0	0	0	0	0	0	0	0	0	0	1	0	0
arCOG01386	-	Glycosyl transferase family 2	0	0	0	0	0	0	0	0	1	0	0	0	0	0	0	0	0	0	0	0
arCOG01393	-	Glycosyl transferase, related to UDP-glucuronosyltransferase	0	1	0	1	1	0	0	1	0	0	0	0	1	1	1	1	1	1	1	0
arCOG01394	MurG	UDP-N-acetylglucosamine:LPS N-acetylglucosamine transferase	0	1	0	0	0	0	0	0	0	0	0	0	1	1	1	0	1	1	1	0
arCOG01403	AglL	Glycosyltransferase	1	4	0	1	4	1	0	1	2	1	0	1	1	0	1	1	0	1	1	1
arCOG01406	RfaG	Glycosyltransferase	0	0	0	0	0	0	0	0	1	0	0	0	0	0	0	0	0	0	0	0
arCOG01407	RfaG	Glycosyltransferase	0	0	0	0	0	0	1	0	0	0	0	0	0	0	0	0	0	0	0	0
arCOG01411	RfaG	Glycosyltransferase	0	0	0	0	0	0	0	0	0	1	0	0	0	0	0	0	0	0	0	0
arCOG01420	GlgA	Glycogen synthase	1	0	0	0	0	1	0	0	1	0	0	0	0	0	0	0	0	0	0	0
arCOG01421	GlgP	Glucan phosphorylase	0	0	0	0	0	0	0	1	0	0	0	1	0	0	0	0	0	0	0	0
arCOG01430	CysK	Cysteine synthase	0	0	0	0	0	0	0	0	0	0	0	0	1	1	1	1	1	1	1	1
arCOG01434	ThrC	Threonine synthase and cysteate synthase	0	0	0	0	0	0	0	0	0	0	0	0	1	1	1	1	1	1	1	0
arCOG01452	Cas1	CRISPR-associated protein Cas1	0	0	0	0	1	0	0	0	0	0	0	0	0	0	0	0	0	0	0	0
arCOG01467	-	ABC-type multidrug transport system, permease component	0	0	0	1	1	0	0	1	0	0	1	0	0	0	0	0	0	0	0	0
arCOG01475	MMT1	Predicted Co/Zn/Cd cation transporter	0	0	0	0	0	0	0	0	0	0	1	0	0	0	0	0	0	0	0	0
arCOG01487	ComEB	Deoxycytidylate deaminase	0	0	0	0	0	0	0	0	0	0	1	0	0	0	0	0	0	0	0	0
arCOG01490	FolA	Dihydrofolate reductase	0	0	0	0	0	0	0	1	0	0	0	0	1	1	1	1	1	1	1	1
arCOG01492	YjgC	Predicted molibdopterin-dependent oxidoreductase YjgC	0	0	1	0	0	0	0	0	0	0	0	0	0	0	0	0	0	0	0	0
arCOG01518	FrvX	Cellulase M or related protein	0	0	0	0	0	0	0	1	0	0	0	0	0	0	0	0	0	0	0	0
arCOG01522	HemY	Protoporphyrinogen oxidase	0	1	0	0	1	0	1	0	0	0	0	0	1	1	1	1	1	0	1	1
arCOG01524	-	Phytoene dehydrogenase or related enzyme	0	0	0	0	0	0	0	0	0	0	1	0	0	0	0	0	0	0	0	0
arCOG01525	Glf	UDP-galactopyranose mutase	0	0	0	0	0	1	0	0	0	0	0	0	0	0	0	0	0	0	0	0
arCOG01526	TopG2	Reverse gyrase	0	0	0	0	0	1	0	0	0	0	0	0	0	0	0	0	0	0	0	0
arCOG01532	UppS	Undecaprenyl pyrophosphate synthase	0	0	0	0	0	1	1	1	0	0	0	0	0	0	0	0	0	0	0	0
arCOG01543	NuoI	NADH dehydrogenase subunit I	0	0	0	0	0	0	0	0	0	0	0	0	1	1	0	1	1	1	1	1
arCOG01547	HycE	Ni,Fe-hydrogenase III large subunit and subunit G	0	0	0	0	0	0	0	0	0	0	0	0	1	1	1	1	1	1	1	1
arCOG01549	FrhA	Coenzyme F420-reducing hydrogenase, alpha subunit	0	0	0	0	0	0	0	0	0	0	1	0	0	0	0	0	0	0	0	0
arCOG01553	-	Ni,Fe-hydrogenase III small subunit	0	0	0	0	0	0	0	0	0	0	0	0	1	1	1	1	1	1	1	1
arCOG01560	InfB	Translation initiation factor 2 (IF-2	0	1	0	0	1	0	0	0	0	0	0	0	0	0	0	0	0	0	0	0
arCOG01562	GTPBP1	GTPase	0	0	0	0	0	0	0	1	0	0	0	0	0	0	0	0	0	0	0	0
arCOG01563	GCD11	Translation initiation factor 2, gamma subunit eIF-2 gamma, GTPase	1	0	0	1	1	0	0	0	0	0	1	0	1	1	1	1	1	1	1	1
arCOG01564	SelB	Selenocysteine-specific translation elongation factor or SelB-II domain	0	0	0	1	0	0	0	0	0	0	0	0	1	1	1	1	1	1	1	1
arCOG01565	NrnA	nanoRNase/pAp phosphatase, hydrolyzes c-di-AMP and oligoRNAs	0	0	1	0	0	0	1	0	0	0	0	0	0	0	0	0	0	0	0	0
arCOG01574	Rrp42	Exosome complex RNA-binding protein Rrp42, RNase PH superfamily	0	0	0	0	0	0	0	0	0	1	1	0	0	0	0	0	0	0	0	0
arCOG01575	Rph	Ribonuclease PH	1	1	0	1	1	0	0	1	0	1	1	0	1	1	1	1	1	1	1	1
arCOG01578	MgtA	Cation transport ATPase	1	3	1	0	2	0	2	1	0	0	0	0	0	0	0	0	0	0	0	0
arCOG01580	-	DNA-binding transcriptional regulator, Lrp family	0	0	0	0	0	1	0	1	0	0	2	0	0	0	0	0	0	0	0	0
arCOG01589	RimK	Glutathione synthase/glutaminyl transferase/alpha-L-glutamate ligase	0	1	0	1	1	0	0	0	0	0	2	0	1	1	1	1	1	1	1	0
arCOG01594	CarB	Carbamoylphosphate synthase large subunit	0	0	0	0	0	0	0	0	0	0	0	0	0	0	0	1	0	2	1	0
arCOG01599	PorB	Pyruvate:ferredoxin oxidoreductase or related 2-oxoacid:ferredoxin oxidoreductase, beta subunit	0	0	0	0	0	0	0	0	0	0	0	1	0	0	0	0	0	0	0	0
arCOG01601	PorB	Pyruvate:ferredoxin oxidoreductase or related 2-oxoacid:ferredoxin oxidoreductase, beta subunit	0	0	0	0	0	0	0	0	0	0	3	0	1	1	1	1	1	1	1	0
arCOG01602	PorG	Pyruvate:ferredoxin oxidoreductase or related 2-oxoacid:ferredoxin oxidoreductase, gamma subunit	0	0	1	0	0	0	1	0	0	0	0	0	0	0	0	0	0	0	0	0
arCOG01603	PorG	Pyruvate:ferredoxin oxidoreductase or related 2-oxoacid:ferredoxin oxidoreductase, gamma subunit	0	0	0	0	0	0	0	0	1	0	1	0	1	1	1	1	1	1	1	1
arCOG01606	PorA	Pyruvate:ferredoxin oxidoreductase or related 2-oxoacid:ferredoxin oxidoreductase, alpha subunit and gamma	0	0	0	0	0	0	0	0	0	1	0	1	0	0	0	0	0	0	0	0
arCOG01608	PorA	Pyruvate:ferredoxin oxidoreductase or related 2-oxoacid:ferredoxin oxidoreductase, alpha subunit	0	0	0	0	0	0	0	0	0	0	1	0	1	1	1	1	1	1	1	1
arCOG01609	-	Indolepyruvate ferredoxin oxidoreductase, alpha and beta subunit	0	0	1	0	0	0	1	0	0	0	0	0	0	0	0	0	0	0	0	0
arCOG01619	ARA1	Aldo/keto reductase, related to diketogulonate reductase	0	1	0	1	1	0	0	1	0	0	0	0	0	0	0	0	0	0	0	0
arCOG01621	Tdh	Threonine dehydrogenase or related Zn-dependent dehydrogenase	0	0	0	0	0	0	0	0	1	0	0	0	0	0	0	0	0	0	0	0
arCOG01622	MviM	Predicted dehydrogenase	0	0	0	0	0	0	0	0	0	0	0	1	0	0	1	1	0	0	1	1
arCOG01630	TdcF	Translation initiation inhibitor, yjgF family	0	0	0	0	0	0	0	0	0	0	0	0	2	2	2	2	2	2	2	2
arCOG01631	-	Protein lysine SAM-dependent methyltransferase	0	0	0	0	0	0	0	1	0	0	0	0	0	0	0	0	0	0	0	0
arCOG01640	GCD7	Translation initiation factor 2, beta subunit (eIF-2beta)/eIF-5 N-terminal domain	0	1	1	1	1	0	0	1	0	1	0	0	1	1	1	1	0	1	1	1
arCOG01671	UbiD	3-polyprenyl-4-hydroxybenzoate decarboxylase or related decarboxylase	0	0	0	0	0	0	0	0	1	0	0	0	0	0	0	0	0	0	0	0
arCOG01674	AcyP	Acylphosphatase	0	1	0	1	1	0	1	1	0	1	1	1	0	0	0	0	0	0	0	0
arCOG01676	ThiF	Dinucleotide-utilizing enzyme involved in molybdopterin and thiamine biosynthesis	0	1	0	0	1	0	0	0	0	0	0	0	0	0	0	0	0	0	0	0
arCOG01678	MetK	Archaeal S-adenosylmethionine synthetase	1	1	0	1	1	0	0	0	0	0	1	0	1	1	1	1	1	1	1	1
arCOG01695	-	Predicted component of the ribosome quality control (RQC) complex, YloA/Tae2 family, contains fibronectin-binding (FbpA) and DUF814 domains	0	0	0	0	0	0	1	0	0	0	2	0	0	0	0	0	0	0	0	0
arCOG01696	ApgM	2,3-bisphosphoglycerate-independent phosphoglycerate mutase	0	0	1	0	0	0	0	0	0	0	0	0	0	0	0	0	0	0	0	0
arCOG01700	SpeB	Arginase family enzyme	0	0	0	1	1	0	0	0	0	0	0	0	0	0	0	1	1	0	0	1
arCOG01706	AceF	Pyruvate/2-oxoglutarate dehydrogenase complex, dihydrolipoamide acyltransferase (E2) component or related enzyme	0	0	0	0	0	0	0	1	0	0	0	0	0	0	0	0	0	0	0	0
arCOG01711	Ppa	Inorganic pyrophosphatase	0	1	0	0	1	1	1	1	1	0	0	0	0	0	0	0	0	0	0	0
arCOG01715	SufB	Cysteine desulfurase activator SufB	0	1	0	0	1	0	0	1	0	0	0	2	0	0	0	0	0	0	0	0
arCOG01718	GatB	Asp-tRNAAsn/Glu-tRNAGln amidotransferase B subunit	0	1	0	1	1	0	0	1	0	0	0	0	0	0	0	0	0	0	0	0
arCOG01719	GatE	Archaeal Glu-tRNAGln amidotransferase subunit E (contains GAD domain)	0	1	1	0	1	0	1	0	0	0	0	0	0	0	0	0	0	0	0	0
arCOG01726	IspA	Geranylgeranyl pyrophosphate synthase	0	0	1	0	0	0	0	0	0	0	0	1	0	0	0	0	0	0	0	0
arCOG01728	Mho1	Predicted class III extradiol dioxygenase, MEMO1 family	1	1	1	1	1	0	1	0	0	0	1	0	1	1	1	1	1	1	1	1
arCOG01736	LigT	2'-5' RNA ligase	0	0	1	0	0	0	1	0	0	0	0	0	0	0	0	0	0	0	0	0
arCOG01741	PelA	Release factor eRF1	0	0	0	0	0	0	1	0	0	0	0	0	0	0	0	0	0	0	0	0
arCOG01742	eRF1	Peptide chain release factor eRF1	0	1	0	1	1	0	0	0	0	0	0	0	1	1	1	0	1	1	0	1
arCOG01747	PurB	Adenylosuccinate lyase	0	0	0	0	0	0	0	0	0	0	1	1	1	1	1	1	0	1	1	1
arCOG01748	ArgH	Argininosuccinate lyase	0	0	0	0	0	0	0	0	0	0	0	0	0	0	0	1	0	0	1	0
arCOG01751	Rpl7Ae	Ribosomal protein L7AE	0	1	0	0	1	0	0	0	0	0	0	0	0	0	0	0	0	0	0	0
arCOG01753	Ssh10b	Archaeal DNA-binding protein	0	0	1	0	0	0	0	0	0	0	0	0	0	0	0	0	0	0	0	0
arCOG01757	SerA	Phosphoglycerate dehydrogenase or related dehydrogenase	0	0	0	0	0	0	0	0	0	0	0	1	0	0	0	0	0	0	0	0
arCOG01758	RpsJ	Ribosomal protein S10	1	0	0	0	0	0	0	0	0	0	0	0	0	0	0	0	0	0	0	0
arCOG01760	NusA	Transcription elongation factor	0	0	0	0	0	0	0	0	0	0	0	0	0	0	0	0	0	0	0	1
arCOG01762	RpoB/Rpo2	DNA-directed RNA polymerase subunit B	1	0	1	0	0	0	1	0	0	0	1	0	0	0	0	0	1	0	0	0
arCOG01764	SPT15	TATA-box binding protein (TBP), component of TFIID and TFIIIB	0	1	1	1	1	0	0	1	0	0	1	0	1	1	1	1	0	1	1	1
arCOG01765	SPT15	TATA-box binding protein (TBP), component of TFIID and TFIIIB	0	0	0	0	0	0	0	0	0	0	1	0	0	0	0	0	0	0	0	0
arCOG01767	PksG	3-hydroxy-3-methylglutaryl CoA synthase	1	0	1	0	0	0	0	0	0	0	2	0	0	0	0	0	0	0	0	0
arCOG01768	GlpG	Membrane associated serine protease	0	1	0	0	1	0	0	0	0	0	0	0	0	0	0	0	0	0	0	0
arCOG01769	-	Predicted nucleic acid binding protein containing the AN1-type Zn-finger	0	0	0	1	0	0	0	0	0	0	0	0	0	0	0	0	0	0	0	0
arCOG01770	-	Rhomboid family mebrane associated serine protease	0	0	0	0	0	0	0	0	0	0	0	0	1	1	1	1	1	1	0	1
arCOG01774	-	SAM-dependent methyltransferase	0	0	0	0	0	0	1	0	0	0	0	0	0	0	0	0	0	0	0	0
arCOG01791	-	SAM-dependent methyltransferase	0	0	0	0	0	0	0	0	0	0	0	0	0	0	0	0	0	0	0	1
arCOG01792	-	SAM-dependent methyltransferase	0	0	1	0	0	0	0	0	0	0	0	0	1	1	1	1	1	1	1	0
arCOG01797	-	SAM-dependent methyltransferase	0	0	0	0	0	0	0	0	0	0	0	0	0	0	0	0	0	0	1	0
arCOG01832	IbpA	Molecular chaperone (HSP20 family)	0	0	0	0	0	0	0	1	0	0	0	0	0	0	0	0	0	0	0	0
arCOG01845	PaaD	Metal-sulfur cluster biosynthetic enzyme	0	1	0	1	1	0	0	0	0	0	0	0	0	0	1	0	1	0	0	0
arCOG01857	-	SpoU rRNA Methylase family enzyme	1	0	0	0	0	0	0	0	0	0	1	0	0	0	0	0	0	0	0	0
arCOG01859	-	Predicted HD superfamily hydrolase	1	0	0	0	0	0	0	0	0	0	0	0	0	0	0	0	0	0	0	0
arCOG01860	-	Predicted HD superfamily hydrolase	1	0	0	0	0	0	0	0	1	0	0	2	0	0	0	0	0	0	0	0
arCOG01887	TrpS	Tryptophanyl-tRNA synthetase	0	0	1	0	0	0	0	0	0	1	0	0	0	0	0	0	0	0	0	0
arCOG01890	AmpS	Leucyl aminopeptidase (aminopeptidase T)	0	1	0	0	1	0	0	0	0	1	0	0	1	1	1	1	0	1	1	1
arCOG01891	Tmk	Thymidylate kinase	0	0	1	0	1	0	0	0	0	0	0	0	0	0	0	0	0	0	0	0
arCOG01894	Nfo	Endonuclease IV	0	0	0	0	0	0	0	1	0	0	0	0	0	0	0	0	0	0	0	0
arCOG01909	GlnA	Glutamine synthetase	0	0	0	0	0	0	0	0	2	0	2	0	0	0	0	0	0	0	0	0
arCOG01920	NusG	Transcription antiterminator NusG	0	0	0	0	0	0	0	0	0	0	0	0	1	1	1	1	1	1	1	1
arCOG01923	SIK1	RNA processing factor Prp31, contains Nop domain	0	1	1	1	1	0	1	0	0	1	1	0	1	1	1	1	1	1	1	1
arCOG01924	AnsB	L-asparaginase/archaeal Glu-tRNAGln amidotransferase subunit D	0	0	0	0	0	0	0	1	0	0	1	0	0	0	0	0	0	0	0	0
arCOG01946	RPS6A	Ribosomal protein S6E/S10	1	0	1	0	1	1	1	1	0	0	0	0	0	0	0	0	0	0	0	0
arCOG01951	TmcA	tRNA(Met) C34 N-acetyltransferase TmcA	0	0	0	0	0	1	0	0	0	1	0	0	0	0	0	0	0	0	0	0
arCOG01952	SUA5	tRNA A37 threonylcarbamoyladenosine synthetase subunit TsaC/SUA5/YrdC	0	1	0	1	1	0	0	1	1	0	0	0	0	0	0	0	0	0	0	0
arCOG01953	KefB	Kef-type K+ transport system, membrane component	0	0	0	0	0	0	0	0	0	0	0	1	0	0	0	0	0	0	0	0
arCOG01961	NhaP	NhaP-type Na+/H+ and K+/H+ antiporter	0	0	0	0	0	0	0	0	0	0	0	0	1	1	1	1	0	1	1	0
arCOG01972	TrxA	Thiol-disulfide isomerase or thioredoxin	0	0	0	0	0	1	0	0	0	1	2	0	0	0	0	0	0	0	0	0
arCOG01991	phoE	Broad specificity phosphatase PhoE or related phosphatase	0	0	0	1	0	0	0	0	0	0	0	0	0	0	0	0	0	0	0	0
arCOG01993	GpmA	Phosphoglycerate mutase 1	0	1	0	0	1	0	0	0	0	1	0	0	0	0	0	0	0	0	0	0
arCOG01997	MarC	Multiple antibiotic transporter	0	0	0	0	0	0	0	1	0	0	0	0	0	0	0	0	0	0	0	0
arCOG01998	IlvB	Acetolactate synthase large subunit or other thiamine pyrophosphate-requiring enzyme	0	0	0	0	0	0	0	1	0	0	0	0	0	0	0	0	0	0	0	0
arCOG02006	RacX	Aspartate racemase	0	0	0	0	0	0	0	0	0	0	0	0	1	1	1	1	0	2	1	0
arCOG02013	DeoA	Thymidine phosphorylase	1	0	0	0	0	0	1	0	0	1	0	0	0	0	0	0	0	0	0	0
arCOG02068	DsrE	Uncharacterized protein involved in intracellular sulfur reduction	0	0	0	0	0	0	0	0	0	0	0	0	1	1	1	1	1	1	1	1
arCOG02077	IscU	NifU homolog involved in Fe-S cluster formation	1	1	0	0	1	0	0	0	0	0	2	1	1	1	0	1	1	0	1	1
arCOG02177	-	Uncharacterized membrane protein	1	0	0	0	0	0	0	0	0	0	0	0	0	0	0	0	0	0	0	0
arCOG02201	FtsZ	Cell division GTPase	0	0	0	0	0	0	0	0	0	0	1	0	0	0	0	0	0	0	0	0
arCOG02231	-	Uncharacterized FAD-dependent dehydrogenase	0	0	0	0	0	0	0	0	0	0	0	0	1	1	1	1	1	1	1	1
arCOG02265	CorA	Mg2+ and Co2+ transporter	0	1	0	1	1	0	0	0	0	0	2	0	1	1	1	1	1	1	1	0
arCOG02293	-	HAD superfamily hydrolase	1	0	0	1	0	0	0	0	0	0	2	0	1	1	1	1	1	1	1	0
arCOG02312	SalY	ABC-type antimicrobial peptide transport system, permease component	0	1	0	0	0	0	0	0	0	0	0	0	0	0	0	0	0	0	0	0
arCOG02391	CheY	Rec domain	0	0	0	0	0	0	0	0	0	0	1	0	2	2	2	2	1	2	2	2
arCOG02408	-	Uncharacterized NYN domain containing protein, LabA family	0	0	0	0	0	0	0	1	0	0	0	0	0	0	0	0	0	0	0	0
arCOG02411	-	HicB family component of toxin-antitoxin system, antitoxin, predicted nuclease of the RNAse H fold	0	0	0	0	0	0	0	0	0	0	0	0	1	1	1	1	1	1	1	0
arCOG02431	-	Predicted Rossmann fold nucleotide-binding protein	0	0	0	0	0	0	0	0	0	0	1	0	0	0	0	0	0	0	0	0
arCOG02433	-	Predicted secreted protein, DUF523 family	0	0	1	0	0	0	1	0	0	0	0	0	0	0	0	0	0	0	0	0
arCOG02434	-	Nucleoside 2-deoxyribosyltransferase	0	0	0	0	0	0	0	1	0	0	0	0	0	0	0	0	0	0	0	0
arCOG02435	-	Nucleoside 2-deoxyribosyltransferase	1	0	0	0	0	0	0	0	0	0	0	0	0	0	0	0	0	0	0	0
arCOG02462	-	Kynurenine formamidase	0	0	0	0	0	0	0	0	0	0	0	0	1	1	1	1	1	1	1	1
arCOG02635	-	Type II restriction enzyme, methylase subunit	0	0	0	0	0	0	0	0	0	0	0	1	0	0	0	0	0	0	0	0
arCOG02658	Csm3g7	CRISPR-Cas system related protein, RAMP superfamily Cas7 group	0	0	0	0	1	0	0	0	0	0	0	0	0	0	0	0	0	0	0	0
arCOG02712	-	Predicted permease	1	1	0	1	1	0	0	0	0	0	0	0	0	0	0	0	0	0	0	0
arCOG02734	-	Predicted Fe-Mo cluster-binding protein, NifX family	0	0	0	0	0	0	0	0	0	0	1	0	0	0	0	0	0	0	0	0
arCOG02817	FolC	Folylpolyglutamate synthase and Dihydropteroate synthase	0	0	0	0	0	0	0	0	0	0	2	0	0	0	0	0	0	0	0	0
arCOG02824	PurH	AICAR transformylase/IMP cyclohydrolase PurH	0	0	0	0	0	0	0	0	0	0	2	1	0	0	0	0	0	0	0	0
arCOG02840	PhrB	Deoxyribodipyrimidine photolyase	0	0	0	1	0	1	0	0	0	0	0	0	0	0	0	0	0	0	0	0
arCOG02846	DnaJ	DnaJ-class molecular chaperone	0	0	0	0	0	0	0	0	0	0	0	0	1	1	1	1	1	1	1	1
arCOG02852	{NirD}	Ferredoxin subunit of nitrite reductase or ring-hydroxylating dioxygenase	0	0	0	0	0	0	1	1	0	0	0	0	0	0	0	0	0	0	0	0
arCOG02861	-	Predicted membrane protein, DoxD family	0	0	0	0	0	0	0	1	0	0	0	0	0	0	0	0	0	0	0	0
arCOG02935	-	Pirin-related protein	0	0	0	0	0	0	0	0	0	0	0	1	0	0	0	0	0	0	0	0
arCOG02942	RnhA	Ribonuclease HI	0	0	0	0	0	0	0	0	0	0	0	0	1	1	1	1	0	1	1	1
arCOG02948	AmyA	Glycosidase	0	1	0	0	0	0	0	0	0	0	0	0	0	0	0	0	0	0	0	0
arCOG02969	PepN	Aminopeptidase N	0	0	0	0	0	0	0	1	0	0	0	1	0	0	0	0	0	0	0	0
arCOG02998	-	Cupin domain containing protein	0	0	0	0	0	0	0	0	0	0	0	1	0	0	0	0	0	0	0	0
arCOG03015	-	Uncharacterized protein YbjT, contains NAD(P)-binding and DUF2867 domains	0	0	0	0	0	0	0	1	0	0	0	0	0	0	0	0	0	0	0	0
arCOG03054	SecF	Preprotein translocase subunit SecF	0	0	0	0	0	0	0	0	0	0	1	0	0	0	0	0	0	0	0	0
arCOG03110	-	Predicted transciptional regulator, contains Fic and DeoR-like domains	0	0	0	0	0	0	0	0	0	0	0	1	0	0	0	0	0	0	0	0
arCOG03112	-	Fic family protein	0	0	0	0	0	0	0	0	0	0	0	0	1	1	1	1	1	1	1	1
arCOG03117	DedA	Uncharacterized membrane-associated protein, DedA family	0	0	1	0	0	1	1	1	0	1	0	0	1	1	1	1	1	1	1	0
arCOG03158	-	Intein/homing endonuclease	0	0	0	0	0	0	0	0	0	1	0	0	0	0	0	0	0	0	0	0
arCOG03166	-	AAA+ superfamily ATPase fused to HTH and RecB nuclease domains	2	0	0	0	0	0	0	0	0	0	0	0	1	2	1	2	2	1	2	0
arCOG03168	-	Predicted ATPase, AAA+ superfamily	0	0	0	0	0	0	0	0	0	0	0	0	0	0	1	0	0	0	0	0
arCOG03192	-	Endonuclease YncB, thermonuclease family	0	0	0	0	0	0	0	1	0	0	0	0	0	0	0	0	0	0	0	0
arCOG03214	ThyA	Thymidylate synthase	0	0	0	0	0	0	0	1	0	0	0	0	0	0	0	0	0	0	0	0
arCOG03287	GDB1	Glycogen debranching enzyme	0	1	0	1	0	0	0	0	0	0	0	0	0	0	0	0	0	0	0	0
arCOG03350	-	Uncharacterized protein	0	0	0	0	0	0	0	0	0	0	0	0	2	2	2	2	2	2	2	1
arCOG03427	-	DMT superfamily transporter	0	1	0	1	1	0	0	0	0	0	0	0	0	0	0	0	0	0	0	0
arCOG03431	-	SWIM zinc finger containing protein	0	0	0	0	0	0	0	0	0	0	0	0	1	1	1	1	1	1	1	1
arCOG03560	-	Plasmid associated protein, pRiA4b ORF-3-like	0	0	0	0	0	0	0	0	0	0	0	0	0	1	1	1	1	1	1	1
arCOG03562	TrxA	Thiol-disulfide isomerase or thioredoxin	0	0	0	0	0	0	0	0	0	0	0	1	0	0	0	0	0	0	0	0
arCOG03580	STE14	Putative protein-S-isoprenylcysteine methyltransferase	0	0	0	0	0	0	0	0	0	0	1	0	0	0	0	0	0	0	0	0
arCOG03714	-	ATP cone domain containing protein	1	0	0	1	0	0	0	0	0	0	0	0	0	0	0	0	0	0	0	0
arCOG04035	VirB4	Type IV secretory pathway, VirB4 component	0	0	0	0	0	0	0	0	0	0	0	0	0	0	0	0	0	0	0	1
arCOG04044	-	2-amino-3,7-dideoxy-D-threo-hept-6-ulosonic acid synthase, DhnA-aldolase family	1	1	0	1	1	0	0	0	0	0	0	0	0	0	0	0	0	0	0	0
arCOG04048	Dcd	Deoxycytidine deaminase	0	0	0	1	0	0	0	1	0	1	0	0	0	0	0	0	0	0	0	0
arCOG04050	FEN1	5'-3' exonuclease	0	0	0	0	0	0	0	1	0	0	1	0	1	1	1	1	1	1	1	1
arCOG04051	-	Uncharacterized protein	0	0	0	1	1	0	0	0	0	1	0	0	0	0	0	0	0	0	0	0
arCOG04055	-	SHS2 domain protein implicated in nucleic acid metabolism	1	0	0	0	0	0	0	0	0	1	2	0	0	0	0	0	0	0	0	0
arCOG04060	-	Predicted transcriptional regulator	1	0	1	0	0	0	0	0	1	0	1	0	0	0	0	0	0	0	0	0
arCOG04067	RplB	Ribosomal protein L2	1	1	1	1	1	0	0	1	1	1	1	0	1	1	1	1	1	1	1	1
arCOG04070	RplC	Ribosomal protein L3	0	0	0	0	0	0	1	1	0	1	0	0	0	0	0	0	0	0	0	0
arCOG04071	RplD	Ribosomal protein L4	0	0	0	0	0	0	0	0	0	1	0	0	0	0	0	0	0	0	0	0
arCOG04072	RplW	Ribosomal protein L23	0	1	1	0	1	0	0	1	0	0	0	0	1	1	1	1	1	1	0	1
arCOG04073	-	MinD superfamily P-loop ATPase containing an inserted ferredoxin domain	0	0	0	0	0	0	0	0	0	2	1	0	0	0	0	0	0	0	0	0
arCOG04076	-	Uncharacterized protein, DUF359 family	0	0	0	1	1	0	0	0	0	0	0	0	1	1	0	0	1	0	0	0
arCOG04081	TIP49	DNA helicase TIP49, TBP-interacting protein	0	1	0	0	1	1	1	1	0	0	0	0	0	0	0	0	0	0	0	0
arCOG04084	-	Predicted glycosylase	0	0	0	0	0	0	0	0	1	0	0	0	0	0	0	0	0	0	0	0
arCOG04086	RpmD	Ribosomal protein L30	0	1	1	0	1	1	0	1	0	1	0	0	1	1	1	1	1	1	1	0
arCOG04088	RplR	Ribosomal protein L18	0	0	0	1	0	0	1	0	0	1	0	0	0	0	0	0	0	0	0	0
arCOG04089	RPL19A	Ribosomal protein L19E	1	1	1	1	1	0	0	1	1	1	1	0	1	1	1	1	1	1	1	0
arCOG04090	RplF	Ribosomal protein L6P	1	1	1	1	1	1	1	1	0	1	1	0	1	1	1	1	1	1	1	0
arCOG04091	RpsH	Ribosomal protein S8	0	0	0	0	0	0	0	1	0	0	0	0	0	0	0	0	0	0	0	0
arCOG04093	RPS4A	Ribosomal protein S4E	1	1	1	1	1	1	0	1	1	1	1	0	1	1	1	1	1	1	1	1
arCOG04095	RplN	Ribosomal protein L14	0	0	0	0	0	1	0	1	0	1	1	0	1	1	1	1	1	1	1	1
arCOG04096	RpsQ	Ribosomal protein S17	1	1	1	0	1	0	1	1	0	1	0	0	1	1	1	1	1	1	1	1
arCOG04097	RpsC	Ribosomal protein S3	1	1	1	1	1	1	1	1	1	1	0	0	0	0	0	0	0	0	0	0
arCOG04099	RpsS	Ribosomal protein S19	0	0	0	0	0	0	0	1	0	0	1	0	0	0	0	0	0	0	0	0
arCOG04106	CdsA	CDP-diglyceride synthetase	0	0	1	0	0	0	1	0	1	0	0	0	0	0	0	0	0	0	0	0
arCOG04107	SUI2	Translation initiation factor 2, alpha subunit (eIF-2alpha)	0	0	1	0	0	0	1	0	0	0	1	0	1	1	1	1	1	1	1	1
arCOG04109	RPL42A	Ribosomal protein L44E	0	0	1	1	1	0	0	1	1	1	0	0	1	1	1	1	1	1	1	1
arCOG04116	-	ATPase (PilT family)	1	0	1	1	1	0	0	1	0	0	1	0	1	1	0	0	1	1	1	0
arCOG04125	RCL1	RNA 3'-terminal phosphate cyclase	0	0	0	0	0	1	0	0	0	0	0	0	1	1	1	1	1	1	1	1
arCOG04126	RPL37A	Ribosomal protein L37E	1	0	0	0	1	0	0	0	0	1	0	0	1	1	0	1	1	0	0	0
arCOG04129	RPL21A	Ribosomal protein L21E	1	1	1	1	1	1	1	1	1	0	1	0	1	1	1	1	1	1	1	1
arCOG04131	RsmA	16S rRNA A1518 and A1519 N6-dimethyltransferase RsmA/KsgA/DIM1	0	0	0	0	0	0	1	0	0	0	0	0	0	0	0	0	0	0	0	0
arCOG04139	ApbA	Ketopantoate reductase	0	0	0	0	0	0	0	0	0	0	0	0	1	1	1	1	1	1	1	1
arCOG04142	DYS1	Deoxyhypusine synthase	1	0	0	0	0	0	0	0	0	0	0	1	0	0	0	0	0	0	0	0
arCOG04147	SodA	Superoxide dismutase	0	1	0	1	1	1	0	0	0	0	0	0	1	0	0	1	0	1	0	0
arCOG04150	Krr1	rRNA processing protein Krr1/Pno1, contains KH domain	0	0	0	0	0	0	0	0	0	0	1	0	0	0	0	0	0	0	0	0
arCOG04154	RPS8A	Ribosomal protein S8E	1	0	1	1	1	1	1	1	1	1	0	0	1	1	0	1	0	1	1	1
arCOG04157	Dcm	Site-specific DNA methylase	0	0	0	0	0	0	0	0	0	0	0	0	2	2	2	2	1	2	1	2
arCOG04161	DPH5	Diphthamide biosynthesis methyltransferase	0	0	0	0	1	1	0	0	0	0	0	0	0	0	0	0	0	0	0	0
arCOG04167	RPL14A	Ribosomal protein L14E/L6E/L27E	0	0	1	0	0	0	0	0	0	0	0	0	0	0	0	0	0	0	0	0
arCOG04168	RPL34A	Ribosomal protein L34E	0	0	1	0	0	0	0	0	0	0	0	0	0	0	0	0	0	0	0	0
arCOG04171	-	Uncharacterized protein	0	0	0	1	0	0	0	0	0	0	1	0	0	0	0	0	0	0	0	0
arCOG04174	TYW1	Wybutosine (yW) biosynthesis enzyme, Fe-S oxidoreductase	0	1	0	1	1	0	0	0	0	0	0	0	0	0	0	0	0	0	0	0
arCOG04176	TIF6	Translation initiation factor 6 (eIF-6)	1	0	1	0	0	1	1	0	0	1	0	0	0	0	0	0	0	0	0	0
arCOG04180	-	Bifunctional fructose-1,6-bisphosphate aldolase/phosphatase FBPA/FBPase	0	0	0	0	0	0	0	0	1	0	1	0	0	0	0	0	0	0	0	0
arCOG04184	RdgB	Inosine/xanthosine triphosphate pyrophosphatase, all-alpha NTP-PPase family	0	0	0	0	0	0	0	0	1	0	0	0	0	0	0	0	0	0	0	0
arCOG04186	RPS1A	Ribosomal protein S3AE	0	1	1	1	1	0	1	1	0	0	0	0	0	1	1	1	1	1	1	0
arCOG04187	Sdo1	Ribosome maturation protein Sdo1	0	1	0	1	1	0	0	1	0	0	1	0	1	1	1	1	1	1	1	1
arCOG04188	RfbC	dTDP-4-dehydrorhamnose 3,5-epimerase or related enzyme	0	0	0	0	0	0	0	0	0	0	0	0	0	1	0	0	1	1	0	0
arCOG04194	Cas2	CRISPR-associated protein Cas2	0	0	0	0	1	0	0	0	0	0	0	0	0	0	0	0	0	0	0	0
arCOG04203	MgtC	Mg2+ transport system protein	1	1	0	1	1	1	0	1	0	0	0	0	0	0	0	0	0	0	0	0
arCOG04208	RPL43A	Ribosomal protein L37AE/L43A	0	0	1	0	0	0	1	1	0	1	0	0	0	0	0	0	0	0	0	0
arCOG04209	RPL15A	Ribosomal protein L15E	1	1	0	0	1	1	0	0	0	0	1	0	1	1	1	1	1	1	1	1
arCOG04212	-	Predicted DNA-binding protein with PD1-like DNA-binding motif	0	0	0	0	0	0	0	0	0	0	0	1	0	0	0	0	0	0	0	0
arCOG04214	-	Uncharacterized protein	0	0	0	0	0	1	1	1	0	0	1	0	0	0	0	0	0	0	0	0
arCOG04219	-	Possible nuclease of RNase H fold, RuvC/YqgF family	1	0	0	0	0	0	0	0	0	0	0	0	0	0	0	0	0	0	0	0
arCOG04221	NagD	Phosphatase of the HAD superfamily	0	0	1	0	0	0	0	0	0	0	0	0	0	0	0	0	0	0	0	0
arCOG04228	Pth2	Peptidyl-tRNA hydrolase	0	1	0	0	1	0	0	0	0	0	0	0	1	1	1	1	1	0	1	0
arCOG04229	PyrI	Aspartate carbamoyltransferase, regulatory subunit	1	0	0	0	0	0	0	0	0	0	1	0	0	0	0	0	0	0	0	0
arCOG04230	-	HD supefamily hydrolase	0	0	0	0	0	1	0	0	0	0	0	0	1	1	1	1	1	0	1	0
arCOG04231	CutA	Uncharacterized protein involved in tolerance to divalent cations	1	0	0	0	0	0	0	1	0	0	0	0	0	0	0	0	0	1	0	0
arCOG04234	-	Uncharacterized protein	1	0	0	0	0	0	0	0	0	0	0	0	0	0	0	0	0	0	0	0
arCOG04236	SufC	Cysteine desulfurase activator ATPase	0	1	0	1	1	1	0	0	0	0	0	1	0	0	0	0	0	0	0	0
arCOG04239	RpsD	Ribosomal protein S4 or related protein	0	0	1	0	0	0	0	0	0	1	0	0	0	0	0	0	0	0	0	0
arCOG04240	RpsK	Ribosomal protein S11	0	1	1	0	1	0	0	0	0	1	0	0	0	0	0	0	0	0	0	0
arCOG04241	RpoA/Rpo1	DNA-directed RNA polymerase subunit D	0	0	0	0	0	0	0	0	0	0	1	0	0	0	0	0	0	0	0	0
arCOG04242	RplM	Ribosomal protein L13	0	0	1	0	0	0	1	2	0	1	1	0	1	1	1	1	1	1	1	1
arCOG04243	RpsI	Ribosomal protein S9	0	0	0	0	0	0	0	0	0	1	0	0	0	0	0	0	0	0	0	0
arCOG04245	RpsB	Ribosomal protein S2	0	0	0	0	0	0	0	0	0	1	0	0	0	0	0	0	0	0	0	0
arCOG04246	RtcB	RNA 3'-P ligase, RtcB family protein	0	0	0	0	0	0	0	0	0	1	1	0	0	0	0	0	0	0	0	0
arCOG04249	CCA1	tRNA nucleotidyltransferase (CCA-adding enzyme)	0	0	0	0	0	0	1	1	0	0	0	0	0	0	0	0	0	0	0	0
arCOG04250	-	Solo B3/4 domain (OB-fold DNA/RNA-binding) of Phe-aaRS-beta	0	0	0	0	0	0	0	0	0	0	0	0	1	0	0	0	0	1	0	0
arCOG04253	-	Uncharacterized protein	0	0	0	0	0	0	0	0	0	1	2	0	0	0	0	0	0	0	0	0
arCOG04255	RpsL	Ribosomal protein S12	0	0	0	0	0	0	0	1	0	0	0	0	0	0	0	0	0	0	0	0
arCOG04256	RpoC/Rpo11	DNA-directed RNA polymerase subunit A''	0	1	1	1	1	1	0	1	0	0	1	0	0	0	0	0	0	0	0	0
arCOG04257	RpoC/Rpo3	DNA-directed RNA polymerase subunit A'	0	0	1	0	0	0	0	0	0	1	1	0	0	0	0	0	0	0	0	0
arCOG04258	RPB5	DNA-directed RNA polymerase, subunit H, RpoH/RPB5	0	1	1	1	1	0	0	0	0	0	0	0	0	0	0	0	0	0	0	0
arCOG04260	HMG1	Hydroxymethylglutaryl-CoA reductase	0	0	0	0	0	0	0	0	0	0	1	0	0	0	0	0	0	0	0	0
arCOG04269	-	Protein, predicted to be involved in DNA repair	1	0	1	0	0	0	1	1	0	1	0	0	0	0	0	0	0	0	0	0
arCOG04276	NrdA	Ribonucleotide reductase, alpha subunit	0	0	0	0	0	1	0	1	0	0	0	0	0	0	0	0	0	0	0	0
arCOG04277	Efp	Translation elongation factor P (EF-P)/translation initiation factor 5A (eIF-5A)	1	0	1	0	0	0	1	0	1	0	1	0	0	0	0	0	0	0	0	0
arCOG04278	-	Predicted aconitase	0	0	0	0	0	0	0	0	1	0	1	0	0	0	0	0	0	0	0	0
arCOG04279	-	Swiveling domain associated with predicted aconitase	0	0	0	0	0	0	0	0	1	0	1	0	0	0	0	0	0	0	0	0
arCOG04280	NagC	Transcriptional regulator/sugar kinase	0	0	0	0	0	1	0	0	0	0	0	0	0	0	0	0	0	0	0	0
arCOG04287	RPP1A	Ribosomal protein L12E/L44/L45/RPP1/RPP2	0	0	0	0	0	1	0	0	0	0	0	0	0	0	0	0	0	0	0	0
arCOG04288	RplJ	Ribosomal protein L10	0	1	1	1	1	0	0	1	0	0	1	0	1	1	1	1	1	1	1	1
arCOG04289	RplA	Ribosomal protein L1	1	0	1	0	0	1	1	1	1	0	1	0	1	1	1	1	0	1	1	0
arCOG04291	-	Sugar isomerase related protein	1	0	1	0	0	1	1	1	1	1	0	0	0	0	0	0	0	0	0	0
arCOG04295	Mpg	3-methyladenine DNA glycosylase	0	0	1	0	0	1	0	0	0	0	0	0	0	0	0	0	0	0	0	0
arCOG04298	-	Adenosine/AMP kinase	0	1	0	0	1	0	1	0	0	0	0	0	0	0	0	0	0	0	0	0
arCOG04302	GlnS	Glutamyl- or glutaminyl-tRNA synthetase	1	0	1	0	0	0	0	0	1	0	1	0	0	0	0	0	0	0	0	0
arCOG04308	-	Uncharacterized protein	0	0	0	0	0	0	0	1	0	1	0	0	1	1	1	1	1	1	1	0
arCOG04311	-	5'-deoxynucleotidase, HD superfamily hydrolase	0	0	0	0	0	0	0	0	0	0	0	1	0	0	0	0	0	0	0	0
arCOG04314	RPS28A	Ribosomal protein S28E/S33	0	0	0	1	0	0	0	1	0	0	0	0	0	0	0	0	0	0	0	0
arCOG04322	PepB	Leucyl aminopeptidase	0	0	0	0	0	1	0	0	0	0	0	0	0	0	0	0	0	0	0	0
arCOG04325	PhoH	Phosphate starvation-inducible protein PhoH, predicted ATPase	0	0	0	0	0	1	0	0	0	0	0	0	0	0	0	0	0	0	0	0
arCOG04345	RPR2	RNase P subunit RPR2	0	0	0	0	0	0	0	0	0	1	0	0	0	0	0	0	0	0	0	0
arCOG04357	ENDO3c	Thermostable 8-oxoguanine DNA glycosylase	0	1	0	1	1	0	1	1	0	0	0	1	0	0	0	0	0	0	0	0
arCOG04370	-	Uncharacterized membrane protein	1	0	1	0	0	0	1	0	0	0	0	0	0	0	0	0	0	0	0	0
arCOG04372	RplK	Ribosomal protein L11	0	0	0	1	0	0	0	0	0	0	0	0	0	0	0	0	0	0	0	0
arCOG04387	PurA	Adenylosuccinate synthase	0	0	0	0	0	0	0	0	0	0	0	1	1	1	1	1	1	1	1	1
arCOG04409	-	Predicted nuclease (RNAse H fold)	0	0	1	0	0	1	0	1	0	0	0	0	0	0	0	0	0	0	0	0
arCOG04421	PurC	Phosphoribosylaminoimidazolesuccinocarboxamide (SAICAR) synthase	0	0	0	0	0	0	0	0	0	0	1	0	0	0	0	0	0	0	0	0
arCOG04428	HypD	Hydrogenase maturation factor	0	0	0	0	0	0	0	0	1	0	0	0	0	0	0	0	0	0	0	0
arCOG04434	TspO	Tryptophan-rich sensory protein	0	0	0	0	0	0	0	0	0	0	0	1	1	0	1	1	1	1	1	1
arCOG04435	-	Phosphoenolpyruvate carboxylase	0	0	0	0	0	0	0	0	0	0	0	1	0	0	0	0	0	0	0	0
arCOG04444	-	ACT domain containing protein	0	0	0	0	0	0	1	0	0	0	0	0	0	0	0	0	0	0	0	0
arCOG04462	PurS	Phosphoribosylformylglycinamidine (FGAM) synthase, PurS component	0	0	0	0	0	0	0	0	0	0	1	0	0	0	0	0	0	0	0	0
arCOG04466	-	Na+-dependent transporter of the SNF family	0	2	0	1	1	0	0	0	0	0	0	0	0	0	0	0	0	0	0	0
arCOG04470	Psd	Phosphatidylserine decarboxylase	0	0	0	0	0	0	1	0	0	0	0	0	0	0	0	0	0	0	0	0
arCOG04473	RPL31A	Ribosomal protein L31E	0	0	0	0	0	0	0	0	1	0	0	0	0	0	0	0	0	0	0	0
arCOG04490	PdaD	Pyruvoyl-dependent arginine decarboxylase (PvlArgDC)	1	0	0	0	0	0	0	0	0	0	0	0	0	0	0	0	0	0	0	0
arCOG04521	-	Uncharacterized membrane protein, predicted permease	0	1	0	1	1	0	0	0	0	0	0	0	0	0	0	0	0	0	0	0
arCOG04538	FolD	5,10-methylene-tetrahydrofolate dehydrogenase/Methenyl tetrahydrofolate cyclohydrolase	0	0	0	0	0	0	0	0	0	0	0	1	0	0	0	0	0	0	0	0
arCOG04574	LemA	Uncharacterized protein	0	1	1	0	1	0	0	0	0	0	0	1	0	0	0	0	0	0	0	1
arCOG04582	Dpo4/DinP	Family Y DNA polymerase	0	0	0	0	0	0	0	1	0	0	0	0	0	0	0	0	0	0	0	0
arCOG04676	LdcA	Uncharacterized protein, homolog of microcin C7 resistance protein MccF	0	0	0	0	0	0	0	0	0	0	0	0	1	1	1	1	1	1	0	1
arCOG04713	RibC	Riboflavin synthase alpha chain	0	0	0	0	0	0	0	0	0	0	0	1	0	0	0	0	0	0	0	0
arCOG04722	-	Predicted endonuclease containing a URI domain	0	0	0	0	0	0	0	0	0	0	0	1	0	0	0	0	0	0	0	0
arCOG04761	UppP	Undecaprenyl pyrophosphate phosphatase	0	0	0	0	0	0	0	0	0	0	0	0	1	1	1	1	1	1	1	1
arCOG04767	PpiB	Peptidyl-prolyl cis-trans isomerase (rotamase) - cyclophilin family	0	0	0	0	0	0	0	0	0	0	0	0	1	1	1	0	1	1	0	1
arCOG04792	-	Transposase	0	0	0	0	0	0	0	0	0	0	0	0	0	1	0	0	0	0	1	0
arCOG04793	-	Transcriptional regulator, predicted component of viral defense system	0	0	0	0	0	0	0	0	0	0	0	0	1	1	1	1	0	1	0	0
arCOG04798	Tdk	Thymidine kinase	0	0	0	1	1	0	0	0	0	0	0	0	0	0	0	0	0	0	0	0
arCOG04853	-	Predicted metal-binding transcription factor	0	0	0	0	0	0	0	0	1	0	0	0	0	0	0	0	0	0	0	0
arCOG04889	NrdD	Oxygen-sensitive ribonucleoside-triphosphate reductase	0	0	0	0	0	0	0	0	0	1	0	0	0	0	0	0	0	0	0	0
arCOG04949	OVP1	Na+ or H+-translocating membrane pyrophosphatase	0	0	0	0	0	0	0	0	0	0	0	2	0	0	0	0	0	0	0	1
arCOG04950	YggS	Uncharacterized pyridoxal phosphate-containing protein, affects Ilv metabolism	0	0	0	0	0	0	0	0	0	0	1	0	0	0	0	0	0	0	0	0
arCOG05024	-	HEPN domain containing protein	1	0	0	0	0	0	0	0	0	0	0	0	2	2	2	2	2	2	2	2
arCOG05111	RlmH	23S rRNA pseudoU1915 N3-methylase RlmH	0	0	0	0	0	0	0	0	0	0	0	0	0	0	0	0	0	1	0	1
arCOG05186	-	Protein containing SET domain	0	0	0	1	0	0	0	0	0	0	0	0	0	0	0	0	0	0	0	0
arCOG05213	MscL	Large-conductance mechanosensitive channel	0	0	0	0	0	0	0	0	0	0	0	1	0	0	0	0	0	0	0	0
arCOG05276	-	Pyrimidine dimer DNA glycosylase, T4 endoV family	1	1	0	0	1	0	0	0	0	0	0	0	0	0	0	0	0	0	0	0
arCOG05299	-	Uncharacterized membrane protein	0	0	0	0	0	0	0	0	0	0	0	1	0	0	0	0	0	0	0	0
arCOG05355	GmhA	Phosphoheptose isomerase	0	1	0	0	0	0	0	1	0	0	0	1	0	0	0	0	0	0	0	0
arCOG05721	DmpA	L-aminopeptidase/D-esterase	0	0	0	0	0	0	0	0	0	0	0	0	1	1	0	1	1	1	1	1
arCOG06168	DsbB	Disulfide bond formation protein DsbB	0	0	0	0	0	0	0	0	0	0	0	0	0	0	0	0	1	0	0	0
arCOG06381	-	Signal transduction histidine kinase	0	0	0	1	0	0	0	0	0	0	0	0	0	0	0	0	0	0	0	0
arCOG06555	Vsr	DNA G:T-mismatch repair endonuclease	0	0	0	0	0	0	0	0	0	0	0	0	0	0	1	0	0	0	0	0
arCOG07441	SurA	Parvulin-like peptidyl-prolyl isomerase	0	0	0	0	0	0	0	0	0	0	0	1	0	0	0	0	0	0	0	0
arCOG07494	-	DEAD-box helicase, probable R-M system subunit	0	0	0	0	1	0	0	0	0	0	0	0	0	0	0	0	0	0	0	0
arCOG07503	PgsA	Putative enzyme of poly-gamma-glutamate biosynthesis	0	0	0	0	0	0	0	1	0	0	0	0	0	0	0	0	0	0	0	0
arCOG08098	NrdR	Transcriptional regulator NrdR (Zn-ribbon and ATP-cone domains)	0	0	0	0	0	0	0	0	0	0	1	0	0	0	0	0	0	0	0	0
arCOG08649	-	Topoisomerase IB	0	1	0	1	1	0	0	0	0	0	0	0	0	0	0	0	0	0	0	0
arCOG08882	RpiB	Ribose 5-phosphate isomerase RpiB	0	0	0	0	0	0	0	0	0	0	1	0	0	0	0	0	0	0	0	0
arCOG09468	-	Uncharacterized protein, DUF1428 family	0	0	0	0	0	0	0	0	0	0	0	1	0	0	0	0	0	0	0	0
arCOG10124	TYW2	Wybutosine (yW) biosynthesis enzyme, TYW2 transferase	1	0	0	0	0	0	0	0	0	1	1	0	0	0	0	0	0	0	0	0
arCOG10146	YkoV	Non-homologous end joining protein Ku, dsDNA break repair	0	0	0	0	0	0	0	1	0	0	0	0	0	0	0	0	0	0	0	0
arCOG10241	-	Uncharacterized protein involved in bacteriocin protection, YjbR/CyaY-like superfamily, DUF1801 family	0	0	0	0	0	0	0	0	0	0	0	1	0	0	0	0	0	0	0	0
arCOG11012	ATS1	Alpha-tubulin suppressor and related RCC1 domain-containing proteins	0	0	0	0	0	1	0	0	0	0	0	0	0	0	0	0	0	0	0	0
