# Supplementary material for: Deciphering Symbiotic Interactions of “Candidatus Aenigmarchaeota” with Inferred Horizontal Gene Transfers and Co-occurrence Networks
Source: mSystems. 2021 Jul 27;6(4):e00606-21. doi: 10.1128/mSystems.00606-21 (PMC8407114; doi:10.1128/mSystems.00606-21)
Supplement: DATA SET S4 [file msystems.00606-21-sd004.xlsx]

## Sheet: Sheet1
Putative interaction partners of 'Ca. Aenigmarchaeota' inferred from recent horizontal gene transfer (HGT) and co-occurrence network analyses.
Bins	Recent HGT		Co-occurrence network			Relative abundance of OTU in each sample (%)
	Bin_name*	Taxonomy	OTU name#	Taxonomy	rho‡	DRTY-6_1	DRTY-6_2	DRTY-7_1	GMQ_1	JZ-2_2	QQ_2
DRTY-6_1 bin _65	/	/	/	/
DRTY-6_2 bin_201	DRTY-6_2 bin_98	Crenarchaeota;Bathyarchaeia;B26-1;UBA233	/	/
	DRTY-6_2 bin_141	Crenarchaeota;Bathyarchaeia;40CM-2-53-6
DRTY-6_2 bin_202	DRTY-6_2 bin_115	Crenarchaeota;Bathyarchaeia;B26-1;UBA233	/	/
DRTY-6_2 bin_215	DRTY-6_2 bin_100	Thermoplasmatota;UBA184	/	/
DRTY-7_1 bin_34	/	/	/	/
GMQ_1 bin_18-1	GMQ_1 bin_7	Crenarchaeota;Thermoprotei;Thermoproteales;Thermoproteaceae;Pyrobaculum	NODE_1484_length_13626_cov_132.885695_9	Crenarchaeota;Thermoprotei;Thermoproteales;Thermoproteaceae;Pyrobaculum	0.766976	0	0	0	4.10517	0	0
	GMQ_1 bin_11	Crenarchaeota;Thermoprotei;Thermofilales	NODE_832_length_12487_cov_29.491909_16	Crenarchaeota;Thermoprotei;Thermofilales	0.703129	0	0	0	2.18258	0	0
	GMQ_1 bin_10	Crenarchaeota;Nitrososphaeria;Caldiarchaeales;JGI-0000106-J15	NODE_91_length_59034_cov_56.163546_18	Crenarchaeota;Thermoprotei;Desulfurococcales;Ignisphaeraceae	0.725384	0	0	0	6.95295	0	0
	GMQ_1 bin_9	Crenarchaeota;Thermoprotei;Desulfurococcales;Acidilobaceae	NODE_11711_length_6249_cov_2.34123_5	Crenarchaeota;Thermoprotei;Desulfurococcales;Ignisphaeraceae	0.641452	0	0	0	0.165827	0	0
			NODE_21363_length_3807_cov_3.780163_2	Crenarchaeota;Thermoprotei;Desulfurococcales;Acidilobaceae	0.719115	0	0	0	1.02824	0	0
			NODE_348_length_18383_cov_0.886834_4	Crenarchaeota;Thermoprotei;Desulfurococcales;Ignisphaeraceae	0.735393	0	0	0	2.13082	0	0
			NODE_10425_length_15238_cov_1.48475_4	Archaea;Crenarchaeota;Thermoprotei;Desulfurococcales;Desulfurococcaceae;Thermosphaera	0.601053	0	0	0	1.27853	0	0
			NODE_149_length_42840_cov_46.708051_27	Archaea;Crenarchaeota;Thermoprotei;Desulfurococcales;Desulfurococcaceae	0.78918	0	0	0	8.47634	0	0
			NODE_624_length_15229_cov_9.684942_12	Archaea;Crenarchaeota;Thermoprotei;Desulfurococcales;Desulfurococcaceae	0.717168	0	0	0	0.414371	0	0
			NODE_672_length_28651_cov_15.116008_8	Archaea;Crenarchaeota;Thermoprotei	0.638694	0	0	0	0.0560578	0	0
			NODE_7_length_177200_cov_27.163226_114	Archaea;Crenarchaeota;Thermoprotei;Desulfurococcales;Desulfurococcaceae	0.664452	0	0	0	0	0	0
JZ-2_2 bin_245	JZ-2_2 bin_166	Crenarchaeota;Nitrososphaeria;ex4484-205	/	/
	JZ-2_2 bin_141	Crenarchaeota;Nitrososphaeria;ex4484-205
	JZ-2_2 bin_121	Crenarchaeota;Nitrososphaeria;ex4484-205
QQ_2 bin_128	QQ_2 bin_81	Crenarchaeota;Nitrososphaeria;Nitrososphaerales	/	/
	QQ_2 bin_121	Crenarchaeota;Nitrososphaeria;Caldiarchaeales;Caldiarchaeaceae
	QQ_2 bin_122	Crenarchaeota;Nitrososphaeria;Caldiarchaeales;Caldiarchaeaceae;Caldiarchaeum
*Bin name are extracted from sheet 3 in this dataset. '/'s in this column represent no recent HGTs detected or horizontally transferred genes are from Bacteria or DPANN.
#OTU names are representative sequences predicted to contain rpS3 gene (see Methods for details about OTU clustering). '/'s in this column denote the OTU occurred in < six of the 88 samples or correlated OTUs are from either Bacteria or DPANN.
‡The rho values are extracted from SparCC (Friedman and Alm, 2012) results.

## Sheet: Sheet2
Detected recent horizontal gene transfers from the corresponding communities.
Gene ID	Function	Matched hit*	Identity	Aligned length	E value	Score	Genome quality of derived bins#			Taxonomy of derived bins†
							Bin_name	Compl.	Cont.
DRTY-7_1.bin_34
2724276566	Fe-S cluster assembly protein SufB	NODE_127_length_91677_cov_52.4895_39	71	455	0	694	DRTY-7_1 bin_18	92.73	1.09	Bacteria;Chloroflexota;Anaerolineae;Thermoflexales;Thermoflexaceae;Thermoflexus;Thermoflexus
		NODE_4_length_943634_cov_27.8989_789	71	462	0	694	DRTY-7_1 bin_15	93.42	2.46	Bacteria;Bacteroidota;Kryptonia;Kryptoniales;Kryptoniaceae;Chrysopegis;Chrysopegis
		NODE_1167_length_7402_cov_12.7847_3	71	455	0	677	DRTY-7_1 bin_8	82.82	0.91	Bacteria;Chloroflexota;Anaerolineae;Thermoflexales;Thermoflexaceae;Thermoflexus
DRTY-6_1 bin 65
2724277771	Uncharacterized protein family	NODE_4753_length_9922_cov_3.22628_3	72	148	1e-56	192	DRTY-6_1 bin_56	21.11	0	Bacteria;Chloroflexota;Anaerolineae;UBA3071
GMQ_1 bin 18-1
2724278022	deoxyribodipyrimidine photo-lyase	NODE_29_length_106370_cov_86.6585_61	71	418	0	626	GMQ_1 bin_7	58.09	0	Archaea;Crenarchaeota;Thermoprotei;Thermoproteales;Thermoproteaceae;Pyrobaculum
2724278082	1-Cys peroxiredoxin	NODE_10_length_204860_cov_19.1021_174	72	218	5e-121	341	GMQ_1 bin_16	100	0.7	Bacteria;Thermotogota;Thermotogae;Thermotogales;Thermotogaceae
		NODE_154_length_34604_cov_45.9191_10	72	212	4e-118	334	GMQ_1 bin_11	78.68	0	Archaea;Crenarchaeota;Thermoprotei;Thermofilales
		NODE_8_length_238476_cov_20.6763_135	73	211	2e-116	330	GMQ_1 bin_10	98.06	0	Archaea;Crenarchaeota;Nitrososphaeria;Caldiarchaeales;JGI-0000106-J15
2724278209	SOD2, superoxide dismutase, Fe-Mn family	NODE_489_length_11336_cov_90.0804_1	89	213	2e-133	372	GMQ_1 bin_7	58.09	0	Archaea;Crenarchaeota;Thermoprotei;Thermoproteales;Thermoproteaceae;Pyrobaculum
		NODE_36_length_96088_cov_19.1678_32	73	205	7e-98	282	GMQ_1 bin_9	99.05	1.27	Archaea;Crenarchaeota;Thermoprotei;Desulfurococcales;Acidilobaceae
QQ_2 bin 128
2773595038	tRNA-splicing ligase RtcB	NODE_1144_length_48466_cov_2.11227_25	74	481	0	752	QQ_2 bin_81	95.15	0.97	Archaea;Crenarchaeota;Nitrososphaeria;Nitrososphaerales
2773595112	Fe-S cluster assembly protein SufB	NODE_638_length_70971_cov_4.6483_81	71	381	0	579	QQ_2 bin_122	54.23	0	Archaea;Crenarchaeota;Nitrososphaeria;Caldiarchaeales;Caldiarchaeaceae;Caldiarchaeum
		NODE_1161_length_48125_cov_1.04384_16	71	343	3e-177	513	QQ_2 bin_64	93.5	3.86	Bacteria;Dependentiae
		NODE_363_length_103174_cov_7.98081_57	72	108	1e-45	173	QQ_2 bin_20	95.45	1.82	Bacteria;Chloroflexota;Anaerolineae;Thermoflexales;Thermoflexaceae;Thermoflexus
		NODE_18679_length_4194_cov_0.813622_5	71	174	3e-82	260	QQ_2 bin_121	37.15	0.07	Archaea;Crenarchaeota;Nitrososphaeria;Caldiarchaeales;Caldiarchaeaceae
JZ-2_2 bin 245
2760243624	TBP-interacting protein TIP49	NODE_13601_length_10800_cov_0.933571_10	72	452	0	657	JZ-2_2 bin_166	71.68	0	Archaea;Crenarchaeota;Nitrososphaeria;ex4484-205
		NODE_343_length_109374_cov_4.98778_15	72	451	0	653	JZ-2_2 bin_141	92.23	4.85	Archaea;Crenarchaeota;Nitrososphaeria;ex4484-205
		NODE_2117_length_39504_cov_2.27524_24	71	453	0	644	JZ-2_2 bin_121	90.29	3.88	Archaea;Crenarchaeota;Nitrososphaeria;ex4484-205
DRTY-6_2 bin 201
2773591692	asnS, asparaginyl-tRNA synthetase	NODE_201_length_202497_cov_3.98239_168	71	429	0	662	DRTY-6_2 bin_98	99.07	2.8	Archaea;Crenarchaeota;Bathyarchaeia;B26-1;UBA233
2773591730	VIT family protein	NODE_664_length_104963_cov_2.04742_82	72	159	9e-77	228	DRTY-6_2 bin_141	98.13	0.93	Archaea;Crenarchaeota;Bathyarchaeia;40CM-2-53-6
2773591908	SOD2, superoxide reductase	NODE_992_length_78937_cov_1.52313_70	71	124	2e-58	179	DRTY-6_2 bin_99	98.31	0	Bacteria;UBA5359;20-14-0-80-40-9
2773592256	Ribonucleoside-triphosphate reductase class III catalytic subunit	NODE_5225_length_22156_cov_9.13564_4	76	319	4e-161	504	DRTY-6_2 bin_108	100	3.45	Bacteria;UBP7
DRTY-6_2 bin 215
2760243805	nitrogen fixation NifU-like protein	NODE_940_length_81514_cov_2.31412_53	73	130	9e-67	203	DRTY-6_2 bin_206	64.08	0	Bacteria;Patescibacteria;Paceibacteria;Paceibacterales;GBS-2;GBS-2
2760244290	SOD2, superoxide reductase	NODE_296_length_162506_cov_16.3609_78	72	123	3e-64	194	DRTY-6_2 bin_100	98.4	2.4	Archaea;Thermoplasmatota;UBA184
DRTY-6_2 bin 202
2773594102	Fe-S cluster assembly protein SufB	NODE_127_length_256364_cov_63.4619_95	78	344	0	565	DRTY-6_2 bin_39	93.27	2.94	Bacteria;Chloroflexota;Anaerolineae;UBA4142;UBA4142;UBA4142
		NODE_7761_length_15334_cov_9.66042_9	75	236	1e-114	372	DRTY-6_2 bin_95	63.8	1.1	Bacteria;Chloroflexota;Anaerolineae;UBA4142;UBA4142;UBA4142
2773594257	Hypothetical protein	NODE_6258_length_18956_cov_5.47029_17	71	159	2e-83	245	DRTY-6_2 bin_115	88.79	1.87	Archaea;Crenarchaeota;Bathyarchaeia;B26-1;UBA233
*Matched hits were acquired by BLASTing 'Ca. Aenigmarchaeota' genes against genes predicted from the corresponding communities. BLAST hits from outside of 'Ca. Aenigmarchaeota' with identity > 70% and aligned length > 100 bp were retained.
#Genome quality was evaluated using CheckM (Parks et al., 2015)
†Taxonomy of the derived bins were determined using GTDBtk (Chaumeil et al., 2020).
Abbreviations: compl., Compleness; Cont., comtamination.

## Sheet: Sheet3
OTU table of 88 hot spring samples.
OTUs	Taxonomy	BF2.201808	BF3.201808	BF4.201808	DRC.201705	DRTY1.201705	DRTY1.201808	DRTY1.201901	DRTY2.201808	DRTY2.201901	DRTY3.201705	DRTY3.201709	DRTY3.201803	DRTY3.201808	DRTY3.201901	DRTY4.201601	DRTY4.201901	DRTY5.201803	DRTY5.201808	DRTY6.201601	DRTY6.201705	DRTY6.201709	DRTY6.201803	DRTY6.201808	DRTY6.201901	DRTY7.201601	DRTY7.201709	DRTY7.201803	DRTY8.201705	DRTY8.201803	DRTY8.201808	DRTY9.201705	DRTY9.201709	DRTY9.201803	DRTY9.201808	DRTY9.201901	GMQP.201705	GMQP.201709	GMQP.201803	GMQP.201808	GMQP.201901	GMQS.201601	GMQS.201709	GXS.201709	GXS.201803	HHBFW2.201709	HHBFW2.201803	HMZ.201709	JZ1.201709
NODE_10007_length_5937_cov_0.963855_4	d__Archaea;p__Nanoarchaeota;c__Aenigmarchaeia;o__;f__;g__;s__	0	0	0	0	0	0	0	0	0	0	0	0	0	0	0	0	0	0	0	0.0154227	0.00174043	0.000368089	0.00250791	0.000723851	0	0	0.000134947	0	0	0	0	0	0	0	0	0	0	0	0	0	0	0	0	0	0	0.00134921	0	0
NODE_10042_length_7539_cov_10.962358_7	d__Archaea;p__Micrarchaeota;c__Micrarchaeia;o__UBA10214;f__UBA10161;g__;s__	0	0	0	0	0	0	0	0	0	0	0	0	0	0	0	0	0	0	0	0.00640963	0	0	0	0	0	0	0	0	0	0	0	0	0	0	0	0	0	0	0	0	0	0	0	0	0.000123056	0.000216276	0	0
NODE_1006_length_12582_cov_17.5375_13	d__Bacteria;p__Chloroflexota;c__Anaerolineae;o__CG2-30-64-16;f__CG2-30-64-16;g__;s__	0	0	0	0	0	0	0	0	0	0	0	0	0	0	0.0102034	0	0	0	0.0200085	0.00151761	0.000433009	0.000491924	0	0.000455604	0	0	0.000513015	0	0	0	0	0	0	0	0	0	0	0	0	0	0	0	0	0	0	0	0	0
NODE_1008_length_41326_cov_2.729605_18	d__Bacteria;p__Patescibacteria;c__Microgenomatia;o__Roizmanbacterales;f__GWC2-37-13;g__;s__	0	0	0	0	0	0	0	0	0	0	0	0	0	0	0.000181512	0	0	0	0.000872762	0.00635242	0.000677615	0.000790014	0.000133162	0.000319135	0.000125167	0	0.000742594	0	0	0	0	0	0	0	0	0	0	0	0	0	0	0	0	0	0	0	0	0
NODE_100_length_134207_cov_2.021360_119	d__Bacteria;p__Armatimonadota;c__CG2-30-59-28;o__;f__;g__;s__	0	0	0	0	0	0	0	0	0	0	0	0	0	0	0	0	0	0	0	0	0.000236103	0	0.000837042	0.00108271	0	0	0	0	0	0	0	0	0	0	0	0	0	0	0	0	0	0	0	0	0	0.00018736	0.000164765	0.034827
NODE_1011_length_24920_cov_7.030734_32	d__Bacteria;p__Actinobacteriota;c__Acidimicrobiia;o__Microtrichales;f__Microtrichaceae;g__IMCC26207;s__	0.000382508	0.000707179	0	0.000108177	0	0	0	0	0	0	0	0	0	0	0	0	0	0	0	0	0	0	0	0	0	0	0	0	0	0	0	0	0	0	0	0	0	0	0.00401887	0	0	0	0.000256694	0	0	0	0	0
NODE_1019_length_12521_cov_1.27384_23	d__Bacteria;p__Acidobacteriota;c__Aminicenantia;o__Aminicenantales;f__OPB95;g__UBA10528;s__	0	0	0	0	0.00266526	0	0	0	0.000195352	0	0	0	0	0	0.000303384	0	0	0	0	0.015538	0.0037659	0.000639526	0.000694567	0.00127328	0	0	0.0054211	0	0	0	0	0	0	0	0	0	0	0	0	0	0	0	0	0	0	0	0	0
NODE_1020_length_18035_cov_1.274849_24	d__Archaea;p__Hadesarchaeota;c__YNP-45;o__YNP-45;f__;g__;s__	0	0	0	0	0	0	0	0	0	0	0	0	0	0	0	0	0	0	0	0	0	0	0	0	0	0	0	0	0	0	0	0	0	0	0	0.000979647	0	0.000936315	0.000285731	0.000907909	0.000158652	0	0	0	0	0	0	0.000730036
NODE_10257_length_12016_cov_2.786189_3	d__Bacteria;p__Planctomycetota;c__Planctomycetes;o__Pirellulales;f__Thermoguttaceae;g__;s__	0	0	0	0	0	0	0	0	0	0	0	0	0	0	0.00211522	0	0	0	0.00502768	0.000278331	0.000547337	0	0	0	0	0	0	0	0	0	0	0	0	0	0	0	0	0	0	0	0	0	0	0	0	0	0	0
NODE_1025_length_36740_cov_6.95894_14	d__Bacteria;p__Chloroflexota;c__Anaerolineae;o__;f__;g__;s__	0	0	0	0	0.00148324	0	0	0	0	0	0	0	0	0	0.00314777	0	0	0	0.00416574	0.000684578	0.00347845	0.00137239	0.000819399	0.00056622	0.00135849	0	0.0026656	0	0	0	0	0	0	0	0	0	0	0	0	0	0	0	0	0	0	0.000205075	0	0
NODE_1027_length_19040_cov_21.525829_24	d__Bacteria;p__Proteobacteria;c__Gammaproteobacteria;o__Acidiferrobacterales;f__Sulfurifustaceae;g__;s__	0	0	0	0	0	0	0	0	0	0	0	0	0	0	0	0	0	0	0	0	0	0	0	0	0	0	0	0	0	0	0	0	0	0	0	0	0	0	0	0	0	0	0	0	0	0.000145651	0	0
NODE_10293_length_11486_cov_3.04463_15	d__Bacteria;p__Chloroflexota;c__Anaerolineae;o__UBA2200;f__UBA2200;g__;s__	0	0	0	0	0	0	0	0	0	0	0	0	0	0	0	0	0	0	0	0.00172426	0.00174967	0.00056659	0.000471846	0	0	0	0	0	0	0	0	0	0	0	0	0	0	0	0	0	0	0	0	0	0	0.000502286	0	0
NODE_1030_length_28826_cov_22.239242_38	d__Bacteria;p__Desulfobacterota;c__Thermodesulfobacteria;o__Thermodesulfobacteriales;f__Thermodesulfobacteriaceae;g__;s__	0.000145047	0	0	0	0	0	0	0	0	0	0	0	0	0	0	0	0	0	0	0	0	0	0	0	0.000159816	0	0	0	0	0	0	0	0	0	0	0	0	0	0	0	0	0	0	0	0	0	0.000123263	0.0300189
NODE_1035_length_48740_cov_1.94055_16	d__Bacteria;p__Chloroflexota;c__Anaerolineae;o__Thermoflexales;f__;g__;s__	0	0	0	0	0	0	0	0	0	0	0	0	0	0	0	0	0	0	0	0	0	0	0	0	0	0	0	0	0	0	0	0	0	0	0	0	0	0	0	0	0	0	0	0	0	0.000328051	0	0
NODE_1036_length_39455_cov_1.573205_18	d__Bacteria;p__Chloroflexota;c__Anaerolineae;o__;f__;g__;s__	0	0	0.00127988	0	0	0	0	0	0	0	0	0	0	0	0	0	0	0	0	0	0	0	0	0	0	0	0	0	0	0	0	0	0	0	0	0	0	0	0	0	0	0	0	0	0.000349093	0	0	0
NODE_1038_length_76380_cov_3.1209_15	d__Bacteria;p__Patescibacteria;c__Microgenomatia;o__Roizmanbacterales;f__;g__;s__	0	0	0	0	0	0	0	0	0	0	0	0	0	0	0	0	0	0	0	0.00151482	0.000134223	0.000189935	0	0	0	0	0	0	0	0	0	0	0	0	0	0	0	0	0	0	0	0	0	0	0.000103974	0	0	0
NODE_103_length_245732_cov_2.699404_206	d__Bacteria;p__Bacteroidota;c__Ignavibacteria;o__SJA-28;f__OLB5;g__;s__	0	0	0	0	0	0	0	0	0	0	0	0	0	0	0	0	0	0	0	0	0	0	0	0	0	0	0	0	0	0	0	0	0	0	0	0	0	0	0	0	0	0	0	0	0	0	0	0
NODE_10425_length_15238_cov_1.48475_4	d__Archaea;p__Crenarchaeota;c__Thermoprotei;o__Desulfurococcales;f__Desulfurococcaceae;g__Thermosphaera;s__	0.000654941	0	0	0.0106388	0	0	0	0	0.000109663	0	0	0	0	0	0	0	0	0	0	0	0	0	0	0	0	0	0	0	0	0	0	0	0	0	0	0.0133042	0.0134488	0.0125886	0.00311361	0.00364787	0.0127853	0.000114024	0	0	0	0	0	0
NODE_10434_length_10709_cov_1.790777_9	d__Bacteria;p__AABM5-125-24;c__AABM5-125-24;o__AABM5-125-24;f__;g__;s__	0	0	0	0	0	0	0	0	0	0	0	0	0	0	0	0	0	0	0	0	0	0	0	0	0	0	0	0	0	0	0	0	0	0	0	0	0	0	0	0	0	0	0	0	0	0	0	0
NODE_10448_length_4942_cov_4.076220_6	d__Bacteria;p__Nitrospirota;c__Thermodesulfovibrionia;o__Thermodesulfovibrionales;f__SM23-35;g__;s__	0	0	0	0	0	0	0	0	0	0	0	0	0	0	0	0	0	0	0	0	0	0	0	0	0	0	0	0	0	0	0	0	0	0	0	0	0	0	0	0	0	0	0	0	0	0.0149173	0	0
NODE_10490_length_8981_cov_8.128191_9	d__Bacteria;p__Chloroflexota;c__Anaerolineae;o__Caldilineales;f__Caldilineaceae;g__Caldilinea;s__	0.0230768	0.0525695	0.00796852	0.00128641	0	0	0	0	0	0	0	0	0	0	0.000122406	0	0	0	0	0	0	0	0	0	0	0	0	0	0	0	0	0	0	0	0	0.000175745	0	0	0.000153918	0.000270211	0.000237196	0	0.0239754	0	0.0297402	0.00263166	0	0
NODE_104_length_125751_cov_2.908537_9	d__Bacteria;p__Bacteroidota;c__Rhodothermia;o__Rhodothermales;f__Rhodothermaceae;g__Rhodothermus;s__	0.0121108	0.00611936	0.000548341	0	0	0	0	0	0	0	0	0	0	0	0	0	0	0	0	0	0	0	0	0	0	0	0	0	0	0	0	0	0	0	0	0	0	0	0	0	0	0	0.000461727	0.00110049	0.000691332	0.00977526	0	0
NODE_10539_length_7271_cov_0.850644_9	d__Bacteria;p__Chloroflexota;c__UBA2235;o__;f__;g__;s__	0	0	0.000281897	0	0	0	0	0	0	0	0	0	0	0	0	0	0	0	0	0	0	0	0	0	0	0	0	0	0	0	0	0	0	0	0	0	0	0	0	0	0	0	0.0017679	0	0	0	0	0
NODE_105_length_189918_cov_4.99414_20	d__Archaea;p__Crenarchaeota;c__Nitrososphaeria;o__Caldiarchaeales;f__Caldiarchaeaceae;g__Caldiarchaeum;s__	0	0.00178678	0.000275446	0	0	0	0	0	0	0	0	0	0	0	0	0	0	0	0	0	0	0	0	0	0	0	0	0	0	0	0	0	0	0	0	0	0	0	0	0	0	0	0.00971423	0.00124918	0.00040346	0.00115586	0	0
NODE_1062_length_24049_cov_1.768916_14	d__Bacteria;p__Armatimonadota;c__Fimbriimonadia;o__Fimbriimonadales;f__Fimbriimonadaceae;g__;s__	0	0	0.000950497	0	0	0	0	0	0	0	0	0	0	0	0	0	0	0	0	0	0	0	0	0	0	0	0	0	0	0	0	0	0	0	0	0.000401951	0.000259016	0	0.000702901	0.000894402	0.00103965	0	0	0	0.0120084	0	0	0
NODE_1062_length_44374_cov_1.152417_16	d__Archaea;p__Asgardarchaeota;c__Lokiarchaeia;o__LCB-4;f__LCB-4;g__LCB-4;s__	0	0	0	0	0	0	0	0	0	0	0	0	0	0	0	0	0	0	0	0.00017614	0	0	0	0	0	0	0	0	0	0	0	0	0	0	0	0	0	0	0	0	0	0	0	0	0	0.000896164	0	0
NODE_106_length_23719_cov_1.559257_7	d__Bacteria;p__Deinococcota;c__Deinococci;o__Deinococcales;f__Thermaceae;g__Thermus;s__	0	0	0	0.0159919	0	0	0	0	0	0	0	0	0	0	0	0	0	0	0	0.000550893	0	0	0	0	0.000260006	0	0	0	0	0	0	0	0	0	0	0.000932092	0.00674539	0.000387824	0.000741247	0.000367417	0.000385138	0	0	0.000101245	0	0.000109557	0	0
NODE_10706_length_12930_cov_2.25557_5	d__Bacteria;p__WOR-3;c__WOR-3;o__UBA2258;f__;g__;s__	0	0	0	0	0	0	0	0	0	0	0	0	0	0	0	0	0	0	0	0	0	0	0	0	0	0	0	0	0	0	0	0	0	0	0	0	0	0	0	0	0	0	0	0	0	0.00313384	0	0
NODE_10715_length_13336_cov_1.809600_5	d__Bacteria;p__Calescibacterota;c__Calescibacteriia;o__;f__;g__;s__	0.000268924	0	0	0.000220974	0	0	0	0	0	0	0	0	0	0	0.000300864	0	0	0	0	0.000114113	0	0	0	0	0.00103568	0	0	0	0	0	0	0	0	0	0	0	0	0	0	0	0	0	0.000969199	0.00268784	0	0.00131224	0	0
NODE_1073_length_53273_cov_2.622643_14	d__Bacteria;p__Actinobacteriota;c__Thermoleophilia;o__20CM-4-69-9;f__20CM-4-69-9;g__;s__	0	0	0	0	0	0	0	0	0	0	0	0	0	0	0	0	0	0	0	0	0	0	0	0	0	0	0	0	0	0	0	0	0	0	0	0	0	0	0	0	0	0	0	0	0	0	0	0
NODE_1076_length_27012_cov_1.254826_11	d__Bacteria;p__Chloroflexota;c__Anaerolineae;o__SBR1031;f__A4b;g__GCA-2699585;s__	0	0.00360033	0.000287117	0	0	0	0	0	0	0	0	0	0	0	0	0	0	0	0	0	0	0	0	0	0	0	0	0	0	0	0	0	0	0	0	0	0	0	0.000101409	0.000162029	0	0	0	0	0	0	0.0145621	0
NODE_10821_length_11321_cov_2.963552_6	d__Bacteria;p__Chloroflexota;c__Anaerolineae;o__Thermoflexales;f__;g__;s__	0	0	0.000881157	0	0	0	0	0	0	0	0	0	0	0	0	0	0	0	0	0	0	0	0	0	0	0	0	0	0	0	0	0	0	0	0	0	0	0	0	0	0	0	0.000388921	0	0.00171225	0.000100981	0	0
NODE_10831_length_12934_cov_3.054111_9	d__Bacteria;p__Desulfobacterota;c__Syntrophobacteria;o__Syntrophobacterales;f__Thermodesulforhabdaceae;g__;s__	0	0	0	0	0	0	0	0	0	0	0	0	0	0	0.00064526	0	0	0	0.000946311	0	0	0	0	0	0.0077481	0	0	0	0	0	0	0	0	0	0	0	0	0	0	0	0	0	0	0	0	0	0	0
NODE_10842_length_13250_cov_0.928599_16	d__Bacteria;p__BRC1;c__UBA8349;o__;f__;g__;s__	0	0	0	0	0	0	0	0	0	0	0	0	0	0	0	0	0	0	0	0	0	0	0	0	0	0	0	0	0	0	0	0	0	0	0	0	0	0	0	0	0	0	0	0	0	0.000615378	0	0
NODE_1085_length_53612_cov_1.983640_66	d__Bacteria;p__Chloroflexota;c__Anaerolineae;o__Anaerolineales;f__envOPS12;g__UBA7227;s__	0	0	0	0	0	0	0	0	0	0	0	0	0	0	0	0	0	0	0	0	0	0	0	0	0	0	0	0	0	0	0	0	0	0	0	0	0	0	0	0	0	0	0	0	0	0	0	0
NODE_108_length_68783_cov_5.739731_24	d__Bacteria;p__Proteobacteria;c__Gammaproteobacteria;o__Pseudomonadales;f__Pseudomonadaceae;g__Pseudomonas;s__Pseudomonas aeruginosa	0	0	0	0	0	0	0	0	0	0	0.00292999	0.00148384	0	0	0	0	0.00354932	0	0	0	0.00505313	0.00106505	0	0	0	0.00329856	0.00262349	0	0.0204365	0	0	0.0119255	0.000553012	0	0	0	0.000310785	0.00198781	0	0	0	0.0858353	0.00432557	0.000603757	0.00108047	0.000348497	0.00159686	0.00947136
NODE_10945_length_5532_cov_0.920444_9	d__Archaea;p__Crenarchaeota;c__Bathyarchaeia;o__40CM-2-53-6;f__RBG-13-38-9;g__;s__	0	0	0	0	0	0	0	0	0	0	0	0	0	0	0	0	0	0	0	0.000479044	0.000970652	0.000893702	0.000288356	0.000353926	0	0	0.00010558	0	0	0	0	0	0	0	0	0	0	0	0	0	0	0	0	0	0	0.000792024	0	0
NODE_1099_length_31586_cov_1.595632_25	d__Bacteria;p__Chloroflexota;c__Anaerolineae;o__SBR1031;f__A4b;g__GCA-2794515;s__	0	0.000363698	0.000106222	0	0	0	0	0	0	0	0	0	0	0	0	0	0	0	0	0	0	0	0	0	0	0	0	0	0	0	0	0	0	0	0	0	0	0	0	0	0	0	0	0	0.00169774	0	0	0
NODE_1108_length_50561_cov_172.776857_10	d__Bacteria;p__Acidobacteriota;c__Blastocatellia;o__Chloracidobacteriales;f__;g__;s__	0	0.000112032	0.000109067	0	0	0	0.00013997	0	0	0	0	0	0	0.000123361	0	0.000138087	0	0	0	0	0	0	0	0	0	0	0	0	0	0.000158555	0	0	0	0	0	0	0	0	0.000184592	0	0	0	0	0	0	0	0	0
NODE_1114_length_58148_cov_4.03769_68	d__Archaea;p__Crenarchaeota;c__Nitrososphaeria;o__Nitrososphaerales;f__UBA213;g__;s__	0	0	0	0	0	0	0.000101624	0	0	0	0	0	0	0	0	0	0	0	0	0	0	0	0	0	0	0	0	0	0	0	0	0	0	0	0	0	0	0	0	0	0	0	0	0	0	0	0	0
NODE_11165_length_11105_cov_1.243396_11	d__Bacteria;p__Patescibacteria;c__Paceibacteria;o__2-01-FULL-47-10;f__;g__;s__	0	0	0.000172079	0	0	0	0	0	0	0	0	0	0	0	0	0	0	0	0	0	0	0	0	0	0	0	0	0	0	0	0	0	0	0	0	0	0	0	0	0	0	0	0	0	0	0	0	0
NODE_11296_length_5390_cov_1.156565_4	d__Bacteria;p__Chloroflexota;c__Anaerolineae;o__4572-78;f__;g__;s__	0	0	0	0	0	0	0	0	0	0	0	0	0	0	0	0	0	0	0	0.000276237	0.0016836	0.00111312	0.000457863	0.000480359	0	0	0.000556172	0	0	0	0	0	0	0	0	0	0	0	0	0	0	0	0	0	0	0	0	0
NODE_1137_length_29986_cov_2.144814_23	d__Bacteria;p__UBP10;c__GR-WP33-30;o__UBA7539;f__;g__;s__	0	0.00130446	0.00119883	0	0	0	0	0	0	0	0	0	0	0	0	0	0	0	0	0	0	0	0	0	0	0	0	0	0	0	0	0	0	0	0	0	0	0	0	0	0	0	0.00245087	0	0.00101126	0.000351751	0	0
NODE_1138_length_43242_cov_56.857196_9	d__Bacteria;p__Bacteroidota;c__Rhodothermia;o__Rhodothermales;f__Rubricoccaceae;g__;s__	0	0	0	0	0	0	0	0	0	0	0	0	0	0	0	0	0	0	0	0	0	0	0	0	0	0	0	0	0	0	0	0	0	0	0	0	0	0	0.000462405	0	0	0	0	0	0	0	0	0
NODE_113_length_179327_cov_3.548633_47	d__Bacteria;p__Patescibacteria;c__Microgenomatia;o__Gottesmanbacterales;f__GWA2-43-14;g__;s__	0	0	0	0	0	0	0	0	0	0	0	0	0	0	0	0	0	0	0	0.00090525	0.00086384	0.00184958	0	0	0	0	0.000135674	0	0	0	0	0	0	0	0	0	0	0	0	0	0	0	0	0	0	0	0	0
NODE_11455_length_12834_cov_10.169749_13	d__Bacteria;p__Actinobacteriota;c__Thermoleophilia;o__20CM-4-69-9;f__20CM-4-69-9;g__;s__	0.00133287	0.000601239	0	0	0	0	0	0	0	0	0	0	0	0	0	0	0	0	0	0	0	0	0	0	0	0	0	0	0	0	0	0	0	0	0	0	0	0	0	0	0	0	0.000609879	0	0.00126982	0.00825018	0	0
NODE_114_length_107056_cov_34.516_69	d__Bacteria;p__Bacteroidota;c__Kapabacteria;o__Kapabacteriales;f__NICIL-2;g__NICIL-2;s__	0	0	0.000152933	0	0	0	0	0	0	0	0	0	0	0	0.0231473	0	0	0	0.0174728	0.001051	0	0	0	0	0	0	0	0	0	0	0	0	0	0	0	0	0	0	0	0	0	0	0.000326373	0	0	0	0	0
NODE_1156_length_49831_cov_4.640713_18	d__Bacteria;p__Patescibacteria;c__Microgenomatia;o__Roizmanbacterales;f__;g__;s__	0	0	0	0	0	0	0	0	0	0	0	0	0	0	0	0	0	0	0	0	0.000180546	0	0	0.000274301	0	0	0	0	0	0	0	0	0	0	0	0	0	0	0	0	0	0	0	0	0	0.000155179	0	0
NODE_1163_length_30920_cov_2.193388_38	d__Bacteria;p__Proteobacteria;c__Gammaproteobacteria;o__Betaproteobacteriales;f__SG8-39;g__;s__	0	0.000561815	0.000284745	0	0	0	0	0	0	0	0	0	0	0	0	0	0	0	0	0	0	0	0	0	0	0	0	0	0	0	0	0	0	0	0	0	0	0	0	0	0	0	0.000403602	0	0.00179099	0.00059805	0	0
NODE_1165_length_27126_cov_1.801104_28	d__Archaea;p__Nanoarchaeota;c__Aenigmarchaeia;o__GW2011-AR5;f__;g__;s__	0	0	0	0	0	0	0	0	0	0	0	0	0	0	0	0	0	0	0	0	0	0	0	0	0	0	0	0	0	0	0	0	0	0	0	0	0	0	0	0	0	0	0	0	0	0.00022544	0	0.000884284
NODE_1165_length_50018_cov_16.810407_36	d__Bacteria;p__Acidobacteriota;c__Acidobacteriae;o__Solibacterales;f__Solibacteraceae;g__;s__	0	0.0007285	0	0	0	0	0	0	0	0	0	0	0	0	0	0	0	0	0	0	0	0	0	0	0	0	0	0	0	0	0	0	0	0	0	0	0	0	0	0	0	0	0	0	0.000942459	0	0	0
NODE_11711_length_6249_cov_2.34123_5	d__Archaea;p__Crenarchaeota;c__Thermoprotei;o__Desulfurococcales;f__Ignisphaeraceae;g__;s__	0.0017731	0	0	0.001009	0	0	0	0	0	0	0	0	0	0	0	0	0	0	0	0	0	0	0	0	0	0	0	0	0.00020392	0	0	0	0	0	0	0.00251356	0.000291762	0.000932888	0.00483533	0.000879624	0.00165827	0.00239115	0	0	0	0	0	0.00168125
NODE_1184_length_30183_cov_1.531907_9	d__Bacteria;p__Acidobacteriota;c__Acidobacteriae;o__Solibacterales;f__;g__;s__	0	0	0	0	0	0	0	0	0	0	0	0	0	0	0	0	0	0	0	0.000919145	0.0022528	0.00146822	0.00119311	0.000765681	0	0	0	0	0	0	0	0	0	0	0	0	0	0	0	0	0	0	0	0	0	0	0	0
NODE_1185_length_5842_cov_3.234996_7	d__Bacteria;p__Thermotogota;c__Thermotogae;o__Mesoaciditogales;f__Mesoaciditogaceae;g__;s__	0	0	0	0	0	0.000177168	0	0	0	0	0	0.000132809	0	0.000214208	0	0	0	0	0	0	0	0	0	0	0	0.000240108	0	0	0	0	0.00318962	0	0.00192829	0	0	0	0	0	0	0	0	0	0	0	0	0	0	0
NODE_118_length_84997_cov_59.079086_41	d__Bacteria;p__Cyanobacteriota;c__Cyanobacteriia;o__Cyanobacteriales;f__Oscillatoriaceae;g__;s__	0.000129255	0	0.233749	0	0	0.000109709	0	0	0	0	0	0	0	0	0	0	0	0	0	0	0	0	0	0	0	0	0	0	0	0	0	0	0	0	0	0.000122652	0	0	0	0	0	0	0	0	0.0526183	0.00641731	0	0
NODE_11966_length_7768_cov_0.763644_9	d__Bacteria;p__Chloroflexota;c__Chloroflexia;o__Thermomicrobiales;f__UBA6265;g__;s__	0	0	0	0	0	0	0	0	0	0	0	0	0	0	0	0	0	0	0.00061902	0	0	0	0	0	0	0	0	0	0	0	0	0	0	0	0	0	0	0	0	0	0	0	0.000441905	0	0	0	0	0
NODE_11_length_649610_cov_83.543987_413	d__Bacteria;p__KSB1;c__UBA2214;o__;f__;g__;s__	0	0	0	0	0	0	0	0	0	0	0	0	0	0	0	0	0	0	0	0	0	0	0	0	0	0	0	0	0	0.000143083	0	0	0	0	0	0	0	0	0	0	0	0	0	0	0	0	0	0
NODE_12027_length_5175_cov_3.202456_3	d__Bacteria;p__Proteobacteria;c__Alphaproteobacteria;o__Rhodobacterales;f__Rhodobacteraceae;g__Haematobacter;s__	0.00204666	0.000428978	0.000625054	0	0	0	0	0	0	0	0	0	0	0	0	0	0	0	0	0	0	0	0	0	0	0	0	0	0	0	0	0	0	0	0	0	0	0	0	0	0	0	0.000714424	0	0.00106251	0	0	0
NODE_12073_length_6640_cov_3.367419_2	d__Bacteria;p__Chloroflexota;c__Anaerolineae;o__Thermoflexales;f__Thermoflexaceae;g__Thermoflexus;s__	0	0	0.000282032	0	0	0	0	0	0	0	0	0	0	0	0	0	0	0	0	0	0	0	0	0	0	0	0	0	0	0	0	0	0	0	0	0	0	0	0	0	0	0	0.000342082	0	0	0.00011516	0	0
NODE_1209_length_44055_cov_2.87863_40	d__Bacteria;p__Bacteroidota;c__Kryptonia;o__Kryptoniales;f__Kryptoniaceae;g__Kryptobacter;s__Kryptobacter tengchongensis	0	0	0.000189388	0	0	0	0	0	0	0	0	0.000188475	0	0	0	0	0	0	0	0	0	0	0	0	0	0	0	0	0	0	0	0	0	0	0	0	0	0	0	0	0	0	0	0.0301179	0	0.0137064	0	0.0397376
NODE_12102_length_9677_cov_12.243770_7	d__Bacteria;p__Bipolaricaulota;c__Bipolaricaulia;o__RBG-16-55-9;f__;g__;s__	0	0	0.00017627	0	0	0	0	0	0	0	0	0	0	0	0	0	0	0	0	0	0	0	0	0	0	0	0	0	0	0	0	0	0	0	0	0	0	0	0	0	0	0	0	0	0	0.000286756	0	0
NODE_1212_length_30077_cov_5.829149_9	d__Bacteria;p__Chloroflexota;c__Chloroflexia;o__Chloroflexales;f__Chloroflexaceae;g__;s__	0	0	0.00575308	0	0	0	0	0	0	0	0	0	0	0	0	0	0	0	0	0	0	0	0	0	0	0	0	0	0	0	0	0	0	0	0	0.000168354	0	0	0.000261164	0.000262491	0.000320348	0	0	0	0.00515124	0.000216979	0	0
NODE_12143_length_16689_cov_1.078010_30	d__Archaea;p__Micrarchaeota;c__Iainarchaeia;o__Iainarchaeales;f__Iainarchaeaceae;g__;s__	0	0	0	0	0	0	0	0	0	0	0	0	0	0	0	0	0	0	0	0	0	0	0	0	0	0	0	0	0	0	0	0	0	0	0	0	0	0	0	0	0	0	0	0	0.00025548	0	0	0
NODE_12151_length_7505_cov_0.723638_11	d__Bacteria;p__Cyanobacteriota;c__Cyanobacteriia;o__Cyanobacteriales;f__Oscillatoriaceae;g__Planktothricoides;s__	0	0	0.0318137	0	0	0	0	0	0	0	0	0	0	0	0	0	0	0	0	0	0	0	0	0	0	0	0	0	0	0	0	0	0	0	0	0	0	0	0	0	0	0	0	0	0.000828873	0	0	0
NODE_1218_length_47456_cov_3.811342_22	d__Bacteria;p__Bacteroidota;c__UBA10030;o__UBA10030;f__UBA6906;g__;s__	0	0	0.000514669	0	0	0	0	0	0	0	0	0	0	0	0	0	0	0	0	0	0	0	0	0	0	0	0	0	0	0	0	0	0	0	0	0	0	0	0	0	0	0	0	0	0.000134259	0.000180357	0	0
NODE_12201_length_16634_cov_2.842430_24	d__Bacteria;p__Verrucomicrobiota;c__Kiritimatiellae;o__;f__;g__;s__	0	0	0	0	0	0	0	0	0	0	0	0	0	0	0	0	0	0	0	0	0	0	0	0	0	0	0	0	0	0	0	0	0	0	0	0	0	0	0	0	0	0	0	0	0	0	0.000185325	0
NODE_1225_length_34432_cov_19.007900_12	d__Bacteria;p__Bipolaricaulota;c__Bipolaricaulia;o__Bipolaricaulales;f__Bipolaricaulaceae;g__;s__	0	0	0.000184593	0	0.00162125	0	0	0	0	0	0	0	0	0	0	0	0.000191198	0	0	0.000997049	0.00678828	0.00792807	0.0328147	0.0173939	0	0	0.0085646	0	0	0	0	0	0	0	0	0	0	0	0	0	0	0	0	0	0	0.0019487	0	0
NODE_1226_length_33361_cov_11.270687_24	d__Bacteria;p__Campylobacterota;c__Desulfurellia;o__Desulfurellales;f__Desulfurellaceae;g__;s__	0	0	0	0	0.000113873	0.000337954	0	0.00695536	0.00664162	0.0140173	0.0475753	0.0670137	0.0234046	0.0179898	0	0	0.000201706	0.000671196	0	0.000878959	0.00253351	0.00370524	0.000600298	0.00174923	0	0.0192856	0.000722847	0	0.000425938	0	0.0271088	0.00648806	0.0460185	0.00531321	0.00575238	0	0	0	0	0	0	0	0	0	0	0	0	0
NODE_122_length_166968_cov_3.328426_89	d__Bacteria;p__Calescibacterota;c__Calescibacteriia;o__;f__;g__;s__	0	0	0	0	0	0	0	0	0	0	0	0	0	0	0.000596244	0	0	0	0.00118788	0.000413464	0.00120719	0.00145212	0.000710422	0.000739475	0.0649298	0	0.00887332	0	0	0	0	0	0	0	0	0	0	0	0	0	0	0	0	0	0	0	0	0
NODE_12341_length_5231_cov_1.344240_9	d__Bacteria;p__WOR-3;c__WOR-3;o__UBA2258;f__;g__;s__	0	0	0	0	0	0	0	0	0	0	0	0	0	0	0	0	0	0	0	0	0	0	0	0	0	0	0	0	0	0	0	0	0	0	0	0	0	0	0	0	0	0	0	0	0	0.000156851	0	0
NODE_12344_length_6333_cov_0.805189_10	d__Bacteria;p__Chloroflexota;c__UBA6077;o__UBA6077;f__UBA6077;g__;s__	0	0	0	0	0	0	0	0	0	0	0	0	0	0	0.000126664	0	0	0	0.000191126	0.000486804	0.000275526	0.000376307	0	0	0	0	0.000200136	0	0	0	0	0	0	0	0	0	0	0	0	0	0	0	0	0	0	0	0	0
NODE_12360_length_11641_cov_0.972816_12	d__Bacteria;p__Patescibacteria;c__Paceibacteria;o__UBA6257;f__2-01-FULL-56-20;g__2-01-FULL-56-20;s__	0	0	0	0	0	0	0	0	0	0	0	0	0	0	0	0	0	0	0	0	0	0	0	0	0	0	0	0	0	0	0	0	0	0	0	0	0	0	0	0	0	0	0	0	0	0	0	0
NODE_1240_length_35788_cov_2.708701_26	d__Bacteria;p__Planctomycetota;c__Planctomycetes;o__Pirellulales;f__Thermoguttaceae;g__Thermogutta;s__Thermogutta terrifontis	0	0	0	0	0.00144093	0	0	0	0	0	0	0	0	0	0.00353761	0	0	0	0.00567231	0.000229019	0.000989942	0.00010711	0	0	0.002785	0	0.000510118	0	0	0	0	0	0	0	0	0	0	0	0	0	0	0	0	0	0	0.00214271	0	0
NODE_12486_length_7771_cov_1.204082_6	d__Bacteria;p__UBA2233;c__UBA2233;o__;f__;g__;s__	0	0	0	0	0	0	0	0	0	0	0	0	0	0	0	0	0	0	0	0	0	0	0	0	0	0	0	0	0	0	0	0	0	0	0	0	0	0	0	0	0	0	0	0	0	0	0	0
NODE_1250_length_28656_cov_8.936135_16	d__Archaea;p__Crenarchaeota;c__Bathyarchaeia;o__B24;f__B24;g__;s__	0	0	0	0	0	0	0	0	0	0	0	0	0	0	0	0	0	0	0	0	0	0.000118327	0.00533008	0.002126	0	0	0	0	0	0	0	0	0	0	0	0	0	0	0	0	0	0	0	0	0	0.000385919	0	0.00401856
NODE_1259_length_40730_cov_2.480876_9	d__Bacteria;p__Omnitrophota;c__UBA8468;o__;f__;g__;s__	0	0	0	0	0	0	0	0	0	0	0	0	0	0	0	0	0	0	0	0	0	0	0	0	0	0	0	0	0	0	0	0	0	0	0	0	0	0	0	0	0	0	0	0	0	0.00215006	0	0
NODE_1269_length_34872_cov_1.373953_17	d__Bacteria;p__Armatimonadota;c__CG2-30-59-28;o__;f__;g__;s__	0	0	0	0	0	0	0	0	0	0	0	0	0	0	0	0	0	0	0	0	0	0	0	0	0	0	0	0	0	0	0	0	0	0	0	0	0	0	0	0	0	0	0	0	0	0.000463992	0	0
NODE_1269_length_42162_cov_2.317878_9	d__Bacteria;p__Chloroflexota;c__UBA6077;o__;f__;g__;s__	0	0	0	0	0	0	0	0	0	0	0	0	0	0	0	0	0	0	0	0	0	0	0	0	0	0	0	0	0	0	0	0	0	0	0	0	0	0	0	0	0	0	0	0	0	0	0	0
NODE_126_length_126935_cov_6.870639_63	d__Archaea;p__Micrarchaeota;c__Micrarchaeia;o__UBA10214;f__UBA10214;g__;s__	0	0	0	0	0	0	0	0	0	0	0	0	0	0	0	0	0	0	0	0.00973914	0.00364191	0.000814359	0.000866955	0.00465138	0	0	0	0	0	0	0	0	0	0	0	0	0	0	0	0	0	0	0	0	0	0	0	0
NODE_1274_length_48405_cov_3.276523_27	d__Bacteria;p__Proteobacteria;c__Alphaproteobacteria;o__Rhizobiales;f__Xanthobacteraceae;g__Rhodoplanes;s__	0	0	0	0	0	0	0	0	0	0	0	0	0	0	0	0	0	0	0	0	0	0	0	0	0	0	0	0	0	0	0	0	0	0	0	0	0	0	0	0	0	0	0	0	0.00048368	0.000223415	0	0
NODE_1285_length_25763_cov_15.814987_9	d__Bacteria;p__Dictyoglomota;c__Dictyoglomia;o__Dictyoglomales;f__Dictyoglomaceae;g__;s__	0.000130306	0.000136017	0	0.000856756	0.000580472	0	0	0	0	0	0	0	0	0	0	0	0	0	0	0.000682782	0.000177958	0	0	0	0.000253664	0	0	0	0	0	0	0	0	0	0	0	0	0	0	0	0	0	0	0.00110695	0	0.00915396	0	0.00652261
NODE_13001_length_5703_cov_4.232245_2	d__Bacteria;p__WOR-3;c__WOR-3;o__;f__;g__;s__	0	0	0	0	0	0	0	0	0	0	0	0	0	0	0	0	0	0	0	0	0	0	0	0	0	0	0	0	0	0	0	0	0	0	0	0	0	0	0	0	0	0	0	0	0	0.000187806	0	0.0107985
NODE_1308_length_30399_cov_3.02186_2	d__Bacteria;p__Armatimonadota;c__UBA5377;o__UBA5377;f__UBA11051;g__;s__	0	0	0	0	0	0	0	0	0	0	0	0	0	0	0.00134828	0	0	0	0.00169309	0.00442744	0.00440515	0.00168534	0.000321663	0.000479327	0	0	0.000569082	0	0	0	0	0	0	0	0	0	0	0	0	0	0	0	0	0	0	0.0011932	0	0
NODE_13093_length_4662_cov_0.814333_9	d__Bacteria;p__Bacteroidota;c__Bacteroidia;o__AKYH767;f__b-17BO;g__;s__	0.00029182	0.00199851	0.000273511	0	0	0	0	0	0	0	0	0	0	0	0	0	0	0	0	0	0	0	0	0	0	0	0	0	0	0	0	0	0	0	0	0	0	0	0	0	0	0	0	0	0.000252702	0	0	0
NODE_1311_length_28547_cov_12.7197_38	d__Bacteria;p__Cyanobacteriota;c__Cyanobacteriia;o__Thermosynechococcales;f__Thermosynechococcaceae;g__Thermosynechococcus;s__	0.000245744	0.0463422	0.0107913	0.00683012	0	0	0	0	0	0	0	0	0	0	0.0807122	0	0	0	0.0695596	0.00289783	0	0	0	0	0	0	0	0.000132204	0	0	0	0	0	0	0	0.000317806	0.000157385	0.000200249	0.000422905	0.000689867	0.000388332	0	0.113704	0	0.00307794	0	0	0
NODE_13149_length_7186_cov_0.849129_10	d__Bacteria;p__Deinococcota;c__Deinococci;o__Deinococcales;f__Trueperaceae;g__;s__	0	0	0	0	0	0	0	0	0	0	0	0	0	0	0	0	0	0	0	0	0	0	0	0	0	0	0	0	0	0	0	0	0	0	0	0	0	0	0	0	0	0	0	0	0	0	0	0
NODE_1321_length_40914_cov_1.641528_8	d__Bacteria;p__Patescibacteria;c__Paceibacteria;o__UBA9983;f__Kaiserbacteraceae;g__UBA12088;s__	0	0	0	0	0	0	0	0	0	0	0	0	0	0	0	0	0	0	0	0	0	0	0	0	0	0	0	0	0	0	0	0	0	0	0	0	0	0	0	0	0	0	0	0	0.000156544	0	0	0
NODE_13301_length_8864_cov_1.601923_12	d__Bacteria;p__Proteobacteria;c__Alphaproteobacteria;o__Acetobacterales;f__Acetobacteraceae;g__;s__	0.00620329	0.00236225	0.00326454	0.000192519	0	0	0	0	0	0	0	0	0	0	0	0	0	0	0	0	0	0	0	0	0	0	0	0	0	0	0	0	0	0	0	0	0	0	0	0	0	0	0.00307586	0	0.00136204	0	0	0
NODE_1334_length_16487_cov_1.441993_16	d__Archaea;p__Crenarchaeota;c__Thermoprotei;o__Thermoproteales;f__Thermoproteaceae;g__Pyrobaculum;s__	0	0	0	0	0	0	0	0	0	0	0	0	0	0	0.000150169	0.000106588	0	0.000170405	0.000113484	0.000422233	0	0	0	0	0.00128174	0	0	0	0	0.000791805	0	0	0	0	0	0	0	0	0	0	0	0	0	0	0	0	0	0
NODE_13352_length_5655_cov_1.023336_7	d__Bacteria;p__Acidobacteriota;c__Thermoanaerobaculia;o__Thermoanaerobaculales;f__Thermoanaerobaculaceae;g__Thermoanaerobaculum;s__	0	0	0.000410979	0	0	0	0	0	0	0	0	0	0	0	0	0	0	0	0.000152889	0	0	0	0	0	0	0	0	0	0	0	0	0	0	0	0	0	0	0	0	0	0	0	0.00017242	0	0.000418819	0.000215525	0	0
NODE_13356_length_9934_cov_7.501173_16	d__Bacteria;p__Chloroflexota;c__Anaerolineae;o__Thermoflexales;f__;g__;s__	0	0	0.00125516	0.000102989	0.000518661	0	0	0	0	0	0	0	0	0	0.000128338	0	0.000244336	0	0.000339453	0.0214407	0.0212418	0.0120733	0.00643876	0.0107038	0	0	0.000264722	0	0.000196733	0	0	0	0	0	0	0	0	0	0	0	0	0	0	0	0.000432248	0.00475742	0.000120005	0
NODE_13363_length_7079_cov_5.216628_4	d__Bacteria;p__Planctomycetota;c__Planctomycetes;o__Planctomycetales;f__Planctomycetaceae;g__;s__	0	0.000107008	0	0	0	0	0	0	0	0	0	0	0	0	0	0	0	0	0	0	0	0	0	0	0	0	0	0	0	0	0	0	0	0	0	0	0	0	0	0	0	0	0.0011737	0	0.000480686	0.000426125	0	0
NODE_1339_length_11219_cov_12.295979_16	d__Bacteria;p__Aquificota;c__Aquificae;o__Hydrogenothermales;f__Hydrogenothermaceae;g__;s__	0	0	0	0.0225061	0.000417533	0	0	0	0	0	0	0	0	0	0	0	0	0	0	0	0	0	0	0	0	0	0	0.000230053	0	0	0	0	0	0	0	0.000199396	0.00607722	0.000337799	0.000422491	0.000667415	0	0	0	0	0	0	0	0
NODE_13403_length_6302_cov_0.903644_2	d__Bacteria;p__Chloroflexota;c__Chloroflexia;o__Thermomicrobiales;f__UBA6265;g__;s__	0.000312216	0.000400586	0	0.00027099	0	0	0	0	0	0	0	0	0	0	0	0	0	0	0	0	0	0	0	0	0	0	0	0	0	0	0	0	0	0	0	0.000134604	0	0	0.00016374	0.00053527	0.000188772	0	0	0	0.000132736	0.000120371	0	0
NODE_13404_length_12714_cov_3.43338_9	d__Bacteria;p__Aquificota;c__Aquificae;o__Aquificales;f__Aquificaceae;g__UBA11096;s__	0	0	0.00213635	0.000114768	0	0	0	0	0	0	0	0	0	0	0	0	0	0	0	0	0	0	0	0	0	0	0	0	0	0	0	0	0	0	0	0	0	0	0	0	0	0	0	0.000210869	0	0.00173894	0	0
NODE_13463_length_4535_cov_1.304900_5	d__Bacteria;p__Deinococcota;c__Deinococci;o__Deinococcales;f__Trueperaceae;g__;s__	0	0	0	0	0	0	0	0	0	0	0	0	0	0	0	0	0	0	0	0	0	0	0	0	0	0	0	0	0	0	0	0	0	0	0	0	0	0	0.000862387	0	0	0	0	0	0	0	0	0
NODE_1350_length_43922_cov_10.011417_24	d__Bacteria;p__Armatimonadota;c__Fimbriimonadia;o__Fimbriimonadales;f__;g__;s__	0	0	0.000175473	0	0	0	0	0	0	0	0	0	0	0	0	0	0	0	0	0	0	0	0	0	0	0	0	0	0	0	0	0	0	0	0	0	0	0	0	0	0	0	0.000469317	0	0.00155836	0.000623783	0	0
NODE_13529_length_8948_cov_1.208140_4	d__Bacteria;p__Chloroflexota;c__Chloroflexia;o__;f__;g__;s__	0	0	0	0	0.00149588	0	0	0	0	0	0	0	0	0	0	0	0	0	0	0.0139356	0.0196684	0.00960778	0.00493686	0.00519394	0	0	0.00680537	0	0	0	0	0	0	0	0	0	0	0	0	0	0	0	0	0	0	0.000329121	0.000123823	0
NODE_1352_length_45058_cov_26.109857_40	d__Bacteria;p__Bipolaricaulota;c__Bipolaricaulia;o__RBG-16-55-9;f__;g__;s__	0	0	0.000250889	0	0	0	0	0	0	0	0	0	0	0	0	0	0	0	0	0	0	0	0	0	0	0	0	0	0	0	0	0	0	0	0	0	0	0	0	0	0	0	0	0	0	0.000438684	0	0
NODE_1353_length_35167_cov_1.587158_19	d__Bacteria;p__Planctomycetota;c__Planctomycetes;o__Pirellulales;f__Thermoguttaceae;g__;s__	0	0	0	0	0	0	0	0	0	0	0	0	0	0	0	0	0	0	0	0	0	0	0	0	0	0	0	0	0	0	0	0	0	0	0	0	0	0	0	0	0	0	0	0	0	0.000111305	0	0
NODE_135_length_69138_cov_2.506224_9	d__Bacteria;p__Armatimonadota;c__Chthonomonadetes;o__Chthonomonadales;f__;g__;s__	0	0	0.000176397	0	0	0	0	0	0	0	0	0	0	0	0	0	0	0	0	0	0	0	0	0	0	0	0	0	0	0	0	0	0	0	0	0	0	0	0	0	0	0	0.0160088	0.00950861	0.000136199	0	0	0
NODE_13610_length_12574_cov_6.35663_9	d__Bacteria;p__Aquificota;c__Aquificae;o__Hydrogenothermales;f__Hydrogenothermaceae;g__;s__	0	0	0	0.000234928	0.000104383	0	0	0	0	0	0	0	0	0	0.000337631	0	0	0	0.000428131	0	0	0	0	0	0.000156988	0	0	0	0	0	0	0	0	0	0	0	0	0	0	0	0	0	0	0	0	0	0	0
NODE_13658_length_9853_cov_1.167900_2	d__Bacteria;p__Chloroflexota;c__Dehalococcoidia;o__UBA7967;f__;g__;s__	0	0	0	0	0	0	0	0	0	0	0	0	0	0	0	0	0	0	0	0	0	0	0	0	0	0	0	0	0	0	0	0	0	0	0	0	0	0	0	0	0	0	0	0	0	0	0	0
NODE_1367_length_16109_cov_0.899137_10	d__Bacteria;p__Actinobacteriota;c__Acidimicrobiia;o__Acidimicrobiales;f__Acidimicrobiaceae;g__Acidimicrobium;s__Acidimicrobium ferrooxidans	0	0	0	0	0	0	0	0	0	0	0	0.000120241	0	0.000508261	0	0	0.000291097	0	0	0	0	0	0	0	0	0.000373237	0	0	0.000154527	0.000492047	0.00034077	0	0.000242385	0	0	0	0	0	0	0	0	0	0	0	0	0	0	0
NODE_1369_length_30406_cov_40.293702_9	d__Bacteria;p__Armatimonadota;c__Fimbriimonadia;o__OS-L;f__GBS-DC;g__GBS-DC;s__GBS-DC sp1	0	0.000422583	0.00129319	0.000252554	0	0	0	0	0	0	0	0	0	0	0.000174358	0	0	0	0.000156591	0	0	0	0	0	0	0	0	0	0	0	0	0	0	0	0	0	0	0	0	0	0	0	0.00760661	0.0177534	0	0.00807847	0	0.000227021
NODE_1372_length_46605_cov_3.017019_53	d__Bacteria;p__Chloroflexota;c__Ellin6529;o__CSP1-4;f__CSP1-4;g__;s__	0	0	0	0	0	0	0	0	0	0	0	0	0	0	0	0	0	0	0	0	0	0	0	0	0	0	0	0	0	0	0	0	0	0	0	0	0	0	0	0	0	0	0.0004279	0	0	0	0	0
NODE_13784_length_8839_cov_1.157943_4	d__Bacteria;p__Chloroflexota;c__Anaerolineae;o__CG2-30-64-16;f__CG2-30-64-16;g__;s__	0	0	0	0	0	0	0	0	0	0	0	0	0	0	0	0	0	0	0	0	0	0	0	0	0	0	0	0	0	0	0	0	0	0	0	0	0	0	0	0	0	0	0	0	0	0.000858326	0	0
NODE_137_length_89666_cov_16.8498_96	d__Bacteria;p__Desulfobacterota;c__Desulfobaccia;o__Desulfobaccales;f__Desulfobaccaceae;g__;s__	0	0	0	0	0	0	0	0	0	0	0	0	0	0	0.0112404	0	0	0	0.017903	0.00115104	0	0	0	0	0	0	0	0	0	0	0	0	0	0	0	0	0	0	0	0	0	0	0	0	0	0	0	0
NODE_13804_length_8202_cov_5.783777_7	d__Bacteria;p__Aquificota;c__Aquificae;o__Aquificales;f__Aquificaceae;g__UBA11096;s__	0.00998939	0.00294754	0.00119324	0.00274129	0.000102583	0	0	0	0	0	0	0	0	0	0.000376439	0	0	0	0.000426405	0	0	0	0	0	0.000845484	0	0	0	0	0	0	0	0	0	0	0	0.000516359	0.000314256	0	0	0	0	0.00334091	0.00500756	0.000552982	0.00117378	0.000117419	0.0594496
NODE_13885_length_8646_cov_2.071839_7	d__Bacteria;p__Proteobacteria;c__Alphaproteobacteria;o__Rhodobacterales;f__Rhodobacteraceae;g__;s__	0	0.00049412	0	0.0033973	0	0	0	0	0	0	0	0	0	0	0	0	0	0	0	0	0	0	0	0	0	0	0	0	0	0	0	0	0	0	0	0.00114202	0.00014292	0.000338803	0.00182748	0.000610813	0.000121006	0	0	0	0.00271699	0.000450507	0	0
NODE_13991_length_7494_cov_6.634179_7	d__Bacteria;p__Chloroflexota;c__Anaerolineae;o__Anaerolineales;f__envOPS12;g__UBA5195;s__	0	0	0.00506051	0	0	0	0	0	0	0	0	0	0	0	0	0	0	0	0	0	0	0	0	0	0	0	0	0	0	0	0	0	0	0	0	0	0	0	0	0	0	0	0	0	0.000426633	0.00748068	0	0
NODE_14106_length_6844_cov_1.106446_9	d__Bacteria;p__Actinobacteriota;c__Acidimicrobiia;o__;f__;g__;s__	0	0.00136692	0	0	0	0	0	0	0	0	0	0	0	0	0	0	0	0	0	0	0	0	0	0	0	0	0	0	0	0	0	0	0	0	0	0	0	0	0	0	0	0	0.00244248	0	0	0.000435187	0	0
NODE_1414_length_37082_cov_4.264349_26	d__Bacteria;p__Chloroflexota;c__Ellin6529;o__CSP1-4;f__CSP1-4;g__;s__	0	0	0.000143501	0	0	0	0	0	0	0	0	0	0	0	0	0	0	0	0	0	0	0	0	0	0	0	0	0	0	0	0	0	0	0	0	0	0	0	0	0	0	0	0.00169203	0	0.000332397	0.00119809	0	0
NODE_141_length_52814_cov_2.957371_21	d__Archaea;p__Crenarchaeota;c__Thermoprotei;o__Desulfurococcales;f__Ignisphaeraceae;g__Ignisphaera;s__	0.00394551	0	0	0.000127003	0	0.000440337	0.004657	0	0.00265479	0	0	0	0	0	0	0	0	0	0	0	0	0	0.000115244	0	0.000509076	0	0.000487241	0.00815643	0.0142784	0.00461329	0	0	0	0	0	0.00645147	0.00110603	0.00196896	0.00492071	0.00229857	0.00372727	0.000185979	0	0	0	0	0	0.00369755
NODE_1420_length_17095_cov_7.700908_18	d__Archaea;p__Nanoarchaeota;c__Nanoarchaeia;o__Nanoarchaeales;f__Nanopusillaceae;g__;s__	0.000622464	0	0	0.00445429	0	0	0	0	0	0	0	0	0	0	0	0	0.00030416	0.000107333	0	0	0	0	0	0	0	0	0	0.000135877	0.00346067	0.00280323	0.000402173	0	0	0	0	0.00677175	0.00209433	0.00716623	0.000675293	0.00147561	0.00670521	0.0136231	0	0	0	0	0	0
NODE_1424_length_29921_cov_692.223233_27	d__Bacteria;p__Chloroflexota;c__Chloroflexia;o__;f__;g__;s__	0	0	0	0	0	0	0	0	0	0	0	0	0	0	0	0	0.00217462	0	0	0.0119527	0.212203	0.335613	0.154427	0.0996786	0	0	0.00547994	0	0.0019005	0	0	0	0	0	0	0	0	0.0001873	0	0	0	0	0	0	0	0	0.000244315	0
NODE_142_length_111846_cov_3.292144_33	d__Bacteria;p__Desulfobacterota;c__Syntrophobacteria;o__Syntrophobacterales;f__Thermodesulforhabdaceae;g__;s__	0	0	0	0	0	0	0	0	0	0	0	0	0	0	0	0	0	0	0	0	0	0	0	0	0	0	0	0	0	0	0	0	0	0	0	0	0	0	0	0	0	0	0	0.00128496	0.000288484	0.00168438	0	0
NODE_1433_length_5108_cov_0.769725_9	d__Bacteria;p__Proteobacteria;c__Gammaproteobacteria;o__Acidithiobacillales;f__Acidithiobacillaceae;g__Acidithiobacillus;s__Acidithiobacillus caldus	0	0	0	0	0	0	0	0	0	0	0	0	0	0.000291198	0	0	0.00139633	0.000743721	0	0	0	0	0	0	0	0.000276098	0	0.000142972	0.000202074	0	0.000250106	0	0.000571193	0.000101835	0.00024906	0	0	0	0	0	0	0	0	0	0	0	0	0
NODE_1437_length_36242_cov_18.213651_47	d__Bacteria;p__Chloroflexota;c__Chloroflexia;o__Chloroflexales;f__Chloroflexaceae;g__Chloroflexus;s__	0.00110665	0.190178	0.123614	0.00197767	0	0	0	0	0	0	0	0	0	0	0.363614	0	0	0.00020474	0.231032	0.0081001	0	0	0	0	0	0	0	0	0	0	0	0	0	0	0	0.000880736	0.00035731	0.00013301	0.00148121	0.000549448	0.000382762	0	0.0604097	0	0.125781	0.00361369	0	0
NODE_14394_length_9468_cov_4.999679_18	d__Bacteria;p__Patescibacteria;c__Microgenomatia;o__Roizmanbacterales;f__;g__;s__	0	0	0.000357528	0	0	0	0	0	0	0	0	0	0	0	0	0	0	0	0	0	0	0	0	0	0	0	0	0	0	0	0	0	0	0	0	0	0	0	0	0	0	0	0	0	0.00201169	0.00141883	0	0
NODE_14429_length_9497_cov_1.568623_4	d__Bacteria;p__Chloroflexota;c__Anaerolineae;o__Thermoflexales;f__;g__;s__	0	0	0	0	0	0	0	0	0	0	0	0	0	0	0	0	0	0	0	0	0	0	0	0	0	0	0	0	0	0	0	0	0	0	0	0	0	0	0	0	0	0	0	0	0.000203975	0.00444993	0	0
NODE_1447_length_43042_cov_1.615612_54	d__Bacteria;p__Actinobacteriota;c__UBA4738;o__UBA4738;f__9FT-COMBO-70-19;g__;s__	0.000304727	0.000132779	0	0	0	0	0	0	0	0	0	0	0	0	0	0	0	0	0	0	0	0	0	0	0	0	0	0	0	0	0	0	0	0	0	0	0	0	0	0	0	0	0	0	0.000143913	0.000756561	0	0
NODE_14490_length_7918_cov_1.065717_10	d__Bacteria;p__Chloroflexota;c__;o__;f__;g__;s__	0	0	0.000142012	0	0	0	0	0	0	0	0	0	0	0	0	0	0	0	0	0	0	0	0	0	0	0	0	0	0	0	0	0	0	0	0	0	0	0	0	0	0	0	0.000587064	0	0	0	0	0
NODE_14522_length_8531_cov_3.846145_11	d__Bacteria;p__Desulfobacterota;c__Desulfobaccia;o__Desulfobaccales;f__0-14-0-80-60-11;g__;s__	0	0	0	0	0	0	0	0	0	0	0	0	0	0	0	0	0	0	0	0	0	0	0	0	0	0	0	0	0	0	0	0	0	0	0	0	0	0	0	0	0	0	0	0	0	0.000244773	0	0
NODE_14671_length_5302_cov_13.5733_9	d__Bacteria;p__Aquificota;c__Aquificae;o__Aquificales;f__Aquificaceae;g__UBA11096;s__	0.00824	0.00237804	0.00150776	0.0250629	0.000102583	0	0	0	0	0	0	0	0	0	0.000209287	0	0	0	0.000236927	0	0	0	0	0	0.00015326	0	0	0.000226688	0	0	0	0	0	0	0	0.00014667	0.00137395	0.000400096	0	0.000275247	0.000215207	0	0	0.0017534	0.000390582	0.00209033	0	0.00170789
NODE_146_length_78520_cov_33.087367_56	d__Bacteria;p__Bacteroidota;c__Chlorobia;o__Chlorobiales;f__Chloroherpetonaceae;g__;s__	0	0.00117435	0.00252486	0	0	0	0	0	0	0	0	0	0	0	0	0	0	0	0	0	0	0	0	0	0	0	0	0	0	0	0	0	0	0	0	0	0	0	0	0	0	0	0	0	0.0293785	0.00167491	0	0
NODE_146_length_84881_cov_1.862744_86	d__Bacteria;p__Actinobacteriota;c__Acidimicrobiia;o__Acidimicrobiales;f__;g__;s__	0	0	0	0	0	0	0	0	0	0	0	0	0	0.000330638	0	0	0.000175652	0	0	0	0	0	0	0	0	0	0	0	0.00118624	0.000302089	0	0	0	0	0.00026293	0	0	0	0	0	0	0	0	0	0	0	0	0
NODE_147_length_107820_cov_2.037681_46	d__Bacteria;p__Patescibacteria;c__Microgenomatia;o__Roizmanbacterales;f__;g__;s__	0.000974679	0.0124625	0.00140395	0	0	0	0	0	0	0	0	0	0	0	0	0	0	0	0	0	0	0	0	0	0	0	0	0	0	0	0	0	0	0	0	0	0	0	0	0	0	0	0.00542395	0	0.00144441	0.00105683	0	0
NODE_14845_length_8416_cov_1.024973_6	d__Archaea;p__Crenarchaeota;c__Nitrososphaeria;o__Nitrososphaerales;f__;g__;s__	0	0	0	0	0	0	0	0	0	0	0	0	0	0	0	0	0	0	0	0	0	0	0	0	0	0	0	0	0	0	0	0	0	0	0	0	0	0	0	0	0	0	0	0	0	0.000151707	0	0
NODE_1484_length_13626_cov_132.885695_9	d__Archaea;p__Crenarchaeota;c__Thermoprotei;o__Thermoproteales;f__Thermoproteaceae;g__;s__	0.00236182	0.000634055	0.00027017	0.0190821	0.000112793	0	0	0	0	0	0	0	0	0	0	0	0.0002611	0	0	0	0	0	0	0	0	0	0	0.000249579	0.000211651	0	0.00110579	0	0	0	0	0.025939	0.0401113	0.0447746	0.00487951	0.0252388	0.0410517	0.330673	0	0	0.000250654	0.000595937	0	0
NODE_1484_length_24010_cov_7.715069_6	d__Bacteria;p__Dictyoglomota;c__Dictyoglomia;o__Dictyoglomales;f__Dictyoglomaceae;g__;s__	0	0	0	0	0	0	0	0	0	0	0	0	0	0	0	0	0	0	0	0	0	0	0	0	0	0	0	0	0	0	0	0	0	0	0	0	0	0	0	0	0	0	0	0	0	0.000925264	0.000111644	0.000489361
NODE_1497_length_15651_cov_12.153569_24	d__Bacteria;p__Acidobacteriota;c__Blastocatellia;o__Chloracidobacteriales;f__;g__;s__	0	0	0.00150913	0	0	0	0	0	0	0	0	0	0	0	0	0	0	0	0	0	0	0	0	0	0	0	0	0	0	0	0	0	0	0	0	0	0	0	0	0	0	0	0.000288622	0	0	0.000465374	0	0
NODE_149_length_163525_cov_1.805083_9	d__Bacteria;p__Chloroflexota;c__Anaerolineae;o__UBA1429;f__UBA1429;g__;s__	0	0	0	0	0	0	0	0	0	0	0	0	0	0	0	0	0	0	0	0.000269247	0.00111932	0.000562429	0.000149069	0.000388099	0	0	0.000156109	0	0	0	0	0	0	0	0	0	0	0	0	0	0	0	0	0	0	0	0	0
NODE_149_length_42840_cov_46.708051_27	d__Archaea;p__Crenarchaeota;c__Thermoprotei;o__Desulfurococcales;f__Desulfurococcaceae;g__UBA285;s__	0.000118723	0.000222576	0.000286677	0.0162268	0.00021155	0	0	0	0	0	0	0	0.000203329	0.000143282	0	0	0.000186949	0.000146927	0	0	0	0	0	0	0	0	0	0	0.000198482	0	0.00199938	0	0	0	0	0.0855544	0.0168727	0.0679873	0.0784611	0.0653251	0.0847634	0.386661	0	0	0	0	0	0
NODE_149_length_53578_cov_13.589774_10	d__Archaea;p__Crenarchaeota;c__Thermoprotei;o__Desulfurococcales;f__Acidilobaceae;g__;s__	0	0	0	0.00307892	0	0	0	0	0	0	0	0	0	0	0	0	0	0	0	0	0	0	0	0	0	0	0	0	0	0	0	0	0	0	0	0.000805494	0.000118008	0.000264863	0.000285525	0.000377042	0	0.00658641	0	0	0	0	0	0
NODE_1501_length_6194_cov_1.101533_2	d__Archaea;p__Micrarchaeota;c__Micrarchaeia;o__Micrarchaeales;f__;g__;s__	0	0	0	0	0	0	0	0	0.00109949	0.000954886	0.000619385	0.00126363	0.00293457	0.0157853	0	0	0	0	0	0	0	0.000802575	0	0	0	0.00414725	0	0	0	0	0.00106428	0	0.000913423	0	0	0	0	0	0	0	0	0	0	0	0	0	0	0
NODE_150_length_73884_cov_2.01368_71	d__Bacteria;p__Proteobacteria;c__Alphaproteobacteria;o__Acetobacterales;f__Acetobacteraceae;g__Acidicaldus;s__Acidicaldus organivorans	0	0	0.00018017	0	0.00678776	0.000503082	0	0.00329269	0.0246343	0.0258814	0.00699542	0.00731525	0.0122843	0.0118169	0	0	0.0103956	0.00955111	0	0	0.00300918	0.00167206	0.00027828	0.00012994	0	0.0114169	0.00070358	0.000180856	0.000197604	0.000589697	0.00193824	0.000426293	0.000825899	0.00115238	0.0101471	0	0	0	0	0	0	0	0	0	0	0	0	0
NODE_151_length_102609_cov_13.509475_60	d__Archaea;p__Crenarchaeota;c__Thermoprotei;o__Desulfurococcales;f__Ignisphaeraceae;g__;s__	0.000141367	0.000112032	0	0	0.00339076	0	0.00484208	0	0.00977755	0	0	0	0	0	0	0	0	0	0	0	0.000108977	0	0	0	0	0	0.00041089	0.00126173	0	0	0	0	0	0	0	0	0	0	0	0	0	0	0	0	0	0	0	0
NODE_1522_length_43460_cov_1.937923_47	d__Bacteria;p__Acidobacteriota;c__Thermoanaerobaculia;o__UBA2201;f__UBA2201;g__;s__	0	0	0	0	0	0	0	0	0	0	0	0	0	0	0	0	0	0	0	0	0	0	0	0	0	0	0	0	0	0	0	0	0	0	0	0	0	0	0	0	0	0	0	0	0	0	0	0
NODE_152_length_102422_cov_4.265976_73	d__Archaea;p__Crenarchaeota;c__Thermoprotei;o__Desulfurococcales;f__Ignisphaeraceae;g__;s__	0	0	0	0	0.000550911	0.00125212	0.00399381	0	0.00375833	0	0	0	0	0	0	0	0	0	0	0	0	0	0	0	0.00293175	0	0.000439801	0.0179474	0.00134389	0.00359808	0	0	0	0	0	0	0	0	0	0	0	0	0	0	0	0	0	0
NODE_1531_length_14496_cov_1.265363_4	d__Archaea;p__Nanoarchaeota;c__Aenigmarchaeia;o__CG10238-14;f__;g__;s__	0.000108478	0	0	0	0	0	0	0	0	0	0	0	0	0	0.000294131	0	0	0	0.000333788	0.000102961	0	0	0	0	0.00117709	0	0	0.000213499	0	0.000829386	0	0	0	0	0	0	0	0	0	0	0	0	0	0	0	0	0	0
NODE_1533_length_43035_cov_3.799501_9	d__Bacteria;p__Methylomirabilota;c__Methylomirabilia;o__Rokubacteriales;f__GWA2-73-35;g__40CM-4-69-5;s__	0	0	0.00245853	0	0	0	0	0	0	0	0	0	0	0	0	0	0	0	0	0	0	0	0	0	0	0	0	0	0	0	0	0	0	0	0	0	0	0	0	0	0	0	0.000646101	0	0.000281132	0.00621334	0	0
NODE_15378_length_4154_cov_9.145766_4	d__Archaea;p__Crenarchaeota;c__Nitrososphaeria;o__Caldiarchaeales;f__JGI-0000106-J15;g__JGI-0000106-J15;s__	0	0	0	0	0	0	0	0	0	0	0	0	0	0	0	0	0	0	0	0.00100342	0.00353654	0.00144791	0.00906418	0.00491786	0	0	0.00152927	0	0	0	0	0	0	0	0	0	0	0	0	0	0	0	0	0	0	0	0	0.00835925
NODE_153_length_96511_cov_86.211612_43	d__Archaea;p__Crenarchaeota;c__Bathyarchaeia;o__B26-1;f__;g__;s__	0	0	0	0	0	0	0	0	0	0	0	0	0	0	0	0	0	0	0	0	0	0	0	0	0	0	0	0	0	0	0	0	0	0	0	0	0	0	0	0	0	0	0	0	0	0.000121839	0.000126452	0.0167896
NODE_15463_length_9755_cov_1.3657_9	d__Bacteria;p__Aquificota;c__Aquificae;o__Aquificales;f__Aquificaceae;g__UBA11096;s__	0.00246265	0.00108145	0.00266381	0.0122561	0	0	0	0	0	0	0	0	0	0	0	0	0	0.00010687	0	0	0	0	0	0	0	0	0	0	0	0	0	0	0	0	0	0	0.00103701	0.000110903	0	0	0.000123092	0	0.00162444	0.0270691	0.00123407	0.00948709	0	0.022384
NODE_15492_length_4048_cov_0.958429_6	d__Bacteria;p__Bacteroidota;c__Bacteroidia;o__AKYH767;f__;g__;s__	0.00450732	0.000560004	0.000876672	0	0	0	0	0	0	0	0	0	0	0	0	0	0	0	0	0	0	0	0	0	0	0	0	0	0	0	0	0	0	0	0	0	0	0	0	0	0	0	0	0	0.00141503	0	0	0
NODE_15518_length_6407_cov_1.778344_7	d__Bacteria;p__Acidobacteriota;c__Acidobacteriae;o__Solibacterales;f__Solibacteraceae;g__UBA690;s__	0.00117139	0.00232588	0.00326758	0	0	0	0	0	0	0	0	0	0	0	0.00303025	0	0	0	0.0028984	0	0	0	0	0	0	0	0	0	0	0	0	0	0	0	0	0	0	0	0	0	0	0	0.00160495	0	0.00395079	0	0	0
NODE_1559_length_29633_cov_7.019826_9	d__Bacteria;p__Firmicutes_B;c__Desulfotomaculia;o__Ammonifexales;f__Ammonificaceae;g__;s__	0	0	0	0	0.0056032	0	0	0	0.000109663	0	0	0	0	0	0	0	0.000123808	0	0	0.000179604	0.00452678	0.00388012	0.00171782	0.00467765	0	0	0.0226798	0	0	0	0	0	0	0	0	0	0	0	0	0	0	0	0	0	0	0	0	0
NODE_155_length_49690_cov_2.557513_26	d__Archaea;p__Crenarchaeota;c__Thermoprotei;o__Desulfurococcales;f__Ignisphaeraceae;g__;s__	0	0	0.000155344	0	0.000113873	0.0707864	0.0956266	0	0.00545626	0.000144092	0	0	0	0	0	0	0	0	0	0	0	0	0	0	0.000214075	0	0	0.0217797	0.00831146	0.00961481	0	0	0	0	0	0	0	0	0	0	0	0	0	0	0	0	0	0
NODE_15603_length_6972_cov_2.441636_1	d__Bacteria;p__Chloroflexota;c__Anaerolineae;o__SBR1031;f__A4b;g__GCA-2699585;s__	0	0	0.00278103	0	0	0	0	0	0	0	0	0	0	0	0	0	0	0	0	0	0	0	0	0	0	0	0	0	0	0	0	0	0	0	0	0.000133632	0	0	0.000423158	0.000123504	0.000156357	0	0	0	0.00210699	0	0	0
NODE_1566_length_26386_cov_4.90245_35	d__Bacteria;p__Caldatribacteriota;c__Caldatribacteriia;o__Caldatribacteriales;f__Caldatribacteriaceae;g__;s__	0	0	0	0	0	0	0	0	0	0	0	0	0	0	0.00276962	0	0	0	0.00345113	0	0.000242961	0	0	0	0	0	0	0	0	0	0	0	0	0	0	0	0	0	0	0	0	0	0	0	0	0.00117838	0	0
NODE_15723_length_14236_cov_1.404139_3	d__Bacteria;p__Planctomycetota;c__Phycisphaerae;o__SG8-4;f__SG8-4;g__;s__	0	0	0.00204857	0	0	0	0	0	0	0	0	0	0	0	0	0	0	0	0	0	0	0	0	0	0	0	0	0	0	0	0	0	0	0	0	0	0	0	0	0	0	0	0	0	0.000931287	0.000128715	0	0
NODE_1572_length_6718_cov_146.009_3	d__Archaea;p__Micrarchaeota;c__Micrarchaeia;o__Micrarchaeales;f__;g__;s__	0	0.00016791	0.000234844	0	0.00011442	0.00020798	0.000100491	0.000467316	0.034038	0.079034	0.0274268	0.0254645	0.0799827	0.105406	0	0.000124309	0.00026755	0.000285096	0	0	0.00853036	0.0131605	0.0168977	0.030509	0	0.0612224	0.00475222	0	0	0.000274069	0.0578341	0.0296255	0.0373956	0.0912606	0.0494584	0	0	0	0.000220946	0	0	0	0	0	0	0	0	0
NODE_1575_length_32398_cov_20.630318_42	d__Bacteria;p__Proteobacteria;c__Gammaproteobacteria;o__Acidiferrobacterales;f__Sulfurifustaceae;g__;s__	0	0	0	0	0	0	0	0	0	0	0	0	0	0	0	0	0	0	0	0	0	0	0	0	0	0	0	0	0	0	0	0	0	0	0	0	0	0	0	0	0	0	0	0	0	0.000438102	0	0
NODE_15847_length_10004_cov_3.102359_13	d__Bacteria;p__Bacteroidota;c__Kapabacteria;o__Kapabacteriales;f__XYC2-FULL-35-21;g__;s__	0	0	0.0003068	0	0	0	0	0	0	0	0	0	0	0	0	0	0	0	0	0	0	0	0	0	0	0	0	0	0	0	0	0	0	0	0	0	0	0	0	0	0	0	0.00124688	0	0.00166983	0	0	0
NODE_15_length_440077_cov_8.104069_9	d__Bacteria;p__Proteobacteria;c__Gammaproteobacteria;o__Pseudomonadales;f__Pseudomonadaceae;g__Pseudomonas;s__	0	0	0	0	0	0.000235578	0	0.000125438	0	0	0.000100828	0.00017712	0	0	0	0	0	0	0	0	0	0	0	0	0	0.000307477	0.000355997	0	0.00280899	0	0	0.000616787	0	0	0	0	0	0	0	0	0	0.00336906	0.000244149	0	0	0	0.000178435	0.000342311
NODE_15_length_646325_cov_5.947041_176	d__Bacteria;p__Bacteroidota;c__Ignavibacteria;o__Ignavibacteriales;f__Melioribacteraceae;g__Melioribacter;s__	0	0	0	0	0	0	0	0	0	0	0	0	0	0	0	0	0	0	0	0	0	0	0	0	0	0	0	0	0	0	0	0	0	0	0	0	0	0	0	0	0	0	0	0	0	0.000464715	0	0
NODE_160_length_156086_cov_16.208882_152	d__Bacteria;p__Acidobacteriota;c__Acidobacteriae;o__Solibacterales;f__;g__;s__	0	0	0	0	0.00316686	0	0	0	0	0	0	0	0	0	0.000667416	0	0	0	0.000302124	0.0112407	0.00986619	0.0041236	0.00122843	0.00174653	0	0	0.00387755	0	0	0	0	0	0	0	0	0	0	0	0	0	0	0	0	0	0	0.000182075	0	0
NODE_16118_length_6071_cov_3.520861_5	d__Bacteria;p__Actinobacteriota;c__Acidimicrobiia;o__IMCC26256;f__;g__;s__	0	0	0	0	0	0	0	0	0	0	0	0	0	0	0	0	0	0	0	0	0	0	0	0	0	0	0	0	0	0	0	0	0	0	0	0	0	0	0	0	0	0	0	0	0	0.000281617	0	0
NODE_161_length_81816_cov_274.470210_13	d__Archaea;p__Crenarchaeota;c__Thermoprotei;o__Sulfolobales;f__Sulfolobaceae;g__Sulfolobus_A;s__	0.000326156	0.000365287	0.000639173	0.000173678	0.0839265	0.171866	0.0865133	0.0155011	0.0989819	0.014516	0.00992207	0.00341637	0.00944092	0.0282698	0.000793913	0.622802	0.252328	0.294684	0	0	0.000381632	0.000851478	0.000274075	0.000235103	0.000543696	0.0108031	0.00115399	0.169135	0.0846307	0.163973	0.0121154	0.0287785	0.00710455	0.00585889	0.117425	0	0	0	0.000198099	0	0.000277282	0	0	0	0	0	0	0
NODE_16288_length_7263_cov_2.219871_11	d__Bacteria;p__Chloroflexota;c__Anaerolineae;o__Anaerolineales;f__UBA4823;g__UBA4823;s__	0	0	0.000828543	0	0	0	0	0	0	0	0	0	0	0	0.000386433	0	0	0	0.000532238	0.000493719	0	0	0	0	0	0	0	0	0	0	0	0	0	0	0	0	0	0	0	0	0	0	0.000757146	0	0.000467152	0.00167123	0	0
NODE_1628_length_21169_cov_0.903289_10	d__Bacteria;p__Spirochaetota;c__Brevinematia;o__;f__;g__;s__	0.000610241	0.000676117	0	0.014506	0.00011258	0.000231151	0.000597203	0	0	0	0	0	0	0	0	0	0	0	0.000104491	0	0.000600608	0	0.000161189	0.000254985	0.00215821	0	0.00011815	0.000200614	0	0	0	0	0	0	0	0	0	0.000794462	0	0	0	0	0.000393922	0.000386724	0.00039433	0.00125816	0	0.00115464
NODE_1634_length_24409_cov_114.284738_9	d__Bacteria;p__Chloroflexota;c__Anaerolineae;o__UBA4142;f__;g__;s__	0	0	0	0	0.000312458	0.000190933	0.0170214	0	0.000871466	0	0	0	0	0	0	0	0	0	0	0	0.000591621	0.0019362	0.0258131	0.00650484	0.00027447	0	0.00227805	0	0	0	0	0	0	0	0	0	0	0	0	0	0	0	0	0	0	0.000285893	0	0.0465888
NODE_16385_length_9900_cov_3.078686_4	d__Bacteria;p__Verrucomicrobiota;c__Verrucomicrobiae;o__Pedosphaerales;f__UBA9464;g__;s__	0	0	0.000179931	0	0	0	0	0	0	0	0	0	0	0	0	0	0	0	0	0	0	0	0	0	0	0	0	0	0	0	0	0	0	0	0	0	0	0	0	0	0	0	0	0	0.000133724	0.000117708	0	0
NODE_16404_length_7857_cov_2.646572_8	d__Bacteria;p__4572-55;c__4572-55;o__;f__;g__;s__	0	0	0	0	0	0	0	0	0	0	0	0	0	0	0	0	0	0	0	0	0	0	0	0	0	0	0	0	0	0	0	0	0	0	0	0	0	0	0	0	0	0	0	0	0	0.00171523	0	0
NODE_16473_length_2486_cov_23.045358_3	d__Archaea;p__Nanoarchaeota;c__Aenigmarchaeia;o__CG10238-14;f__;g__;s__	0	0	0	0.00020519	0.000120621	0.00735393	0.000373252	0	0	0	0	0	0	0	0	0	0	0	0	0	0	0	0	0	0	0	0	0.000107472	0	0	0	0	0	0	0	0.000364476	0	0	0	0	0	0	0	0	0	0.000813896	0	0.00110367
NODE_164_length_154503_cov_6.6425_106	d__Bacteria;p__Patescibacteria;c__Paceibacteria;o__UBA6257;f__;g__;s__	0	0	0	0	0	0	0	0	0	0	0	0	0	0	0	0	0	0	0	0	0	0	0	0	0	0	0	0	0	0	0	0	0	0	0	0	0	0	0	0	0	0	0.000182708	0.00045827	0	0	0	0
NODE_164_length_156937_cov_32.024609_47	d__Bacteria;p__Nitrospirota;c__Nitrospiria;o__Nitrospirales;f__Nitrospiraceae;g__2-02-FULL-62-14;s__	0	0	0	0	0	0	0	0	0	0	0	0	0	0	0	0	0	0	0	0	0	0	0	0	0	0	0	0	0	0	0	0	0	0	0	0	0	0	0	0	0	0	0	0	0	0	0	0
NODE_1653_length_36535_cov_11.3793_33	d__Bacteria;p__Bipolaricaulota;c__Bipolaricaulia;o__RBG-16-55-9;f__;g__;s__	0	0	0.000893555	0	0	0	0	0	0	0	0	0	0	0	0	0	0	0.000109224	0	0	0	0	0	0	0	0	0	0	0	0	0	0	0	0	0	0	0	0	0	0	0	0	0	0	0	0.000292779	0	0
NODE_1653_length_8193_cov_3.364741_8	d__Archaea;p__Crenarchaeota;c__Thermoprotei;o__Desulfurococcales;f__Fervidicoccaceae;g__;s__	0	0	0.000168536	0	0.0690886	0.0865203	0.124344	0.00618822	0.0223036	0.00195876	0	0.000264931	0.00216674	0.00120065	0.00015817	0	0	0	0	0.00220278	0.0138564	0.00409651	0.0135082	0.0177964	0.0552011	0	0.0128538	0.0201429	0.00194974	0.0104328	0.000433737	0	0	0	0	0	0	0	0	0	0	0	0	0	0	0	0	0
NODE_16619_length_7506_cov_4.176311_9	d__Bacteria;p__Chloroflexota;c__Anaerolineae;o__Thermoflexales;f__;g__;s__	0	0.000605031	0.000518843	0	0	0	0	0	0	0	0	0	0	0	0	0	0	0	0	0	0	0	0	0	0	0	0	0	0	0	0	0	0	0	0	0	0	0	0.000453663	0.000383658	0	0	0.000220998	0	0.00436709	0.00720707	0	0
NODE_1662_length_22403_cov_4.102667_23	d__Archaea;p__Nanoarchaeota;c__Woesearchaeia;o__Pacearchaeales;f__;g__;s__	0	0	0	0	0	0	0	0	0	0	0	0	0	0	0	0	0	0	0	0	0	0	0	0	0	0	0	0	0	0	0	0	0	0	0	0	0	0	0	0	0	0	0	0	0	0.000530718	0	0.0017123
NODE_16672_length_5251_cov_7.858899_9	d__Bacteria;p__Nitrospirota;c__Thermodesulfovibrionia;o__Thermodesulfovibrionales;f__Thermodesulfovibrionaceae;g__Thermodesulfovibrio;s__	0	0	0.00202231	0	0	0	0	0	0	0	0	0	0	0	0	0	0	0	0	0	0	0	0	0	0	0	0	0	0	0	0	0	0	0	0	0	0	0	0	0	0	0	0.00147907	0.00246696	0.000243492	0.000578445	0	0
NODE_167_length_161906_cov_4.256412_145	d__Bacteria;p__Proteobacteria;c__Gammaproteobacteria;o__Betaproteobacteriales;f__Burkholderiaceae;g__Ralstonia;s__Ralstonia pickettii_C	0	0	0	0	0	0	0	0	0	0	0.00120238	0	0	0	0	0	0.000582947	0	0	0	0	0.000113541	0	0	0	0	0.00215964	0	0.00915378	0	0	0	0	0	0	0	0	0	0	0	0	0	0	0	0	0	0	0
NODE_167_length_167316_cov_19.592665_29	d__Bacteria;p__Proteobacteria;c__Gammaproteobacteria;o__Steroidobacterales;f__Steroidobacteraceae;g__UBA964;s__	0	0	0	0	0	0	0	0	0	0	0	0	0	0	0	0	0	0	0	0	0	0	0	0	0	0	0	0	0	0	0	0	0	0	0	0	0	0	0	0	0	0	0	0	0	0	0.000112567	0
NODE_1683_length_17625_cov_1.267002_16	d__Bacteria;p__Proteobacteria;c__Gammaproteobacteria;o__Pseudomonadales;f__Pseudomonadaceae;g__Pseudomonas_D;s__	0	0	0	0	0	0.000548174	0.00278404	0.000845786	0.0013657	0	0	0	0.000314497	0.0004055	0	0.000500784	0	0.00217701	0	0	0	0	0.000255732	0.000129368	0	0	0	0	0	0.00169025	0	0	0	0	0.000217222	0	0	0	0.00021995	0	0	0	0	0	0	0	0	0
NODE_1687_length_23720_cov_13.462213_9	d__Bacteria;p__Chloroflexota;c__;o__;f__;g__;s__	0	0	0	0	0	0	0	0	0	0	0	0	0	0	0	0	0	0	0	0	0.000723064	0.00709856	0.00682223	0.00523676	0	0	0	0	0	0	0	0	0	0	0	0	0	0	0	0	0	0	0	0	0	0	0	0
NODE_16975_length_10656_cov_1.52018_10	d__Bacteria;p__Bacteroidota;c__Bacteroidia;o__Cytophagales;f__Thermonemataceae;g__Raineya;s__	0	0.000877295	0	0	0	0	0	0	0	0	0	0	0	0	0.0016942	0	0	0	0.00107827	0	0	0	0	0	0	0	0	0	0	0	0	0	0	0	0	0	0	0	0	0	0	0	0	0	0.0006478	0	0	0
NODE_1703_length_47302_cov_16.2401_31	d__Bacteria;p__Bacteroidota;c__Bacteroidia;o__Chitinophagales;f__Saprospiraceae;g__UBA10441;s__	0	0.00538761	0.00080879	0	0	0	0	0	0	0	0	0	0	0	0	0	0	0	0	0	0	0	0	0	0	0	0	0	0	0	0	0	0	0	0	0	0	0	0	0	0	0	0	0	0.00391677	0.000204528	0	0
NODE_17066_length_6013_cov_1.430853_14	d__Bacteria;p__Chloroflexota;c__Anaerolineae;o__Anaerolineales;f__Anaerolineaceae;g__Bellilinea;s__	0	0.00147662	0.00387855	0.000443502	0	0	0	0	0	0	0	0	0	0	0.000128906	0	0	0	0.000194831	0	0	0	0	0	0	0	0	0	0	0	0	0	0	0	0	0	0	0	0	0	0	0	0.00333144	0	0.0026674	0.000323502	0	0
NODE_170_length_67755_cov_9.350210_26	d__Archaea;p__Crenarchaeota;c__Thermoprotei;o__Desulfurococcales;f__Ignisphaeraceae;g__;s__	0	0	0	0	0	0	0	0	0	0	0	0	0	0	0	0	0	0	0	0	0	0	0	0	0	0	0	0	0	0	0	0	0	0	0	0	0	0	0	0	0.000100805	0	0	0	0	0	0	0.00785796
NODE_1710_length_23598_cov_1.466320_16	d__Archaea;p__Crenarchaeota;c__Bathyarchaeia;o__40CM-2-53-6;f__;g__;s__	0	0	0	0	0	0	0	0	0	0	0	0	0	0	0	0	0	0	0	0	0.000482474	0.000340614	0.000521304	0.000632339	0	0	0	0	0	0	0	0	0	0	0	0	0	0	0	0	0	0	0	0	0	0	0	0.00053122
NODE_171_length_81033_cov_6.000482_46	d__Archaea;p__Crenarchaeota;c__Bathyarchaeia;o__B26-1;f__;g__;s__	0	0	0	0	0	0	0.00112559	0	0.00259805	0	0	0	0	0	0	0	0	0	0	0	0	0	0	0	0	0	0	0	0.010672	0.00363138	0	0	0	0	0	0	0	0.000211393	0	0	0	0	0	0	0	0	0	0.00251454
NODE_1720_length_17309_cov_0.955011_8	d__Archaea;p__Crenarchaeota;c__Nitrososphaeria;o__Caldiarchaeales;f__JGI-0000106-J15;g__;s__	0.00130223	0	0	0	0.000342502	0.000104646	0.000945454	0	0.000448602	0	0	0	0	0	0	0	0	0	0	0.00110164	0.00213192	0.000573588	0.00260154	0.00163975	0	0	0.00285428	0	0.000641979	0	0	0	0	0	0	0.00173422	0	0.000338638	0.00220553	0.000695545	0.000342782	0	0	0	0	0.000221697	0	0.00458938
NODE_1722_length_23486_cov_1.043966_7	d__Bacteria;p__Elusimicrobiota;c__Endomicrobia;o__;f__;g__;s__	0	0	0	0	0	0	0	0	0	0	0	0	0	0	0	0	0	0	0	0	0	0	0	0	0	0	0	0	0	0	0	0	0	0	0	0	0	0	0	0	0	0	0	0	0	0.000824077	0	0.000708535
NODE_17288_length_8369_cov_2.949284_8	d__Bacteria;p__Nitrospirota;c__Nitrospiria;o__Nitrospirales;f__Nitrospiraceae;g__Nitrospira;s__	0	0	0	0	0	0	0	0	0	0	0	0	0	0	0	0	0	0	0	0	0	0	0	0	0	0	0	0	0	0	0	0	0	0	0	0	0	0	0	0	0	0	0	0	0	0	0	0
NODE_1749_length_28517_cov_37.230398_32	d__Bacteria;p__Armatimonadota;c__Fimbriimonadia;o__OS-L;f__GBS-DC;g__;s__	0	0	0.00284585	0	0	0	0	0	0	0	0	0	0	0	0	0	0	0	0	0	0	0	0	0	0	0	0	0	0	0	0	0	0	0	0	0	0	0	0	0	0	0	0.0053164	0.00649741	0	0.00211985	0	0
NODE_17548_length_7508_cov_0.892291_3	d__Bacteria;p__Acidobacteriota;c__Acidobacteriae;o__Solibacterales;f__Solibacteraceae;g__;s__	0	0	0	0	0	0	0	0	0	0	0	0	0	0	0	0	0	0	0	0	0	0	0	0	0	0	0	0	0	0	0	0	0	0	0	0	0	0	0	0	0	0	0	0	0	0	0	0
NODE_17572_length_5831_cov_0.653752_5	d__Bacteria;p__Verrucomicrobiota;c__Verrucomicrobiae;o__Pedosphaerales;f__UBA9464;g__;s__	0	0.000162471	0.00131674	0	0	0	0	0	0	0	0	0	0	0	0	0	0	0	0	0	0	0	0	0	0	0	0	0	0	0	0	0	0	0	0	0	0	0	0	0	0	0	0.0033602	0	0.00196168	0	0	0
NODE_17591_length_10356_cov_17.8965_14	d__Bacteria;p__Cyanobacteriota;c__Cyanobacteriia;o__PCC-7407;f__PCC-7407;g__;s__	0	0.00590192	0.0141591	0.00402626	0	0	0	0	0	0	0	0	0	0	0	0	0	0	0	0	0	0	0	0	0	0	0	0	0	0	0	0	0	0	0	0	0	0	0	0.00041557	0.000413019	0	0	0	0.00304144	0	0	0
NODE_175_length_118280_cov_6.081589_40	d__Bacteria;p__Chloroflexota;c__Anaerolineae;o__UBA4142;f__UBA4142;g__UBA4142;s__	0	0	0	0	0	0	0	0	0	0	0	0	0	0	0.00506119	0	0.000117115	0	0.00200415	0.0351197	0.0223405	0.0340961	0.00165394	0.00149005	0	0	0.000554112	0	0	0	0	0	0	0	0	0	0	0	0	0	0	0	0	0	0	0	0.000223595	0
NODE_175_length_50132_cov_1.887891_38	d__Archaea;p__Halobacterota;c__Archaeoglobi;o__Archaeoglobales;f__Archaeoglobaceae;g__;s__	0.000272661	0	0	0.000283493	0	0	0.000133418	0	0.000158719	0	0	0	0	0	0	0	0	0	0	0	0	0	0	0	0	0	0	0	0	0	0	0	0	0	0	0.000178204	0	0	0	0	0	0	0	0	0	0	0	0.00011119
NODE_17649_length_4593_cov_7.656292_9	d__Bacteria;p__Chloroflexota;c__Anaerolineae;o__;f__;g__;s__	0	0	0	0	0	0	0	0	0	0	0	0	0	0	0	0	0	0	0.000196246	0.000228193	0.00586164	0.00371486	0.0016594	0.00158695	0	0	0.000297924	0	0	0	0	0	0	0	0	0	0	0	0	0	0	0	0	0	0	0.000178138	0	0
NODE_176_length_148933_cov_4.80985_45	d__Bacteria;p__Armatimonadota;c__Fimbriimonadia;o__OS-L;f__GBS-DC;g__;s__	0	0	0	0	0	0	0	0	0	0	0	0	0	0	0	0	0	0	0	0	0	0	0	0	0	0	0	0	0	0	0	0	0	0	0	0	0	0	0	0	0	0	0.000175908	0	0	0	0	0
NODE_1775_length_44164_cov_9.33231_35	d__Bacteria;p__Chloroflexota;c__Anaerolineae;o__Thermoflexales;f__;g__;s__	0	0	0	0	0	0	0	0	0	0	0	0	0	0	0	0	0	0	0	0	0	0	0	0	0	0	0	0	0	0	0	0	0	0	0	0	0	0	0	0	0	0	0	0	0	0.000208113	0	0
NODE_17779_length_3933_cov_1.117446_1	d__Bacteria;p__Dependentiae;c__;o__;f__;g__;s__	0	0	0	0	0	0	0	0	0	0	0	0	0	0	0	0	0	0	0	0	0	0	0	0	0	0	0	0	0	0	0	0	0	0	0	0	0	0	0	0	0	0	0	0	0	0	0	0
NODE_17789_length_8216_cov_2.500804_12	d__Bacteria;p__Spirochaetota;c__Leptospirae;o__Leptospirales;f__Leptospiraceae;g__GCA-2786225;s__	0	0.0011503	0.00472969	0	0	0	0	0	0	0	0	0	0	0	0	0	0	0	0	0	0	0	0	0	0	0	0	0	0	0	0	0	0	0	0	0	0	0	0	0	0	0	0	0	0.00487238	0	0	0
NODE_1779_length_8381_cov_0.811122_8	d__Bacteria;p__Planctomycetota;c__Phycisphaerae;o__UBA1161;f__UBA1161;g__;s__	0	0	0	0	0	0	0	0	0	0	0	0	0	0	0	0	0	0	0	0	0	0	0	0	0	0	0	0	0	0	0	0	0	0	0	0	0	0	0.000256203	0	0	0	0	0	0	0	0	0
NODE_177_length_86837_cov_17.072598_63	d__Archaea;p__Crenarchaeota;c__Thermoprotei;o__Desulfurococcales;f__Ignisphaeraceae;g__;s__	0	0	0	0	0.00766194	0.00666913	0.0222097	0	0.00505502	0	0	0	0	0	0	0	0	0	0	0	0	0	0	0	0	0	0	0.012384	0.00600998	0.00777459	0	0	0	0	0	0	0	0	0	0	0	0	0	0	0	0	0	0
NODE_1787_length_30426_cov_1.455989_9	d__Bacteria;p__Bacteroidota;c__Kapabacteria;o__Kapabacteriales;f__XYC2-FULL-35-21;g__;s__	0	0	0	0	0	0	0	0	0	0	0	0	0	0	0.000136134	0	0	0	0.000205757	0.0031885	0	0	0	0	0	0	0	0	0	0	0	0	0	0	0	0	0	0	0	0	0	0	0	0	0	0	0	0
NODE_1791_length_51796_cov_5.12824_8	d__Bacteria;p__UBP6;c__;o__;f__;g__;s__	0	0	0	0	0	0	0	0	0	0	0	0	0	0	0	0	0	0	0	0.00263889	0.00163852	0.000640336	0.000618914	0.000553638	0	0	0	0	0	0	0	0	0	0	0	0	0	0	0	0	0	0	0	0	0	0	0	0
NODE_1792_length_26685_cov_1.392499_14	d__Archaea;p__Crenarchaeota;c__Nitrososphaeria;o__Nitrososphaerales;f__;g__;s__	0	0	0	0	0	0	0	0	0	0	0	0	0	0	0	0	0	0	0	0	0.000675682	0.000191578	0.00127625	0.000725097	0	0	0	0	0	0	0	0	0	0	0	0	0	0	0	0	0	0	0	0	0	0	0	0
NODE_180_length_69400_cov_2.456599_22	d__Bacteria;p__Proteobacteria;c__Gammaproteobacteria;o__Pseudomonadales;f__Halomonadaceae;g__Halomonas;s__	0.00054484	0	0	0	0	0.00139663	0.00587918	0.0015084	0.00255617	0	0	0	0.000702198	0.000844571	0	0.00168472	0	0.00316886	0	0	0	0	0.000124642	0.000251794	0	0	0	0	0	0.00434006	0	0	0	0.000134075	0.000900842	0	0	0	0.000551972	0.000293503	0	0	0	0	0	0	0	0
NODE_1811_length_34365_cov_0.945733_9	d__Bacteria;p__Proteobacteria;c__Gammaproteobacteria;o__Betaproteobacteriales;f__UBA6910;g__;s__	0.000595924	0.000138266	0	0	0	0	0	0	0	0	0	0	0	0	0	0	0	0	0	0.000105259	0	0	0	0	0	0	0	0	0	0	0	0	0	0	0	0	0	0	0	0	0	0	0.00207051	0	0.000120954	0	0	0
NODE_181_length_80860_cov_2.132672_41	d__Archaea;p__Micrarchaeota;c__Micrarchaeia;o__Micrarchaeales;f__;g__;s__	0	0	0	0	0	0	0	0	0	0	0	0	0	0	0	0	0	0	0	0	0.000759673	0.000385263	0.00562968	0.00274716	0.00164885	0	0.00142159	0	0	0	0	0	0	0	0	0	0	0	0	0	0	0	0	0	0	0	0	0
NODE_182_length_70803_cov_125.618640_24	d__Archaea;p__Nanoarchaeota;c__Aenigmarchaeia;o__CG10238-14;f__;g__;s__	0.000216957	0	0	0	0	0	0	0	0	0	0	0	0	0	0	0	0	0	0.000106945	0	0	0	0	0	0.00270041	0	0	0	0.000785918	0.000464332	0	0	0	0	0	0	0	0	0	0	0	0	0	0	0	0	0	0
NODE_18385_length_6890_cov_0.941742_4	d__Bacteria;p__Chloroflexota;c__Anaerolineae;o__Thermoflexales;f__;g__;s__	0	0	0.000179854	0	0	0	0	0	0	0	0	0	0	0	0	0	0	0	0	0	0	0	0	0	0	0	0	0	0	0	0	0	0	0	0	0	0	0	0	0	0	0	0	0	0	0.000116784	0	0
NODE_1841_length_12188_cov_1.212089_18	d__Bacteria;p__Actinobacteriota;c__Actinobacteria;o__Propionibacteriales;f__Nocardioidaceae;g__Aeromicrobium;s__	0	0	0	0	0	0.000117023	0.00313812	0.000308363	0.00144501	0	0	0	0.000179725	0.000296909	0	0.000758849	0	0.000296028	0	0	0	0	0	0	0	0	0	0	0	0.000769636	0	0	0	0	0	0	0	0	0	0	0	0	0	0	0	0	0	0
NODE_1841_length_22214_cov_2.036628_9	d__Bacteria;p__Actinobacteriota;c__;o__;f__;g__;s__	0	0	0	0	0	0	0	0	0	0	0	0	0	0	0	0	0	0	0	0	0	0	0	0	0	0	0	0	0	0	0	0	0	0	0	0	0	0	0	0	0	0	0	0	0	0.00249124	0	0
NODE_1845_length_22158_cov_1.256865_9	d__Archaea;p__Crenarchaeota;c__Nitrososphaeria;o__Caldiarchaeales;f__JGI-OTU-1;g__;s__	0	0.00137632	0	0	0	0	0	0	0	0	0	0	0	0	0	0	0	0	0	0	0	0	0	0	0	0	0	0	0	0	0	0	0	0	0	0	0	0	0	0	0	0	0.00203093	0.00203382	0.000213832	0.000655659	0	0
NODE_18484_length_7233_cov_0.909935_7	d__Bacteria;p__Armatimonadota;c__;o__;f__;g__;s__	0	0	0	0	0	0	0	0	0	0	0	0	0	0	0	0	0	0	0	0.000134781	0	0	0	0	0	0	0	0	0	0	0	0	0	0	0	0	0	0	0	0	0	0	0	0	0	0.0016265	0	0
NODE_184_length_67283_cov_37.9861_78	d__Bacteria;p__Dictyoglomota;c__Dictyoglomia;o__Dictyoglomales;f__Dictyoglomaceae;g__Dictyoglomus;s__Dictyoglomus thermophilum	0	0	0	0	0.00606421	0.0247669	0.00220382	0	0.00149109	0	0	0	0	0	0.00019267	0	0	0	0.000178399	0.00111821	0.000198199	0	0.00023598	0	0.00620067	0	0.00137892	0	0	0	0	0	0	0	0	0	0	0	0	0	0	0	0	0	0	0	0	0.0104134
NODE_1869_length_50187_cov_45.2133_9	d__Bacteria;p__Desulfobacterota;c__Syntrophobacteria;o__Syntrophobacterales;f__Thermodesulforhabdaceae;g__;s__	0	0	0	0	0	0	0	0	0	0	0	0	0	0	0.0151871	0	0	0	0.0160419	0.0243561	0.00521027	0.00387091	0.00122467	0.00403631	0.00259981	0	0.00455957	0	0	0	0	0	0	0	0	0	0	0	0	0	0	0	0	0	0	0	0	0
NODE_1876_length_35632_cov_6.905591_42	d__Bacteria;p__Firmicutes_H;c__CSP1-3;o__CSP1-3;f__9FT-COMBO-69-19;g__9FT-COMBO-69-19;s__	0	0	0	0	0	0	0	0	0	0	0	0	0	0	0	0	0	0	0	0	0	0	0	0	0	0	0	0	0	0	0	0	0	0	0	0	0	0	0	0	0	0	0	0	0	0	0	0
NODE_1881_length_13819_cov_4.491090_11	d__Bacteria;p__Planctomycetota;c__Brocadiae;o__;f__;g__;s__	0	0	0	0	0	0	0	0	0	0	0	0	0	0	0	0	0	0	0	0	0	0	0	0	0	0	0	0	0	0	0	0	0	0	0	0	0	0	0	0	0	0	0	0	0	0	0	0
NODE_18825_length_6754_cov_0.959107_9	d__Bacteria;p__Proteobacteria;c__Alphaproteobacteria;o__Rhodobacterales;f__Rhodobacteraceae;g__CCB-MM2;s__	0.000157498	0.000211774	0	0	0	0	0	0	0	0	0	0	0	0	0	0	0	0	0	0	0	0	0	0	0	0	0	0	0	0	0	0	0	0	0	0	0	0	0	0	0	0	0	0	0.000222311	0	0.000574708	0
NODE_18981_length_2288_cov_1.195280_4	d__Bacteria;p__Synergistota;c__GBS-1;o__GBS-1;f__GBS-1;g__42-11;s__	0	0	0	0.000439246	0	0	0	0	0	0	0	0	0	0	0	0	0	0	0	0	0	0	0	0	0	0	0	0	0	0	0	0	0	0	0	0	0	0	0	0	0	0	0	0.000265507	0	0.00098337	0	0.00165888
NODE_18_length_593845_cov_2.31728_139	d__Archaea;p__Crenarchaeota;c__Nitrososphaeria;o__;f__;g__;s__	0	0	0	0	0	0	0	0	0	0	0	0	0	0	0	0	0	0	0	0.00177089	0.000156051	0	0	0	0	0	0	0	0	0	0	0	0	0	0	0	0	0	0	0	0	0	0	0	0	0	0	0
NODE_190_length_95603_cov_3.672651_88	d__Archaea;p__Asgardarchaeota;c__Lokiarchaeia;o__LCB-4;f__;g__;s__	0	0	0	0	0	0	0	0	0	0	0	0	0	0	0	0	0	0	0	0	0	0	0.000948996	0.000490809	0	0	0	0	0	0	0	0	0	0	0	0	0	0	0	0	0	0	0	0	0	0.00218397	0	0
NODE_1912_length_12745_cov_9.031304_4	d__Bacteria;p__Armatimonadota;c__CG2-30-59-28;o__;f__;g__;s__	0.00340776	0.000308547	0	0.000571872	0.00243588	0.00157809	0.0109809	0	0.00231273	0	0	0	0	0	0.000117024	0	0	0	0	0	0.00382884	0.000907836	0.000236732	0.000976915	0.000509786	0	0.0189229	0.0299579	0.0153772	0.0174324	0	0	0	0	0	0.00211274	0.000321797	0.00112511	0.00420324	0.00131248	0.0005538	0	0	0	0	0.000163176	0	0.00167039
NODE_19156_length_5268_cov_1.759385_5	d__Archaea;p__Thermoplasmatota;c__Thermoplasmata;o__;f__;g__;s__	0.000219986	0.000813014	0.000451927	0	0.277494	0.0112901	0.000821896	0.848917	0.149533	0.359943	0.285861	0.375187	0.323152	0.238804	0	0.000359114	0.397855	0.0548103	0	0.0034746	0.0544503	0.0206785	0.112907	0.156744	0	0.169031	0.0428306	0.000486958	0.00153147	0.00097242	0.471064	0.712798	0.382477	0.360175	0.53142	0	0	0.000162604	0.000340177	0	0	0	0	0	0	0.000677161	0	0.000224398
NODE_1935_length_22780_cov_1.959211_25	d__Bacteria;p__Bacteroidota;c__Bacteroidia;o__Bacteroidales;f__DTU049;g__;s__	0	0	0.00177497	0	0	0	0	0	0	0	0	0	0	0	0	0	0	0	0	0	0	0	0	0	0	0	0	0	0	0	0	0	0	0	0	0	0	0	0	0	0	0	0.00138524	0	0.00168454	0.000112245	0	0
NODE_19528_length_9531_cov_2.15961_8	d__Bacteria;p__Aquificota;c__Aquificae;o__Aquificales;f__Aquificaceae;g__UBA11096;s__	0	0	0.000105306	0.00050538	0	0	0	0	0	0	0	0	0	0	0.00478116	0	0	0	0.00506124	0.000394302	0	0	0	0	0.115947	0	0	0	0	0	0	0	0	0	0	0	0	0	0	0	0	0	0	0	0	0	0	0
NODE_19533_length_7020_cov_1.877992_5	d__Bacteria;p__Armatimonadota;c__UBA5829;o__UBA5829;f__;g__;s__	0	0.000136346	0.000997186	0	0	0	0	0	0	0	0	0	0	0	0	0	0	0	0	0.00143704	0	0	0	0	0	0	0	0	0	0	0	0	0	0	0	0	0	0	0	0	0	0	0.000740407	0	0.00156194	0.000487709	0	0
NODE_1964_length_43539_cov_1.33585_15	d__Archaea;p__Micrarchaeota;c__Micrarchaeia;o__UBA10214;f__;g__;s__	0	0	0	0.00131646	0	0	0	0	0	0	0	0	0	0	0	0	0	0	0	0	0	0	0	0	0	0	0	0	0	0	0	0	0	0	0	0.00042408	0.00191097	0.000787535	0.000145807	0.000411503	0.000496022	0	0	0	0	0	0	0
NODE_19671_length_8294_cov_1.194808_9	d__Bacteria;p__Acidobacteriota;c__Acidobacteriae;o__Solibacterales;f__Solibacteraceae;g__;s__	0	0	0	0	0	0	0	0	0	0	0	0	0	0	0.00148948	0	0	0	0.000541137	0	0	0	0	0	0	0	0	0	0	0	0	0	0	0	0	0	0	0	0	0	0	0	0	0	0	0	0	0
NODE_196_length_26839_cov_14.1265_23	d__Archaea;p__Micrarchaeota;c__Micrarchaeia;o__Micrarchaeales;f__;g__;s__	0	0	0.000186782	0	0.000654305	0.000149438	0.00037781	0.000131767	0.0232933	0.0369586	0.0220432	0.0420254	0.0594429	0.0821385	0	0	0.000322298	0.000151394	0	0	0.0501377	0.0320247	0.0574037	0.087311	0	0.0429957	0.00245814	0	0.000204855	0	0.0147767	0.00375301	0.00570512	0.00232398	0.00511922	0	0	0	0	0	0	0	0	0	0	0	0.000124959	0
NODE_197_length_204819_cov_3.07858_9	d__Bacteria;p__Desulfobacterota;c__Desulfobaccia;o__Desulfobaccales;f__Desulfobaccaceae;g__;s__	0	0	0	0	0	0	0	0	0	0	0	0	0	0	0	0	0	0	0	0.00140629	0.00200608	0	0	0	0	0	0	0	0	0	0	0	0	0	0	0	0	0	0	0	0	0	0	0	0	0.000243353	0	0
NODE_19845_length_9267_cov_3.128228_19	d__Bacteria;p__Proteobacteria;c__Alphaproteobacteria;o__Geminicoccales;f__Geminicoccaceae;g__;s__	0	0.000496233	0.00117256	0	0	0	0	0	0	0	0	0	0	0	0.0034428	0	0	0	0.00940695	0	0	0	0	0	0	0	0	0	0	0	0	0	0	0	0	0	0	0	0	0	0	0	0	0	0.00403743	0.0028878	0	0
NODE_19900_length_6236_cov_1.635456_12	d__Bacteria;p__Chloroflexota;c__Anaerolineae;o__SBR1031;f__UBA2796;g__GCA-2794555;s__	0	0.00903009	0.00730264	0.000210817	0	0	0	0	0	0	0	0	0	0	0	0	0	0	0	0	0	0	0	0	0	0	0	0	0	0	0	0	0	0	0	0.00107077	0.000304426	0.000245901	0.00294239	0.000885497	0.000450228	0	0.0012338	0	0.029184	0.00167383	0	0
NODE_1_length_1401949_cov_7.07251_799	d__Bacteria;p__Gemmatimonadota;c__Gemmatimonadetes;o__Gemmatimonadales;f__GWC2-71-9;g__;s__	0	0	0	0	0	0	0	0	0	0	0	0	0	0	0	0	0	0	0	0	0	0	0	0	0	0	0	0	0	0	0	0	0	0	0	0	0	0	0	0	0	0	0	0	0	0	0	0
NODE_1_length_1406803_cov_12.3639_549	d__Bacteria;p__Bipolaricaulota;c__Bipolaricaulia;o__Bipolaricaulales;f__Bipolaricaulaceae;g__;s__	0	0	0	0	0.00666268	0	0.000190019	0	0.00175011	0	0	0	0	0	0	0	0	0	0	0.00643557	0.019863	0.00664223	0.0546568	0.00866849	0	0	0.059975	0	0.000304489	0	0	0	0	0	0	0	0	0	0	0	0	0	0	0	0	0	0	0
NODE_1_length_1498844_cov_3.419369_9	d__Bacteria;p__Acidobacteriota;c__Acidobacteriae;o__Solibacterales;f__;g__;s__	0	0	0	0	0.000538124	0	0.000738041	0	0.000500441	0	0	0	0	0	0	0	0	0	0	0	0.00171559	0.000607474	0.000453953	0.00037826	0	0	0.000504261	0	0	0	0	0	0	0	0	0	0	0	0	0	0	0	0	0.00117029	0	0.0010462	0	0.000277893
NODE_1_length_1584354_cov_9.73861_772	d__Archaea;p__Crenarchaeota;c__Methanomethylicia;o__;f__;g__;s__	0	0	0	0	0.000441165	0.000735558	0.0172918	0	0.0113807	0	0	0	0	0	0	0	0	0	0	0.000380394	0.000226627	0	0.000857988	0.00020584	0	0	0.00158303	0.0112773	0.00125211	0.000598647	0	0	0	0	0	0	0	0	0	0	0	0	0	0	0	0.000214041	0	0.0177885
NODE_1_length_1602921_cov_5.268013_1530	d__Bacteria;p__Proteobacteria;c__Alphaproteobacteria;o__Rhizobiales;f__YEK0313;g__YEK0313;s__	0.000134123	0.000315002	0	0	0	0	0	0	0	0	0	0	0	0	0	0	0	0	0	0	0	0	0	0	0	0	0	0	0	0	0	0	0	0	0	0.000127587	0	0	0	0	0	0	0	0	0	0	0	0
NODE_1_length_1959246_cov_19.4393_892	d__Bacteria;p__Acidobacteriota;c__Blastocatellia;o__Pyrinomonadales;f__Pyrinomonadaceae;g__;s__	0	0	0.00333795	0	0	0	0	0	0	0	0	0	0	0	0	0	0	0	0	0	0	0	0	0	0	0	0	0	0	0	0	0	0	0	0	0	0	0	0	0	0	0	0.0246919	0.00104634	0	0.0059617	0	0
NODE_2003_length_32250_cov_1.54905_9	d__Bacteria;p__Desulfobacterota;c__Desulfobacteria;o__;f__;g__;s__	0	0	0.000450518	0	0	0	0	0	0	0	0	0	0	0	0	0	0	0	0	0	0	0	0	0	0	0	0	0	0	0	0	0	0	0	0	0	0	0	0	0	0	0	0	0	0.000175707	0.000307891	0	0
NODE_20055_length_4285_cov_1.399230_4	d__Bacteria;p__Armatimonadota;c__Fimbriimonadia;o__OS-L;f__GBS-DC;g__GBS-DC;s__	0.00350926	0.0105995	0.00622662	0.00085871	0	0	0	0	0	0	0	0	0	0	0	0	0	0	0	0	0	0	0	0	0	0	0	0	0	0	0	0	0	0	0	0.00141412	0.00163586	0.000492936	0.0157922	0.00121974	0.000411161	0	0.0103397	0.000152317	0.0323486	0.000657789	0	0
NODE_2006_length_17074_cov_8.984717_6	d__Archaea;p__Nanoarchaeota;c__Aenigmarchaeia;o__CG10238-14;f__;g__;s__	0.00440261	0.000213394	0	0.000102822	0	0	0	0	0	0	0	0	0	0	0	0	0	0	0	0	0	0	0	0	0	0	0	0.00016014	0.000683547	0.00122635	0	0	0	0	0	0.00112627	0	0	0.000117201	0.000102349	0.000364252	0	0	0	0	0	0	0.000666701
NODE_2012_length_22278_cov_1.424450_29	d__Bacteria;p__Riflebacteria;c__UBA8953;o__UBA8953;f__UBA8953;g__CG2-30-54-10;s__	0	0	0.00139866	0	0	0	0	0	0	0	0	0	0	0	0	0	0	0	0	0	0	0	0	0	0	0	0	0	0	0	0	0	0	0	0	0	0	0	0	0	0	0	0	0	0.00013071	0	0	0
NODE_2013_length_20915_cov_3.060419_10	d__Archaea;p__Crenarchaeota;c__Korarchaeia;o__Korarchaeales;f__Korarchaeaceae;g__Korarchaeum;s__	0	0	0	0	0.00425552	0.00272474	0.00363489	0	0.00207747	0	0	0	0	0	0	0	0	0	0	0.000646343	0.00166246	0.00159928	0.00361273	0.00134238	0	0	0.00661745	0.00149949	0.000711099	0.000142717	0	0	0	0	0	0	0	0	0	0	0	0	0	0	0	0	0	0.00142793
NODE_2014_length_32878_cov_3.787976_31	d__Bacteria;p__Calescibacterota;c__Calescibacteriia;o__;f__;g__;s__	0	0	0	0	0	0	0	0	0	0	0	0	0	0	0	0	0	0	0	0.000198079	0	0	0	0	0.000454176	0	0	0	0	0	0	0	0	0	0	0	0	0	0	0	0	0	0.00106452	0.0016639	0	0.000363527	0	0
NODE_201_length_50297_cov_2.299023_54	d__Bacteria;p__Desulfobacterota;c__Thermodesulfobacteria;o__Thermodesulfobacteriales;f__Thermodesulfobacteriaceae;g__Thermodesulfobacterium;s__	0	0	0	0.000695905	0.000107689	0	0	0	0	0	0	0	0	0	0	0	0	0	0	0	0	0	0	0	0	0	0	0	0	0	0	0	0	0	0	0.00243565	0.00042179	0.000564382	0.00209483	0.000544142	0.000515805	0	0	0	0	0	0	0
NODE_2023_length_32706_cov_13.631757_42	d__Bacteria;p__Desulfobacterota_B;c__Syntrophorhabdia;o__;f__;g__;s__	0	0	0.000414475	0	0	0	0	0	0	0	0	0	0	0	0	0	0	0	0	0	0	0	0	0	0	0	0	0	0	0	0	0	0	0	0	0	0	0	0	0	0	0	0	0	0	0.000277104	0	0
NODE_20299_length_3319_cov_9.227444_2	d__Archaea;p__Crenarchaeota;c__Bathyarchaeia;o__B26-1;f__UBA233;g__JdFR-07;s__	0	0	0	0	0	0	0	0	0	0	0	0	0	0	0	0	0	0	0	0.00155371	0.00244274	0.000556916	0.00377412	0.00592291	0	0	0	0	0	0	0	0	0	0	0	0	0	0	0	0	0	0	0	0	0	0.000505803	0	0
NODE_2036_length_29816_cov_2.353296_9	d__Bacteria;p__Chloroflexota;c__Anaerolineae;o__Anaerolineales;f__envOPS12;g__OLB14;s__	0.000170962	0.0227793	0.000904111	0	0	0	0	0	0	0	0	0	0	0	0	0	0	0	0	0	0	0	0	0	0	0	0	0	0	0	0	0	0	0	0	0	0	0	0	0.000240404	0.000284439	0	0.00144626	0	0.00447701	0.000527987	0	0
NODE_2037_length_10713_cov_2.768090_17	d__Bacteria;p__Thermotogota;c__Thermotogae;o__Thermotogales;f__Thermotogaceae;g__Pseudothermotoga_A;s__	0	0	0.000116338	0.002514	0	0	0	0	0	0	0	0	0	0	0	0	0	0	0	0	0	0	0	0	0	0	0	0	0	0	0	0	0	0	0	0.0011554	0.0023174	0.000912623	0.00272846	0	0.000270624	0	0	0.00334064	0.000143913	0.00577026	0	0.000337192
NODE_20409_length_5458_cov_0.941099_5	d__Bacteria;p__Proteobacteria;c__Gammaproteobacteria;o__Methylococcales;f__Methylothermaceae;g__Methylohalobius;s__	0	0	0	0	0	0	0	0	0	0	0	0	0	0	0	0	0	0	0	0.000605112	0	0	0	0	0	0	0	0	0	0	0	0	0	0	0	0	0	0	0	0	0	0	0	0	0	0	0	0
NODE_2041_length_19433_cov_11.334611_9	d__Bacteria;p__Desulfobacterota;c__BSN033;o__BSN033;f__;g__;s__	0.0142234	0	0	0.000435361	0	0.000316865	0.000470768	0	0.000420312	0	0	0	0	0	0	0	0	0	0	0	0	0	0	0	0	0	0	0	0	0	0	0	0	0	0	0	0	0	0	0	0	0	0	0	0	0.000597556	0	0.00609682
NODE_204_length_60283_cov_2.031684_69	d__Bacteria;p__Firmicutes_H;c__CSP1-3;o__;f__;g__;s__	0.00726082	0.00576964	0.0021292	0	0	0	0	0	0	0	0	0	0	0	0	0	0	0	0	0	0	0	0	0	0	0	0	0	0	0	0	0	0	0	0	0	0	0	0	0	0	0	0.00762872	0.00244332	0.00238021	0.0292619	0	0
NODE_2059_length_31807_cov_80.306660_39	d__Bacteria;p__Chloroflexota;c__Chloroflexia;o__Chloroflexales;f__Herpetosiphonaceae;g__GCA-2861625;s__	0	0	0	0	0	0	0	0	0	0	0	0	0	0	0	0	0	0	0	0	0	0	0	0	0	0	0	0	0	0	0	0	0	0	0	0	0	0	0.000101757	0	0	0	0	0	0	0	0	0
NODE_20652_length_6562_cov_0.826418_7	d__Bacteria;p__Hydrogenedentota;c__Hydrogenedentia;o__Hydrogenedentiales;f__;g__;s__	0	0	0	0	0	0	0	0	0	0	0	0	0	0	0	0	0	0	0	0	0	0	0	0	0	0	0	0	0	0	0	0	0	0	0	0	0	0	0	0	0	0	0.000118039	0	0	0	0	0
NODE_20700_length_7724_cov_1.22588_13	d__Archaea;p__Thermoplasmatota;c__Thermoplasmata_A;o__UBA10834;f__;g__;s__	0	0	0	0	0	0	0	0	0	0	0	0	0	0	0	0	0	0	0	0	0	0	0	0	0	0	0	0	0	0	0	0	0	0	0	0	0	0	0	0	0	0	0	0	0	0	0	0
NODE_2071_length_36093_cov_1.594728_39	d__Archaea;p__Micrarchaeota;c__Micrarchaeia;o__UBA10214;f__CG1-02-47-40;g__;s__	0	0	0	0	0	0	0	0	0	0	0	0	0	0	0	0	0	0	0	0	0	0	0	0	0	0	0	0	0	0	0	0	0	0	0	0	0	0	0	0	0	0	0	0	0	0	0	0
NODE_20794_length_7396_cov_1.911817_9	d__Bacteria;p__UBP10;c__GR-WP33-30;o__;f__;g__;s__	0	0	0	0	0	0	0	0	0	0	0	0	0	0	0	0	0	0	0	0.0336172	0	0	0	0	0	0	0	0	0	0	0	0	0	0	0	0	0	0	0	0	0	0	0.0223317	0	0	0.000356886	0	0
NODE_20813_length_7355_cov_1.152048_10	d__Bacteria;p__Chloroflexota;c__Chloroflexia;o__Thermobaculales;f__;g__;s__	0	0	0	0	0	0	0	0	0	0	0	0	0	0	0	0	0	0	0	0.000110125	0.000232483	0	0	0	0	0	0	0	0	0	0	0	0	0	0	0	0	0	0	0	0	0	0.000141054	0	0	0	0	0
NODE_2082_length_20651_cov_6.065679_13	d__Bacteria;p__Verrucomicrobiota;c__Verrucomicrobiae;o__;f__;g__;s__	0.000272811	0.0147879	0.000794517	0	0	0	0	0	0	0	0	0	0	0	0	0	0	0	0	0	0	0	0	0	0	0	0	0	0	0	0	0	0	0	0	0	0	0	0	0	0	0	0.00644474	0	0.0104334	0.0002264	0	0
NODE_20832_length_3408_cov_1.270344_4	d__Archaea;p__Micrarchaeota;c__Micrarchaeia;o__UBA10214;f__;g__;s__	0	0	0	0	0	0	0	0	0	0	0	0	0	0	0	0	0	0	0	0	0	0	0	0	0	0	0	0	0	0	0	0	0	0	0	0	0	0	0	0	0	0	0	0.00442573	0	0	0	0.00021591
NODE_20839_length_5092_cov_0.936959_9	d__Bacteria;p__Dadabacteria;c__UBA1144;o__UBA2774;f__CSP1-2;g__;s__	0	0	0	0	0	0	0	0	0	0	0	0	0	0	0	0	0	0	0	0	0	0	0	0	0	0	0	0	0	0	0	0	0	0	0	0	0	0	0	0	0	0	0	0	0	0.000122027	0	0
NODE_2084_length_35995_cov_2.482910_23	d__Bacteria;p__Patescibacteria;c__Paceibacteria;o__UBA6257;f__2-01-FULL-56-20;g__;s__	0	0	0	0	0	0	0	0	0	0	0	0	0	0	0	0	0	0	0	0.000329286	0.000167489	0	0	0	0	0	0	0	0	0	0	0	0	0	0	0	0	0	0	0	0	0	0	0	0.000193916	0.000141769	0	0
NODE_20879_length_5191_cov_4.218799_4	d__Bacteria;p__Planctomycetota;c__Planctomycetes;o__Gemmatales;f__;g__;s__	0.00141661	0.0028241	0.000314563	0	0	0	0	0	0	0	0	0	0	0	0	0	0	0	0	0	0	0	0	0	0	0	0	0	0	0	0	0	0	0	0	0	0	0	0	0	0	0	0.00119767	0.000802661	0.000805513	0.0010489	0	0
NODE_2092_length_21447_cov_2.07664_7	d__Bacteria;p__Chloroflexota;c__Anaerolineae;o__SBR1031;f__A4b;g__GCA-2699585;s__	0	0.000443918	0	0.000384939	0	0	0	0	0	0	0	0	0	0	0	0	0	0	0	0	0	0	0	0	0	0	0	0	0	0	0	0	0	0	0	0.000319221	0	0	0.000243944	0.000568881	0.00025272	0	0	0	0.000199036	0	0	0
NODE_20955_length_3907_cov_9.938095_5	d__Bacteria;p__WOR-3;c__EM3;o__JdFR-72;f__JdFR-72;g__;s__	0	0	0	0	0	0	0	0	0	0	0	0	0	0	0	0	0	0	0	0	0	0	0	0	0	0	0	0	0	0	0	0	0	0	0	0	0	0	0	0	0	0	0	0	0	0.000306474	0	0.00695351
NODE_209_length_135993_cov_1.810394_81	d__Bacteria;p__Chloroflexota;c__UBA6077;o__;f__;g__;s__	0	0	0	0	0	0	0	0	0	0	0	0	0	0	0	0	0	0	0	0	0	0	0	0	0	0	0	0	0	0	0	0	0	0	0	0	0	0	0	0	0	0	0	0	0	0	0	0
NODE_20_length_302595_cov_59.378311_116	d__Bacteria;p__Patescibacteria;c__Paceibacteria;o__UBA6257;f__;g__;s__	0.00032818	0	0	0	0	0	0.000737957	0	0.000608507	0	0	0	0	0	0	0	0	0	0	0	0.000800687	0	0.000365566	0	0	0	0	0	0	0	0	0	0	0	0	0	0	0	0	0	0	0	0	0.00019907	0	0.000324744	0	0.00627256
NODE_20_length_465784_cov_5.447188_124	d__Bacteria;p__Armatimonadota;c__Fimbriimonadia;o__Fimbriimonadales;f__;g__;s__	0	0	0	0	0	0	0	0	0	0	0	0	0	0	0	0	0	0	0	0	0	0	0	0	0	0	0	0	0	0	0	0	0	0	0	0.000153187	0	0	0	0.000145878	0.000172344	0	0	0	0	0	0	0
NODE_2104_length_31161_cov_1.642940_33	d__Bacteria;p__Bacteroidota;c__Bacteroidia;o__Cytophagales;f__Thermonemataceae;g__Thermonema;s__	0.000173742	0.0014543	0.00128822	0.000259152	0	0	0	0	0	0	0	0	0	0	0	0	0	0	0	0	0	0	0	0	0	0	0	0	0	0	0	0	0	0	0	0	0	0	0	0	0	0	0	0	0.000700502	0.0015125	0	0
NODE_21066_length_4207_cov_1.002451_8	d__Bacteria;p__Chloroflexota;c__Anaerolineae;o__;f__;g__;s__	0	0	0	0	0	0	0	0	0	0	0	0	0	0	0	0	0	0	0	0.00104904	0.00237068	0.000537242	0.000260463	0.00010974	0	0	0	0	0	0	0	0	0	0	0	0	0	0	0	0	0	0	0	0	0	0.00130193	0	0
NODE_210_length_104536_cov_24.630568_92	d__Bacteria;p__Verrucomicrobiota;c__Kiritimatiellae;o__;f__;g__;s__	0	0.00390378	0.00328861	0	0	0	0	0	0	0	0	0	0	0	0	0	0	0	0	0	0	0	0	0	0	0	0	0	0	0	0	0	0	0	0	0	0	0	0	0	0	0	0.00248948	0	0.00372676	0.00107525	0	0
NODE_21182_length_6073_cov_1.465018_6	d__Bacteria;p__Firmicutes_H;c__CSP1-3;o__CSP1-3;f__RBG-16-67-12;g__RBG-16-67-12;s__	0	0	0.000158437	0	0	0	0	0	0	0	0	0	0	0	0	0	0	0	0	0	0	0	0	0	0	0	0	0	0	0	0	0	0	0	0	0	0	0	0	0	0	0	0	0	0.000377703	0.0030633	0	0
NODE_212_length_119051_cov_1.662499_66	d__Bacteria;p__Chloroflexota;c__Anaerolineae;o__Anaerolineales;f__envOPS12;g__;s__	0	0	0	0	0	0	0	0	0	0	0	0	0	0	0	0	0	0	0	0.00213119	0	0	0	0	0	0	0	0	0	0	0	0	0	0	0	0	0	0	0	0	0	0	0	0	0	0.000263094	0	0
NODE_21355_length_5191_cov_1.42694_11	d__Bacteria;p__Deinococcota;c__Deinococci;o__Deinococcales;f__Thermaceae;g__Thermus;s__Thermus aquaticus	0	0	0	0.00025092	0	0	0	0	0	0	0	0	0	0	0	0	0	0	0	0.000894369	0	0	0	0	0.000262085	0	0	0	0	0	0	0	0	0	0	0	0	0	0	0	0	0	0.000270986	0	0	0	0	0
NODE_21363_length_3807_cov_3.780163_2	d__Archaea;p__Crenarchaeota;c__Thermoprotei;o__Desulfurococcales;f__Acidilobaceae;g__;s__	0.0508969	0.000854615	0.000128754	0.00218369	0	0	0	0	0	0	0	0	0	0	0	0	0	0	0	0	0	0	0	0	0	0	0	0	0	0	0.000291296	0	0	0	0	0.00142308	0.00186426	0.00197578	0.00126441	0.00788359	0.0102824	0.0213589	0	0	0	0.000287585	0	0.00662751
NODE_213_length_61288_cov_20.273164_43	d__Bacteria;p__Actinobacteriota;c__;o__;f__;g__;s__	0.00358108	0	0	0.00342632	0.000198008	0	0	0	0	0	0	0	0	0	0	0	0	0	0	0	0	0	0	0	0	0	0	0	0	0	0	0	0	0	0	0.000319884	0.000519251	0.000592979	0.0116382	0.000587994	0.000298184	0	0	0	0	0	0	0
NODE_2142_length_35391_cov_2.188521_27	d__Bacteria;p__Margulisbacteria;c__WOR-1;o__O2-12-FULL-45-9;f__;g__;s__	0	0	0	0	0	0	0	0	0	0	0	0	0	0	0	0	0	0	0	0	0	0	0	0	0	0	0	0	0	0	0	0	0	0	0	0	0	0	0	0	0	0	0	0	0	0	0	0
NODE_21548_length_7492_cov_1.72817_5	d__Archaea;p__Crenarchaeota;c__Bathyarchaeia;o__B24;f__;g__;s__	0	0	0	0	0	0	0	0	0	0	0	0	0	0	0	0	0	0	0	0	0	0	0.000516574	0.000291858	0	0	0	0	0	0	0	0	0	0	0	0	0	0	0	0	0	0	0	0	0	0.000227367	0	0
NODE_2155_length_8121_cov_2.340005_12	d__Bacteria;p__Proteobacteria;c__Alphaproteobacteria;o__Acetobacterales;f__Acetobacteraceae;g__;s__	0.000165477	0.0152373	0.0149011	0.00100639	0	0	0	0	0	0	0	0	0	0	0	0	0	0	0	0	0	0	0	0	0	0	0	0	0	0	0	0	0	0	0	0.00260939	0.00132578	0.000624653	0.00732035	0.00166267	0.00242008	0.00011338	0.00353064	0	0.0260217	0.000147135	0	0
NODE_215_length_124961_cov_1.963480_119	d__Bacteria;p__Firmicutes_E;c__;o__;f__;g__;s__	0	0	0	0	0	0	0	0	0	0	0	0	0	0	0	0	0	0	0	0.00065385	0.00075961	0.000588366	0.000523689	0.00164292	0	0	0.00385511	0	0	0	0	0	0	0	0	0	0	0	0	0	0	0	0	0	0	0	0	0
NODE_217_length_134759_cov_6.204275_80	d__Bacteria;p__Chloroflexota;c__Anaerolineae;o__SBR1031;f__A4b;g__;s__	0	0	0.000143501	0	0	0	0	0	0	0	0	0	0	0	0	0	0	0	0	0	0	0	0	0	0	0	0	0	0	0	0	0	0	0	0	0	0	0	0	0	0	0	0	0	0	0.000175784	0	0
NODE_21960_length_3200_cov_6.809958_2	d__Archaea;p__Crenarchaeota;c__Bathyarchaeia;o__B26-1;f__UBA233;g__;s__	0	0	0	0	0	0	0	0	0	0	0	0	0	0	0	0	0	0	0	0	0	0	0	0	0	0	0	0	0	0	0	0	0	0	0	0	0	0	0	0	0	0	0	0	0	0	0	0.0028653
NODE_21985_length_5887_cov_5.199653_9	d__Bacteria;p__Armatimonadota;c__Chthonomonadetes;o__Chthonomonadales;f__;g__;s__	0	0	0	0	0	0	0	0	0	0	0	0	0	0	0	0	0	0	0	0	0	0	0	0	0	0	0	0	0	0	0	0	0	0	0	0	0	0	0	0	0	0	0	0	0.000140959	0.00145917	0	0
NODE_2200_length_21244_cov_11.350571_9	d__Bacteria;p__Chloroflexota;c__Anaerolineae;o__Thermoflexales;f__;g__;s__	0	0	0.00937699	0	0	0	0	0	0	0	0	0	0	0	0	0	0	0	0	0	0	0	0	0	0	0	0	0	0	0	0	0	0	0	0	0	0	0	0	0	0	0	0	0	0.00681772	0.00157973	0	0
NODE_2201_length_29506_cov_0.819259_9	d__Bacteria;p__Acidobacteriota;c__Aminicenantia;o__;f__;g__;s__	0	0	0	0	0	0	0	0	0	0	0	0	0	0	0	0	0.000189043	0	0	0.00376206	0.00331122	0.009741	0.00930205	0.0121197	0	0	0	0	0	0	0	0	0	0	0	0	0	0	0	0	0	0	0	0	0	0.00222782	0	0
NODE_22071_length_7062_cov_2.555011_8	d__Bacteria;p__Firmicutes_H;c__CSP1-3;o__CSP1-3;f__CSP1-3;g__;s__	0	0	0	0	0	0	0	0	0	0	0	0	0	0	0	0	0	0	0	0	0	0	0	0	0	0	0	0	0	0	0	0	0	0	0	0	0	0	0	0	0	0	0.000819251	0	0	0	0	0
NODE_2217_length_6445_cov_6.075657_6	d__Archaea;p__Crenarchaeota;c__Thermoprotei;o__Desulfurococcales;f__Ignisphaeraceae;g__;s__	0.00101817	0	0	0.00135254	0.000108179	0.000295012	0.00251272	0	0.00255735	0	0	0	0	0	0	0	0	0	0	0	0	0	0	0	0	0	0.000257674	0.00699846	0.0033225	0.0110408	0	0	0	0	0	0.00825292	0.00233571	0.00212751	0.00666738	0.00215086	0.00871119	0	0	0	0	0.000120918	0	0.014685
NODE_2228_length_8972_cov_3.905936_4	d__Bacteria;p__Proteobacteria;c__Alphaproteobacteria;o__Acetobacterales;f__Acetobacteraceae;g__;s__	0	0	0	0	0	0	0	0	0.00167538	0.000216499	0	0.000102847	0.000835068	0.000527	0	0	0	0	0	0.000158036	0	0	0	0	0	0.00271454	0	0	0	0	0	0	0	0	0	0	0	0	0	0	0	0	0	0	0	0	0	0
NODE_22318_length_4958_cov_2.485821_9	d__Bacteria;p__Bacteroidota;c__Ignavibacteria;o__;f__;g__;s__	0	0	0.000739634	0	0	0	0	0	0	0	0	0	0	0	0.0019142	0	0	0	0.00237313	0.000259	0	0	0	0	0	0	0	0	0	0	0	0	0	0	0	0	0	0	0	0	0	0	0	0	0.000174088	0.000550639	0	0
NODE_22362_length_7684_cov_1.880640_9	d__Bacteria;p__Proteobacteria;c__Gammaproteobacteria;o__Betaproteobacteriales;f__Burkholderiaceae;g__GJ-E10;s__	0	0.00180052	0.00029761	0	0	0	0	0	0	0	0	0	0	0	0	0	0	0	0	0	0	0	0	0	0	0	0	0	0	0	0	0	0	0	0	0	0	0	0	0	0	0	0.000972821	0	0.00372892	0.00105264	0	0
NODE_2236_length_30163_cov_22.934046_35	d__Bacteria;p__Chloroflexota;c__Anaerolineae;o__Anaerolineales;f__envOPS12;g__;s__	0	0	0.00259606	0	0	0	0	0	0	0	0	0	0	0	0.00360294	0	0	0.000132234	0.00206425	0.019408	0.000721912	0	0	0.000136914	0.0425998	0	0.000891051	0	0	0	0	0	0	0	0	0	0	0	0	0	0	0	0	0.000146657	0.000271595	0.00442297	0	0
NODE_2238_length_19303_cov_1.486337_11	d__Archaea;p__Crenarchaeota;c__Bathyarchaeia;o__B26-1;f__;g__;s__	0	0	0	0	0	0	0	0	0	0	0	0	0	0	0	0	0	0	0	0	0	0	0	0.000183523	0	0	0	0	0	0	0	0	0	0	0	0	0	0	0	0	0	0	0	0	0	0	0	0.000417676
NODE_2241_length_19598_cov_39.281855_3	d__Archaea;p__Crenarchaeota;c__Nitrososphaeria;o__ex4484-205;f__;g__;s__	0	0	0	0	0.0570212	0.00690875	0.00815863	0	0.0208917	0.000261871	0	0.000880078	0	0	0	0	0	0	0	0.000198644	0.0239983	0.00729974	0.0407071	0.0466437	0.00586808	0.000163926	0.0152841	0	0	0	0	0	0	0	0	0	0	0	0	0	0	0	0	0	0	0	0	0
NODE_2247_length_43929_cov_1.54856_9	d__Bacteria;p__Deinococcota;c__Deinococci;o__Deinococcales;f__Thermaceae;g__Meiothermus_A;s__Meiothermus_A timidus	0	0	0	0	0	0	0	0	0	0	0	0	0	0	0.00496906	0	0	0	0.00732121	0.000781189	0	0	0	0	0	0	0	0	0	0	0	0	0	0	0	0.000133243	0	0	0	0	0	0	0	0	0	0	0	0
NODE_2249_length_21572_cov_1.115458_9	d__Bacteria;p__Chloroflexota;c__Anaerolineae;o__Anaerolineales;f__UBA4823;g__;s__	0	0	0	0	0	0	0	0	0	0	0	0	0	0	0	0	0	0	0	0.00121821	0.00120359	0.000447715	0.000192612	0	0	0	0	0	0	0	0	0	0	0	0	0	0	0	0	0	0	0	0	0	0	0.000617576	0	0
NODE_2260_length_19569_cov_2.571649_7	d__Bacteria;p__Bacteroidota;c__Bacteroidia;o__;f__;g__;s__	0	0.0142437	0.00865709	0	0	0	0	0	0	0	0	0	0	0	0	0	0	0	0	0	0	0	0	0	0	0	0	0	0	0	0	0	0	0	0	0	0	0	0	0	0	0	0.00659954	0	0.00511711	0.00320399	0	0
NODE_22624_length_7632_cov_1.543238_9	d__Bacteria;p__Proteobacteria;c__Gammaproteobacteria;o__Betaproteobacteriales;f__SG8-39;g__RBG-16-66-20;s__	0	0	0.000119524	0	0	0	0	0	0	0	0	0	0	0	0	0	0	0	0	0	0	0	0	0	0	0	0	0	0	0	0	0	0	0	0	0	0	0	0	0	0	0	0	0	0	0.000119829	0	0
NODE_2262_length_19406_cov_44.969656_25	d__Bacteria;p__Patescibacteria;c__Paceibacteria;o__UBA6257;f__;g__;s__	0	0	0	0	0.00412816	0	0	0	0.00019448	0	0	0	0	0	0	0	0	0	0	0.0103716	0.00178303	0.000651472	0.00105566	0.000393301	0	0	0.0173782	0	0	0	0	0	0	0	0	0	0	0	0	0	0	0	0	0	0	0.000266617	0	0
NODE_226_length_51450_cov_1.77486_57	d__Bacteria;p__Chloroflexota;c__Dehalococcoidia;o__GIF9;f__UBA5620;g__;s__	0	0	0	0	0.00464673	0	0	0	0	0	0	0	0	0	0	0	0	0	0	0.00352147	0.00263074	0.000704667	0.000624209	0.000327316	0	0	0.000410366	0	0	0	0	0	0	0	0	0	0	0	0	0	0	0	0	0	0	0.00380185	0	0
NODE_2275_length_20960_cov_1.248884_31	d__Bacteria;p__Actinobacteriota;c__Coriobacteriia;o__OPB41;f__EMTCatB1;g__EMTCatB1;s__	0	0	0.00192958	0.000167621	0	0	0	0	0	0	0	0	0	0	0	0	0	0	0	0	0	0	0	0	0	0	0	0	0	0	0	0	0	0	0	0	0	0	0	0	0	0	0	0	0	0.00061052	0	0
NODE_228_length_63999_cov_2.024314_75	d__Archaea;p__Crenarchaeota;c__Thermoprotei;o__Desulfurococcales;f__Desulfurococcaceae;g__UBA285;s__	0.00106819	0	0	0.000137104	0	0.000494525	0.00213583	0	0.00456786	0	0	0	0	0	0	0	0.000127747	0	0	0	0	0	0	0	0	0	0	0.0115652	0.0043509	0.0104927	0	0	0	0	0	0.00147751	0	0.00105044	0.000665632	0.0011476	0.000292064	0.000375227	0	0	0	0	0	0.000882399
NODE_23033_length_6216_cov_1.044014_9	d__Bacteria;p__Nitrospirota;c__Thermodesulfovibrionia;o__Thermodesulfovibrionales;f__;g__;s__	0	0	0	0	0	0	0	0	0	0	0	0	0	0	0	0	0	0	0	0	0	0	0	0	0	0	0	0	0	0	0	0	0	0	0	0	0	0	0	0	0	0	0	0	0	0	0	0
NODE_23055_length_3252_cov_139.279040_4	d__Bacteria;p__Aquificota;c__Aquificae;o__Aquificales;f__Aquificaceae;g__UBA11096;s__	0.0862521	0.00690777	0.00147382	0.435148	0.00511151	0	0	0	0	0	0.000701455	0	0	0	0.00075066	0	0.00151264	0	0	0.000480853	0	0.000629437	0	0.000147536	0.000729262	0	0.000701269	0.00166919	0.00334824	0.00024178	0.00116594	0.00202062	0	0.000406528	0.000107841	0.294071	0.633829	0.524226	0.0233903	0.546967	0.317618	0.0311141	0.000318796	0.00211835	0.00126448	0.00330227	0.000117419	0.00833608
NODE_2308_length_22298_cov_1.209688_19	d__Bacteria;p__Bacteroidota;c__Bacteroidia;o__Cytophagales;f__Flammeovirgaceae;g__;s__	0	0.000354288	0	0	0	0	0	0	0	0	0	0	0	0	0	0	0	0	0	0	0	0	0	0	0	0	0	0	0	0	0	0	0	0	0	0	0	0	0	0	0	0	0	0	0.00113764	0	0	0
NODE_230_length_114788_cov_1.830675_51	d__Bacteria;p__Patescibacteria;c__Paceibacteria;o__UBA6257;f__;g__;s__	0	0	0	0	0	0	0	0	0	0	0	0	0	0	0	0	0	0	0	0	0	0	0	0	0	0	0	0	0	0	0	0	0	0	0	0	0	0	0	0	0	0	0.00101261	0.00158548	0	0.000469009	0	0
NODE_23111_length_7631_cov_1.115005_17	d__Archaea;p__Crenarchaeota;c__Methanomethylicia;o__Methanomethyliales;f__Methanomethyliaceae;g__Methanosuratus;s__	0	0	0.000236348	0	0	0	0	0	0	0	0	0	0	0	0	0	0	0	0	0	0	0	0	0	0	0	0	0	0	0	0	0	0	0	0	0	0	0	0	0	0	0	0	0	0.00059111	0.00354006	0	0
NODE_2319_length_30797_cov_3.235246_26	d__Bacteria;p__Bacteroidota;c__UBA10030;o__UBA10030;f__UBA10030;g__;s__	0	0	0	0	0	0	0	0	0	0	0	0	0	0	0	0	0	0	0	0	0	0	0	0	0	0	0	0	0	0	0	0	0	0	0	0	0	0	0	0	0	0	0	0	0	0	0	0
NODE_2324_length_21054_cov_4.080183_11	d__Bacteria;p__Bacteroidota;c__Kapabacteria;o__Kapabacteriales;f__XYC2-FULL-35-21;g__;s__	0	0	0.000150454	0	0	0	0	0	0	0	0	0	0	0	0.0099462	0	0	0	0.020716	0.0181223	0.000976612	0.00161078	0	0.000342914	0.000250888	0	0.00103535	0	0	0	0	0	0	0	0	0	0	0	0	0	0	0	0.00374491	0.000628161	0.000352823	0.00281957	0	0
NODE_2325_length_18882_cov_92.533458_9	d__Bacteria;p__Caldisericota;c__Caldisericia;o__Caldisericales;f__Caldisericaceae;g__Caldisericum;s__	0	0	0	0.00010667	0.0126268	0.000813125	0	0	0.00022237	0	0	0	0	0	0.000573826	0	0	0	0.000350254	0.011908	0.0146814	0.0208332	0.0148065	0.0147015	0.00327172	0	0.0373067	0	0	0	0	0	0	0	0	0	0	0	0	0	0	0	0	0	0	0	0	0
NODE_23481_length_6253_cov_3.173033_9	d__Bacteria;p__Armatimonadota;c__Chthonomonadetes;o__Chthonomonadales;f__;g__;s__	0	0.00144274	0.000669181	0	0	0	0	0	0	0	0	0	0	0	0	0	0	0	0	0	0	0	0	0	0	0	0	0	0	0	0	0	0	0	0	0	0	0	0	0	0	0	0.0118775	0.000485197	0.00339214	0.00141176	0	0
NODE_23500_length_6812_cov_12.010770_9	d__Bacteria;p__Chloroflexota;c__Anaerolineae;o__Thermoflexales;f__;g__;s__	0	0	0.00496701	0	0	0	0	0	0	0	0	0	0	0	0	0	0	0	0	0	0	0	0	0	0	0	0	0	0	0	0	0	0	0	0	0	0	0	0	0	0	0	0	0	0.0113559	0.000100385	0	0
NODE_2365_length_28874_cov_2.118412_22	d__Bacteria;p__Verrucomicrobiota;c__Verrucomicrobiae;o__Pedosphaerales;f__Pedosphaeraceae;g__;s__	0	0	0	0	0	0	0	0	0	0	0	0	0	0	0	0	0	0	0	0.0013333	0	0	0	0	0	0	0	0	0	0	0	0	0	0	0	0	0	0	0	0	0	0	0	0	0	0	0	0
NODE_23859_length_4555_cov_0.753162_9	d__Bacteria;p__Firmicutes_H;c__CSP1-3;o__CSP1-3;f__RBG-16-67-12;g__;s__	0	0	0.000526398	0	0	0	0	0	0	0	0	0	0	0	0	0	0	0	0	0	0	0	0	0	0	0	0	0	0	0	0	0	0	0	0	0	0	0	0	0	0	0	0	0	0.000114911	0.0072681	0	0
NODE_238_length_32355_cov_6.003754_33	d__Archaea;p__Crenarchaeota;c__Thermoprotei;o__Desulfurococcales;f__Ignisphaeraceae;g__;s__	0	0	0	0.000170537	0	0	0	0	0	0	0	0	0	0	0	0	0	0	0	0	0	0	0	0	0	0	0	0	0	0	0	0	0	0	0	0	0	0	0	0	0	0.00786836	0	0	0	0	0	0
NODE_23932_length_6687_cov_0.807165_6	d__Archaea;p__Crenarchaeota;c__Nitrososphaeria;o__Caldiarchaeales;f__Caldiarchaeaceae;g__;s__	0	0	0	0	0	0	0	0	0	0	0	0	0	0	0	0	0	0	0	0	0	0	0	0	0	0	0	0	0	0	0	0	0	0	0	0	0	0	0	0	0	0	0.000522237	0	0	0	0	0
NODE_2394_length_18180_cov_2.879300_10	d__Archaea;p__Halobacterota;c__Archaeoglobi;o__Archaeoglobales;f__Archaeoglobaceae;g__;s__	0	0	0	0	0	0	0	0	0	0	0	0	0	0	0	0	0	0	0	0	0	0	0	0	0	0	0	0	0	0	0	0	0	0	0	0	0	0	0	0	0	0	0	0	0	0.000180977	0	0.00091561
NODE_2406_length_27495_cov_1.550058_30	d__Bacteria;p__WOR-3;c__WOR-3;o__SM23-42;f__;g__;s__	0	0	0	0	0	0	0	0	0	0	0	0	0	0	0	0	0	0	0	0	0	0	0	0	0	0	0	0	0	0	0	0	0	0	0	0	0	0	0	0	0	0	0	0	0	0.00165712	0	0
NODE_2414_length_9360_cov_3.182173_8	d__Bacteria;p__Firmicutes_A;c__Thermoanaerobacteria;o__Caldicellulosiruptorales;f__Caldicellulosiruptoraceae;g__Caldicellulosiruptor;s__Caldicellulosiruptor kristjanssonii	0	0	0	0	0	0.00233238	0	0	0	0	0	0	0	0	0	0	0	0	0	0	0	0	0	0	0	0	0	0	0	0	0	0	0	0	0	0	0	0	0	0	0	0	0	0.00543073	0	0.000178147	0	0.0003493
NODE_2418_length_36509_cov_1.08218_41	d__Bacteria;p__Armatimonadota;c__;o__;f__;g__;s__	0	0	0	0	0	0	0	0	0	0	0	0	0	0	0	0	0	0	0	0	0	0	0	0	0	0	0	0	0	0	0	0	0	0	0	0	0	0	0	0	0	0	0.000137035	0	0	0	0	0
NODE_24226_length_5369_cov_0.856734_6	d__Bacteria;p__Gemmatimonadota;c__Gemmatimonadetes;o__Gemmatimonadales;f__GWC2-71-9;g__;s__	0	0	0	0	0	0	0	0	0	0	0	0	0	0	0	0	0	0	0	0	0	0	0	0	0	0	0	0	0	0	0	0	0	0	0	0	0	0	0	0	0	0	0.00035568	0	0	0	0	0
NODE_2424_length_18273_cov_10.508928_9	d__Bacteria;p__Firmicutes_B;c__Desulfotomaculia;o__Desulfotomaculales;f__Desulfovirgulaceae;g__Desulfovirgula;s__	0	0	0	0	0.000528421	0.00181745	0.00822947	0	0.00024563	0	0	0	0	0	0	0	0	0	0	0	0.000799354	0	0.000665565	0.000611512	0.00202623	0	0.00480796	0	0	0	0	0	0	0	0	0	0	0	0	0	0	0	0	0	0	0	0	0
NODE_2432_length_18752_cov_2.726336_4	d__Bacteria;p__Bacteroidota;c__Kapabacteria;o__Kapabacteriales;f__NICIL-2;g__;s__	0	0	0	0	0	0	0	0	0	0	0	0	0	0	0	0	0	0	0	0	0	0	0	0	0	0	0	0	0	0	0	0	0	0	0	0	0	0	0	0	0	0	0	0.0081202	0.000172498	0.000452295	0	0
NODE_2433_length_13523_cov_27.586892_9	d__Bacteria;p__Armatimonadota;c__Fimbriimonadia;o__OS-L;f__GBS-DC;g__GBS-DC;s__	0.0353098	0.00893842	0.000172467	0.000188799	0	0	0	0	0	0	0	0	0	0	0	0	0	0	0	0	0	0	0	0	0	0	0	0	0	0	0	0	0	0	0	0.000362587	0.000662025	0.000204337	0.0111496	0.000312061	0	0	0	0.00142063	0.0024781	0.000445721	0	0
NODE_2440_length_27136_cov_1.32282_23	d__Bacteria;p__Patescibacteria;c__Paceibacteria;o__UBA6257;f__;g__;s__	0	0	0.000141395	0	0	0	0	0	0	0	0	0	0	0	0	0	0	0	0	0	0	0	0	0	0	0	0	0	0	0	0	0	0	0	0	0	0	0	0	0	0	0	0	0	0	0	0	0
NODE_2448_length_19561_cov_1.137800_22	d__Bacteria;p__Calescibacterota;c__Calescibacteriia;o__;f__;g__;s__	0.00039317	0.00177573	0.000189388	0	0	0	0	0	0	0	0	0	0	0	0	0	0	0	0	0	0	0	0	0	0	0	0	0	0	0	0	0	0	0	0	0	0	0	0	0	0	0	0.000665666	0.0019032	0.00052654	0.00107854	0	0
NODE_2451_length_12091_cov_12.763290_17	d__Bacteria;p__Planctomycetota;c__Planctomycetes;o__Pirellulales;f__Thermoguttaceae;g__;s__	0	0	0.000280817	0	0	0	0	0	0	0	0	0	0	0	0	0	0	0	0	0	0	0	0	0	0	0	0	0	0	0	0	0	0	0	0	0	0	0	0	0	0	0	0	0	0.00253393	0.00965718	0	0
NODE_2453_length_15746_cov_1.789679_10	d__Archaea;p__Crenarchaeota;c__Nitrososphaeria;o__Caldiarchaeales;f__Caldiarchaeaceae;g__Caldiarchaeum;s__	0	0	0	0	0	0	0	0	0	0	0	0	0	0	0	0	0	0	0	0	0	0	0	0	0	0	0	0	0	0	0	0	0	0	0	0	0	0	0	0	0	0	0.000335338	0.00082953	0	0	0	0.000244921
NODE_245_length_122498_cov_57.047389_93	d__Bacteria;p__Proteobacteria;c__Gammaproteobacteria;o__Acidiferrobacterales;f__Sulfurifustaceae;g__;s__	0	0	0	0	0	0	0	0	0	0	0	0	0	0	0	0	0	0	0	0	0	0	0	0	0	0	0	0	0	0	0	0	0	0	0	0	0	0	0	0	0	0	0	0	0.000164965	0	0	0
NODE_24764_length_5123_cov_2.538631_6	d__Bacteria;p__Bacteroidota;c__Kapabacteria;o__Kapabacteriales;f__NICIL-2;g__NICIL-2;s__	0.000180086	0.0123265	0.00213047	0	0	0	0	0	0	0	0.000127772	0	0	0	0	0	0	0	0	0	0	0	0	0	0	0	0	0	0	0	0	0	0	0	0	0	0	0	0	0	0	0	0.0208441	0.00116589	0.00262747	0.00509381	0	0
NODE_24831_length_7869_cov_0.808318_7	d__Bacteria;p__Cyanobacteriota;c__Cyanobacteriia;o__Leptolyngbyales;f__Leptolyngbyaceae;g__;s__	0	0.000921783	0	0	0	0	0	0	0	0	0	0	0	0	0	0	0	0	0	0	0	0	0	0	0	0	0	0	0	0	0	0	0	0	0	0	0	0	0	0	0	0	0	0	0.000216549	0.000490429	0.0018924	0
NODE_24868_length_3184_cov_0.807327_1	d__Bacteria;p__Chloroflexota;c__Dehalococcoidia;o__;f__;g__;s__	0	0	0	0	0	0	0	0	0	0	0	0	0	0	0	0	0	0	0	0	0	0	0	0	0	0	0	0	0	0	0	0	0	0	0	0	0	0	0	0	0	0	0	0	0	0	0	0
NODE_2487_length_32436_cov_1.126652_4	d__Bacteria;p__Bacteroidota;c__Bacteroidia;o__Flavobacteriales;f__koll-22;g__;s__	0	0	0	0	0	0	0	0	0	0	0	0	0	0	0	0	0	0	0	0	0	0	0	0	0	0	0	0	0	0	0	0	0	0	0	0	0	0	0	0	0	0	0.000243088	0	0.000194705	0.000490983	0	0
NODE_2492_length_17569_cov_2.639663_26	d__Bacteria;p__Firmicutes_E;c__DTU015;o__;f__;g__;s__	0	0	0	0	0.000649074	0	0	0	0	0	0	0	0	0	0	0	0	0	0	0.000184702	0.0011738	0.000511141	0.00125072	0.00126603	0	0	0.00422148	0	0	0	0	0	0	0	0	0	0	0	0	0	0	0	0	0	0	0	0	0
NODE_24971_length_6486_cov_1.404781_11	d__Bacteria;p__Chloroflexota;c__Dehalococcoidia;o__GIF9;f__UBA5620;g__;s__	0	0	0	0	0	0	0	0	0	0	0	0	0	0	0	0	0	0	0	0	0	0	0	0	0	0	0	0	0	0	0	0	0	0	0	0	0	0	0	0	0	0	0	0	0	0.00301026	0	0
NODE_24_length_427506_cov_2.539881_9	d__Bacteria;p__Chloroflexota;c__Chloroflexia;o__Chloroflexales;f__Chloroflexaceae;g__;s__	0	0	0.0148003	0	0	0	0	0	0	0	0	0	0	0	0	0	0	0	0	0	0	0	0	0	0	0	0	0	0	0	0	0	0	0	0	0	0	0	0	0	0	0	0	0	0.000116237	0	0	0
NODE_24_length_471852_cov_2.782530_330	d__Archaea;p__Asgardarchaeota;c__Lokiarchaeia;o__;f__;g__;s__	0	0	0	0	0	0	0	0	0	0	0	0	0	0	0	0	0	0	0	0	0.000398567	0.00144946	0.0107672	0.00573524	0	0	0.000642425	0	0	0	0	0	0	0	0	0	0	0	0	0	0	0	0	0	0	0.000725308	0	0.00416409
NODE_250_length_108705_cov_53.165485_114	d__Bacteria;p__Acidobacteriota;c__Blastocatellia;o__Chloracidobacteriales;f__;g__;s__	0	0	0.000860759	0	0	0	0	0	0	0	0	0	0	0	0	0	0	0	0	0	0	0	0	0	0	0	0	0	0	0	0	0	0	0	0	0	0	0	0	0	0	0	0	0	0.000889797	0.00137605	0	0
NODE_250_length_26622_cov_1.295792_7	d__Bacteria;p__Firmicutes_E;c__Sulfobacillia;o__Sulfobacillales;f__;g__;s__	0	0	0	0	0.000519561	0	0	0	0.00143028	0.000133253	0.000412665	0	0.000480539	0.000447916	0	0	0	0	0	0	0.000257799	0.000396314	0	0	0	0.000517745	0	0	0	0	0	0.000123698	0	0	0.000332113	0	0	0	0	0	0	0	0	0	0	0	0	0
NODE_250_length_69840_cov_28.279403_7	d__Archaea;p__Crenarchaeota;c__Bathyarchaeia;o__B26-1;f__;g__;s__	0	0	0	0	0	0	0	0	0	0	0	0	0	0	0	0	0	0	0	0	0	0	0.000291653	0	0	0	0	0	0.000314496	0	0	0	0	0	0	0	0	0	0	0	0	0	0	0	0	0	0	0.0111067
NODE_2523_length_26854_cov_9.166311_38	d__Bacteria;p__Bacteroidota;c__Rhodothermia;o__Rhodothermales;f__Rubricoccaceae;g__;s__	0	0.00107678	0.000990487	0.00943337	0	0	0	0	0	0	0	0	0	0	0	0	0	0	0	0	0	0	0	0	0	0	0	0	0	0	0	0	0	0	0	0	0	0	0.000115269	0	0	0	0	0	0.00377535	0	0	0
NODE_25266_length_7701_cov_0.831001_9	d__Bacteria;p__Actinobacteriota;c__Thermoleophilia;o__RBG-16-64-13;f__RBG-16-64-13;g__RBG-16-64-13;s__	0.000261192	0	0.000108582	0	0	0	0	0	0	0	0	0	0	0	0	0	0	0	0	0	0	0	0	0	0	0	0	0	0	0	0	0	0	0	0	0	0	0	0	0	0	0	0	0	0	0.000235287	0	0
NODE_253_length_60208_cov_9.823954_52	d__Bacteria;p__Patescibacteria;c__Paceibacteria;o__UBA6257;f__;g__;s__	0.00848124	0.000440024	0	0	0	0	0	0	0	0	0	0	0	0	0	0	0	0	0	0	0	0	0	0	0	0	0	0	0	0	0	0	0	0	0	0	0	0	0	0	0	0	0	0.0022988	0	0.000465156	0	0.00310561
NODE_25546_length_4171_cov_1.922107_7	d__Bacteria;p__Armatimonadota;c__CG2-30-59-28;o__;f__;g__;s__	0	0	0	0	0	0	0	0	0	0	0	0	0	0	0	0	0	0	0	0	0	0	0	0	0	0	0	0	0	0	0	0	0	0	0	0	0	0	0.000266335	0	0	0	0	0	0	0	0	0
NODE_25593_length_6377_cov_1.439840_2	d__Bacteria;p__Firmicutes_H;c__CSP1-3;o__CSP1-3;f__RBG-16-67-12;g__RBG-16-67-12;s__	0	0	0.000122924	0	0	0	0	0	0	0	0	0	0	0	0	0	0	0	0	0	0	0	0	0	0	0	0	0	0	0	0	0	0	0	0	0	0	0	0	0	0	0	0	0	0	0.00107548	0	0
NODE_25757_length_5735_cov_0.707382_4	d__Bacteria;p__Planctomycetota;c__UBA8108;o__UBA8108;f__UBA8108;g__;s__	0	0	0	0	0	0	0	0	0	0	0	0	0	0	0	0	0	0	0	0	0	0	0	0	0	0	0	0	0	0	0	0	0	0	0	0	0	0	0	0	0	0	0	0	0	0.000205338	0	0
NODE_2575_length_27038_cov_3.03883_9	d__Bacteria;p__Desulfobacterota;c__Thermodesulfobacteria;o__Thermodesulfobacteriales;f__Thermodesulfobacteriaceae;g__;s__	0.000698178	0	0	0	0	0	0	0	0	0	0	0	0	0	0.00297487	0	0	0	0.00516802	0	0	0	0	0	0.0745843	0	0	0	0	0	0	0	0	0	0	0	0	0	0	0	0	0	0	0.00536932	0.000170711	0.00245525	0	0
NODE_2582_length_21139_cov_1.170712_8	d__Bacteria;p__Myxococcota;c__Polyangia;o__Polyangiales;f__Sandaracinaceae;g__;s__	0	0.0020138	0	0	0	0	0	0	0	0	0	0	0	0	0	0	0	0	0	0	0	0	0	0	0	0	0	0	0	0	0	0	0	0	0	0	0	0	0	0	0	0	0.000127508	0	0.000927834	0	0	0
NODE_258_length_83613_cov_2.342704_27	d__Archaea;p__Crenarchaeota;c__Bathyarchaeia;o__B26-1;f__UBA233;g__;s__	0	0	0	0	0	0	0	0	0	0	0	0	0	0	0	0	0	0	0	0	0	0	0	0.00013288	0	0	0	0	0	0	0	0	0	0	0	0	0	0	0	0	0	0	0	0	0	0.00233846	0	0
NODE_25_length_263558_cov_3.165569_143	d__Archaea;p__Halobacterota;c__Archaeoglobi;o__Archaeoglobales;f__Archaeoglobaceae;g__;s__	0	0	0	0	0	0.000637302	0.00215369	0	0.000308365	0	0	0	0	0	0	0	0	0	0	0	0	0	0	0	0	0	0	0.000707868	0	0	0	0	0	0	0	0	0	0	0	0	0	0	0	0	0	0	0	0
NODE_25_length_297936_cov_6.380123_147	d__Bacteria;p__Thermotogota;c__Thermotogae;o__Thermotogales;f__Thermotogaceae;g__;s__	0.00993251	0	0	0.00210206	0	0	0	0	0	0	0	0	0	0	0	0	0	0	0	0	0	0	0	0	0	0	0	0	0	0	0	0	0	0	0	0.0271308	0.0180366	0.0110188	0.0056376	0.00118271	0.00897921	0.000266135	0	0.00281699	0	0.000537115	0	0.00251072
NODE_26054_length_5051_cov_3.738830_8	d__Bacteria;p__Gemmatimonadota;c__Gemmatimonadetes;o__SG8-23;f__;g__;s__	0.000301597	0.000589364	0.00135732	0	0	0	0	0	0	0	0	0	0	0	0	0	0	0	0	0	0	0	0	0	0	0	0	0	0	0	0	0	0	0	0	0	0	0	0	0	0	0	0.00195885	0	0.00271891	0	0	0
NODE_26082_length_10276_cov_1.753375_12	d__Bacteria;p__Chloroflexota;c__Anaerolineae;o__Anaerolineales;f__UBA4823;g__UBA4823;s__	0	0	0	0	0	0	0	0	0	0	0	0	0	0	0	0	0	0	0	0	0	0	0	0	0	0	0	0	0	0	0	0	0	0	0	0	0	0	0	0	0	0	0	0	0	0.00181823	0	0
NODE_261_length_120856_cov_7.026390_87	d__Bacteria;p__Patescibacteria;c__Paceibacteria;o__Paceibacterales;f__GCA-002788555;g__;s__	0	0	0	0	0	0	0	0	0	0	0	0	0	0	0	0	0	0	0	0	0.000138829	0	0	0	0	0	0	0	0	0	0	0	0	0	0	0	0	0	0	0	0	0	0	0	0	0.00289306	0	0
NODE_262_length_120617_cov_2.122151_95	d__Bacteria;p__Chloroflexota;c__Dehalococcoidia;o__SM23-28-2;f__RBG-16-68-14;g__;s__	0	0	0	0	0	0	0	0	0	0	0	0	0	0	0	0	0	0	0	0	0	0	0	0	0	0	0	0	0	0	0	0	0	0	0	0	0	0	0	0	0	0	0	0	0	0	0	0
NODE_262_length_20878_cov_134.855140_9	d__Bacteria;p__Aquificota;c__Aquificae;o__Aquificales;f__Hydrogenobaculaceae;g__Hydrogenobaculum;s__	0.000207254	0.000179326	0.000491197	0	0.197108	0.0187931	0.00135083	0.0214659	0.132639	0.122782	0.133457	0.0853568	0.135808	0.11579	0	0.000178555	0.0272319	0.22603	0	0.00918226	0.0653994	0.148146	0.04279	0.044682	0	0.0874044	0.173773	0.000363181	0.00268471	0.00081242	0.00574288	0.0152812	0.0374873	0.0166574	0.0421846	0	0	0	0	0	0	0	0	0	0	0	0.000174962	0
NODE_262_length_83036_cov_20.082102_83	d__Bacteria;p__Chloroflexota;c__Anaerolineae;o__Anaerolineales;f__UBA4823;g__9FT-COMBO-55-16;s__	0	0	0	0	0	0	0	0	0	0	0	0	0	0	0	0	0	0	0	0	0	0	0	0	0	0	0	0	0	0	0	0	0	0	0	0	0	0	0	0	0	0	0	0	0	0.0167094	0	0
NODE_265_length_59160_cov_130.964969_4	d__Bacteria;p__Deinococcota;c__Deinococci;o__Deinococcales;f__Thermaceae;g__Thermus;s__Thermus antranikianii	0.0880039	0.000797497	0	0	0	0	0	0	0	0	0	0	0	0	0	0	0	0	0	0	0	0	0	0	0	0	0	0	0	0	0	0	0	0	0	0	0	0	0	0	0	0	0	0.000135668	0	0.000798646	0	0.000916811
NODE_2666_length_5084_cov_4.25741_5	d__Archaea;p__Crenarchaeota;c__Nitrososphaeria;o__Caldiarchaeales;f__JGI-0000106-J15;g__;s__	0.0186422	0.000190115	0	0.000533654	0.000432716	0.00419306	0.0211249	0	0.00843845	0	0	0	0	0	0	0	0.000127747	0	0	0.000278902	0.000729531	0.000493692	0.00436338	0.00161993	0.000690924	0	0.00516746	0.010705	0.0127341	0.0234501	0	0	0	0	0	0.009471	0.000545204	0.00614726	0.0470225	0.0122923	0.0106394	0.000257052	0	0	0	0.000211006	0	0.0207834
NODE_266_length_120602_cov_2.268603_27	d__Bacteria;p__Chloroflexota;c__Anaerolineae;o__UBA4142;f__UBA4142;g__;s__	0	0	0.000175803	0	0	0	0	0	0	0	0	0	0	0	0	0	0	0	0	0	0	0	0	0	0	0	0	0	0	0	0	0	0	0	0	0	0	0	0	0	0	0	0	0	0	0.000113825	0	0
NODE_26729_length_4944_cov_1.007681_8	d__Bacteria;p__Spirochaetota;c__Leptospirae;o__Turneriellales;f__;g__;s__	0	0.0014374	0.000862191	0	0	0	0	0	0	0	0	0	0	0	0	0	0	0	0	0	0	0	0	0	0	0	0	0	0	0	0	0	0	0	0	0	0	0	0	0	0	0	0.000574514	0	0.000467592	0.00145673	0	0
NODE_269_length_98167_cov_8.32663_59	d__Bacteria;p__Bacteroidota;c__Ignavibacteria;o__;f__;g__;s__	0	0	0.00102269	0	0	0	0	0	0	0	0	0	0	0	0	0	0	0	0	0	0	0	0	0	0	0	0	0	0	0	0	0	0	0	0	0	0	0	0	0	0	0	0.000478982	0	0.000317751	0.000310771	0	0
NODE_2700_length_17126_cov_4.300076_33	d__Archaea;p__Crenarchaeota;c__Methanomethylicia;o__Methanomethyliales;f__;g__;s__	0.000127035	0	0	0.000111856	0	0.000802594	0.0014383	0	0.000679055	0	0	0	0	0	0	0	0	0	0	0	0	0	0	0	0.0003835	0	0	0.000149796	0	0	0	0	0	0	0	0.00153657	0.000161208	0.000382068	0.00169268	0.000381594	0.000337266	0	0	0	0	0	0	0.00159043
NODE_2706_length_38547_cov_2.17142_14	d__Bacteria;p__Patescibacteria;c__Paceibacteria;o__Paceibacterales;f__GBS-2;g__GBS-2;s__	0	0	0	0	0	0	0	0	0	0	0	0	0	0	0	0	0	0	0	0.00156025	0.000320134	0.00094774	0.00167302	0.000183067	0	0	0	0	0	0	0	0	0	0	0	0	0	0	0	0	0	0	0	0	0	0.000743561	0	0
NODE_270_length_119798_cov_13.621596_50	d__Bacteria;p__UBP10;c__GR-WP33-30;o__bin18;f__bin18;g__;s__	0	0	0.00058788	0	0	0	0	0	0	0	0	0	0	0	0	0	0	0	0	0	0	0	0	0	0	0	0	0	0	0	0	0	0	0	0	0	0	0	0	0	0	0	0	0	0.00125769	0.00131591	0	0
NODE_27116_length_7376_cov_1.102221_8	d__Bacteria;p__Chloroflexota;c__Anaerolineae;o__UBA7937;f__;g__;s__	0	0	0	0	0	0	0	0	0	0	0	0	0	0	0	0	0	0	0	0	0	0	0	0	0	0	0	0	0	0	0	0	0	0	0	0	0	0	0	0	0	0	0	0	0	0.000327459	0	0
NODE_271_length_54097_cov_3.482991_21	d__Archaea;p__Crenarchaeota;c__Thermoprotei;o__Desulfurococcales;f__Ignisphaeraceae;g__;s__	0.000497066	0	0	0	0	0.000289417	0	0	0	0	0	0	0	0	0	0	0	0	0	0	0	0	0	0	0	0	0	0.00144088	0	0.000112125	0	0	0	0	0	0.00013418	0	0	0	0	0	0	0	0	0	0	0	0
NODE_27202_length_3122_cov_0.845743_2	d__Bacteria;p__Caldisericota;c__Caldisericia;o__;f__;g__;s__	0	0	0.000184246	0	0	0	0	0	0	0	0	0	0	0	0	0	0	0	0	0	0	0	0	0	0	0	0	0	0	0	0	0	0	0	0	0	0	0	0	0	0	0	0	0	0	0.00864518	0	0
NODE_27211_length_3466_cov_0.837676_2	d__Bacteria;p__Planctomycetota;c__Planctomycetes;o__Gemmatales;f__;g__;s__	0.00444747	0.00534499	0.000197025	0.000673599	0	0	0	0	0	0	0	0	0	0	0	0	0	0	0	0	0	0	0	0	0	0	0	0	0	0	0	0	0	0	0	0	0	0	0.000129187	0	0	0	0.000787065	0	0.00301325	0.00555581	0	0
NODE_2742_length_8448_cov_1.171133_4	d__Bacteria;p__Actinobacteriota;c__Actinobacteria;o__Jiangellales;f__Jiangellaceae;g__;s__	0	0.000159216	0	0	0	0	0	0	0	0	0	0	0	0	0	0	0	0	0	0	0	0	0	0	0	0	0	0	0	0	0	0	0	0	0	0.000186913	0	0.000550366	0.000191496	0.000182213	0.000108276	0	0	0	0	0	0	0
NODE_274_length_112707_cov_29.765180_120	d__Bacteria;p__Deinococcota;c__Deinococci;o__Deinococcales;f__Thermaceae;g__Meiothermus;s__	0	0	0.000833063	0	0	0	0	0	0	0	0	0	0	0	0	0	0	0	0	0	0	0	0	0	0	0	0	0	0	0	0	0	0	0	0	0	0	0	0	0	0	0	0	0	0	0.00181186	0	0
NODE_2752_length_25674_cov_22.7319_9	d__Bacteria;p__Chloroflexota;c__Anaerolineae;o__CG2-30-64-16;f__;g__;s__	0	0	0.00889654	0	0	0	0	0	0	0	0	0	0	0	0	0	0	0	0	0	0	0	0	0	0	0	0	0	0	0	0	0	0	0	0	0	0	0	0	0	0	0	0.000753181	0	0.00606651	0.00472926	0	0
NODE_2755_length_15971_cov_3.814819_10	d__Bacteria;p__WOR-3;c__EM3;o__JdFR-72;f__;g__;s__	0	0	0	0	0	0	0	0	0	0	0	0	0	0	0	0	0	0	0	0	0	0	0	0	0	0	0	0	0	0	0	0	0	0	0	0	0	0	0	0	0	0	0	0	0	0.000573765	0	0.00397196
NODE_27597_length_5459_cov_0.914479_9	d__Archaea;p__Thermoplasmatota;c__Thermoplasmata_A;o__Methanomassiliicoccales;f__;g__;s__	0	0	0	0	0	0	0	0	0	0	0	0	0	0	0	0	0	0	0	0	0.000108373	0	0.000141397	0	0	0	0	0	0	0	0	0	0	0	0	0	0	0	0	0	0	0	0	0	0	0.000394103	0	0
NODE_2759_length_17417_cov_2.091324_18	d__Archaea;p__Micrarchaeota;c__Micrarchaeia;o__UBA10214;f__;g__;s__	0	0	0	0	0	0	0	0	0	0	0	0	0	0	0	0	0	0	0	0	0	0	0	0	0	0	0	0	0	0	0	0	0	0	0	0	0	0	0	0	0	0	0	0	0	0	0	0
NODE_277_length_66889_cov_4.0027_54	d__Bacteria;p__Planctomycetota;c__Planctomycetes;o__Gemmatales;f__Gemmataceae;g__;s__	0	0.000446616	0	0.00171132	0	0	0	0	0	0	0	0	0	0	0	0	0	0	0	0	0	0	0	0	0	0	0	0	0	0	0	0	0	0	0	0	0	0	0	0	0	0	0	0	0	0	0	0
NODE_2785_length_26215_cov_3.269626_28	d__Bacteria;p__Chloroflexota;c__UBA6077;o__;f__;g__;s__	0	0	0	0	0	0	0	0	0	0	0	0	0	0	0	0	0	0	0	0	0	0	0	0	0	0	0	0	0	0	0	0	0	0	0	0	0	0	0	0	0	0	0.000342879	0	0	0	0	0
NODE_27864_length_7462_cov_2.542604_9	d__Bacteria;p__Armatimonadota;c__UBA5829;o__UBA5829;f__UBA5829;g__;s__	0	0	0	0	0	0	0	0	0	0	0	0	0	0	0.00075843	0	0	0	0.000784092	0.000404216	0.000364891	0.000140854	0	0	0	0	0	0	0	0	0	0	0	0	0	0	0	0	0	0	0	0	0	0	0	0.00189418	0	0
NODE_279_length_115469_cov_1.776916_119	d__Archaea;p__Crenarchaeota;c__Nitrososphaeria;o__Caldiarchaeales;f__JGI-0000106-J15;g__;s__	0	0	0	0	0	0	0	0	0	0	0	0	0	0	0	0	0	0	0	0	0	0	0	0	0	0	0	0	0	0	0	0	0	0	0	0	0	0	0	0	0	0	0	0	0	0.000249577	0	0
NODE_2802_length_3620_cov_2.564844_5	d__Bacteria;p__Actinobacteriota;c__Actinobacteria;o__Corynebacteriales;f__Corynebacteriaceae;g__Dietzia;s__	0.000208342	0.000150252	0	0	0	0.00109329	0.00730489	0.0027589	0.00350322	0	0	0	0.000797915	0.000827556	0	0.002574	0	0.00213674	0	0	0	0	0.000295872	0.000193664	0	0	0	0	0	0.00537984	0	0	0	0	0.000880065	0	0	0	0.000297253	0.000402578	0	0	0	0	0	0	0	0
NODE_2804_length_24654_cov_4.256901_9	d__Bacteria;p__Acidobacteriota;c__Blastocatellia;o__Pyrinomonadales;f__Pyrinomonadaceae;g__;s__	0	0	0	0	0	0	0	0	0	0	0	0	0	0	0	0	0	0	0	0	0	0	0	0	0	0	0	0	0	0	0	0	0	0	0	0	0	0	0	0	0	0	0	0	0	0.000163537	0	0
NODE_2805_length_20340_cov_3.528620_26	d__Bacteria;p__Bacteroidota;c__Chlorobia;o__Chlorobiales;f__Chloroherpetonaceae;g__GCA-002763895;s__	0	0	0.000237537	0	0	0	0	0	0	0	0	0	0	0	0	0	0	0	0	0	0	0	0	0	0	0	0	0	0	0	0	0	0	0	0	0	0	0	0	0	0	0	0.0025744	0	0.00296315	0.000244018	0	0
NODE_2811_length_8794_cov_1.469597_3	d__Bacteria;p__Chloroflexota;c__Anaerolineae;o__Thermoflexales;f__;g__;s__	0	0	0.000355426	0	0.00187884	0	0	0	0	0	0	0	0	0	0	0	0	0	0	0.00390346	0.0241869	0.0114534	0.0114257	0.00693202	0.00105311	0	0.0438001	0	0	0	0	0	0	0	0	0	0	0	0	0	0	0	0	0.00245379	0.000592936	0.00588915	0.000120005	0.00465389
NODE_2814_length_18847_cov_1.379701_16	d__Bacteria;p__Bacteroidota;c__Bacteroidia;o__Cytophagales;f__Cyclobacteriaceae;g__UBA2336;s__	0.000771707	0.0138712	0.00192161	0	0	0	0	0	0	0	0	0	0	0	0	0	0	0	0	0	0	0	0	0	0	0	0	0	0	0	0	0	0	0	0	0	0	0	0	0	0	0	0.00186831	0	0.00266074	0.000211902	0	0
NODE_28212_length_7405_cov_1.715581_9	d__Bacteria;p__Dictyoglomota;c__Dictyoglomia;o__Dictyoglomales;f__;g__;s__	0	0	0	0	0.00171804	0.000391188	0.00250198	0	0.000844801	0	0	0	0	0	0	0	0	0	0	0.000848576	0.00535616	0.0125414	0.00361972	0.0120663	0	0	0.00960074	0	0	0	0	0	0	0	0	0	0	0	0	0	0	0	0	0	0	0.00164773	0.000123263	0.0113727
NODE_2837_length_25977_cov_1.200542_8	d__Bacteria;p__Aquificota;c__Aquificae;o__Aquificales;f__Aquificaceae;g__;s__	0	0	0	0	0	0	0	0	0	0	0	0	0	0	0	0	0	0	0	0.000595474	0.000252525	0	0	0	0	0	0	0	0	0	0	0	0	0	0	0	0	0	0	0	0	0	0	0	0	0.000712661	0	0
NODE_28398_length_6603_cov_0.832458_3	d__Bacteria;p__WOR-3;c__EM3;o__JdFR-72;f__JdFR-72;g__;s__	0	0	0	0	0	0	0	0	0	0	0	0	0	0	0	0	0	0	0	0	0	0	0	0	0	0	0	0	0	0	0	0	0	0	0	0	0	0	0	0	0	0	0	0	0	0	0	0.000291503
NODE_283_length_56979_cov_6.451277_68	d__Bacteria;p__Chloroflexota;c__Chloroflexia;o__Thermomicrobiales;f__Thermomicrobiaceae;g__Thermomicrobium;s__	0.00355007	0.000145511	0	0	0	0	0	0	0	0	0	0	0	0	0	0	0	0	0	0.000136428	0	0	0	0	0.000198852	0	0	0	0	0	0	0	0	0	0	0	0	0	0	0	0	0	0.000164974	0.000270827	0	0	0	0.000132314
NODE_2866_length_5608_cov_7.648969_9	d__Bacteria;p__Bipolaricaulota;c__Bipolaricaulia;o__Bipolaricaulales;f__Bipolaricaulaceae;g__;s__	0.0659899	0.000451492	0.000552309	0.0109414	0	0	0.000235007	0	0	0	0	0	0.000152202	0	0	0.000304575	0.000127747	0.000225151	0	0.000185935	0	0	0	0	0.000280679	0	0	0	0	0.000186441	0	0	0	0	0	0.225027	0.0941659	0.0701445	0.244013	0.0796129	0.21072	0.000906624	0	0	0	0.00364295	0.000247647	0.057474
NODE_28757_length_6545_cov_1.257089_4	d__Bacteria;p__Bacteroidota;c__Bacteroidia;o__Bacteroidales;f__GWA2-32-17;g__;s__	0	0	0.000831236	0	0	0	0	0	0	0	0	0	0	0	0.000411861	0	0	0	0	0	0	0	0	0	0	0	0	0	0	0	0	0	0	0	0	0	0	0	0	0	0	0	0	0	0	0	0	0
NODE_2875_length_16928_cov_2.161478_22	d__Bacteria;p__Chloroflexota;c__Anaerolineae;o__Thermoflexales;f__Thermoflexaceae;g__Thermoflexus;s__	0.0826778	0.0110088	0.000774888	0	0	0	0	0	0	0	0	0	0	0.00017653	0	0	0	0	0.000142961	0	0	0	0	0	0.00868333	0	0.000412055	0	0	0.000155368	0	0	0	0	0	0	0	0	0	0	0	0	0.00660028	0.0502736	0.000882884	0.00607831	0	0.0611858
NODE_288_length_23518_cov_2.991663_14	d__Bacteria;p__Verrucomicrobiota;c__Verrucomicrobiae;o__Methylacidiphilales;f__Methylacidiphilaceae;g__Methylacidiphilum;s__	0	0	0	0	0	0	0	0	0.00126448	0	0.00124461	0.00147374	0.000213733	0.000612821	0	0	0	0	0	0	0	0	0	0	0	0.0063019	0	0	0	0	0	0	0.000162084	0	0	0	0	0	0	0	0	0	0	0	0	0	0	0
NODE_288_length_40097_cov_3.192119_19	d__Bacteria;p__Actinobacteriota;c__Acidimicrobiia;o__Acidimicrobiales;f__RAAP-2;g__;s__	0	0	0	0	0	0	0	0	0	0	0	0	0	0	0	0	0	0	0	0	0	0	0	0	0	0	0	0	0	0	0	0	0	0	0	0.0011115	0.000329171	0.000969148	0.0119134	0.00154038	0.000144337	0	0	0	0	0	0	0
NODE_288_length_62905_cov_2.947561_53	d__Archaea;p__Crenarchaeota;c__Korarchaeia;o__;f__;g__;s__	0.00112584	0	0	0	0	0	0	0	0	0	0	0	0	0	0	0	0	0	0	0	0	0	0	0	0	0	0	0	0	0	0	0	0	0	0	0	0	0	0	0	0	0	0	0	0	0	0	0.000611448
NODE_28954_length_3861_cov_1.187734_3	d__Bacteria;p__Planctomycetota;c__Planctomycetes;o__Gemmatales;f__;g__;s__	0	0	0	0	0	0	0	0	0	0	0	0	0	0	0	0	0	0	0	0	0	0	0	0	0	0	0	0	0	0	0	0	0	0	0	0	0	0	0	0	0	0	0.00180279	0.0014141	0	0	0	0
NODE_289_length_100297_cov_11.344834_93	d__Bacteria;p__Patescibacteria;c__Paceibacteria;o__UBA6257;f__;g__;s__	0	0	0	0	0	0	0	0	0	0	0	0	0	0	0	0	0	0	0	0	0	0	0	0	0	0	0	0	0	0	0	0	0	0	0	0	0	0	0	0	0	0	0.00596344	0	0	0.000115661	0	0
NODE_28_length_334382_cov_22.5437_297	d__Bacteria;p__Acidobacteriota;c__Blastocatellia;o__Chloracidobacteriales;f__;g__;s__	0	0	0	0	0	0	0	0	0	0	0	0	0	0	0	0	0	0	0	0	0	0	0	0	0	0	0	0	0	0	0	0	0	0	0	0	0	0	0	0	0	0	0.0001248	0.000542264	0	0	0	0
NODE_29030_length_5819_cov_1.460998_13	d__Bacteria;p__Chloroflexota;c__UBA6077;o__;f__;g__;s__	0	0	0	0	0	0	0	0	0	0	0	0	0	0	0	0	0	0	0	0	0	0	0	0	0	0	0	0	0	0	0	0	0	0	0	0	0	0	0	0	0	0	0.000120794	0	0	0	0	0
NODE_29050_length_4628_cov_1.211953_9	d__Bacteria;p__UBP10;c__GR-WP33-30;o__;f__;g__;s__	0	0	0	0	0	0	0	0	0	0	0	0	0	0	0	0	0	0	0	0	0	0	0	0	0	0	0	0	0	0	0	0	0	0	0	0	0	0	0	0	0	0	0.000312568	0	0	0	0	0
NODE_2916_length_16065_cov_7.984440_11	d__Archaea;p__Crenarchaeota;c__Thermoprotei;o__Desulfurococcales;f__Ignisphaeraceae;g__;s__	0	0	0	0	0	0	0	0	0	0	0	0	0	0	0	0	0	0	0	0	0	0	0	0	0	0	0	0	0	0	0	0	0	0	0	0	0	0	0	0	0	0	0	0	0	0	0	0.00971964
NODE_291_length_34017_cov_1.979138_20	d__Bacteria;p__Proteobacteria;c__Gammaproteobacteria;o__Pseudomonadales;f__Halomonadaceae;g__Halomonas;s__	0.000316473	0	0	0	0	0.000692063	0.00278646	0.0012179	0.00124046	0	0	0	0.000410893	0.00054744	0	0.000917567	0	0.00287056	0	0	0	0	0.000328322	0	0	0	0	0	0	0.00250079	0	0	0	0	0.000489174	0	0	0	0.000136851	0.000205189	0	0	0	0	0	0	0	0
NODE_292_length_65132_cov_57.027767_8	d__Archaea;p__Crenarchaeota;c__Bathyarchaeia;o__B26-1;f__;g__;s__	0	0	0	0	0	0	0.00132483	0	0.00023465	0	0	0	0	0	0	0	0	0	0	0	0	0	0	0	0	0	0	0	0	0	0	0	0	0	0	0.000980899	0	0.00102809	0.00012974	0.000834024	0	0	0	0	0	0	0	0.0251863
NODE_2963_length_26876_cov_2.068862_15	d__Bacteria;p__Nitrospirota;c__Thermodesulfovibrionia;o__Thermodesulfovibrionales;f__SM23-35;g__;s__	0	0	0	0	0	0	0	0	0	0	0	0	0	0	0	0	0	0	0	0	0	0	0	0	0	0	0	0	0	0	0	0	0	0	0	0	0	0	0	0	0	0	0	0	0	0	0	0
NODE_29656_length_5775_cov_1.00814_9	d__Archaea;p__Nanoarchaeota;c__Aenigmarchaeia;o__;f__;g__;s__	0	0	0	0	0	0	0	0	0	0	0	0	0	0	0	0	0	0	0	0	0	0	0	0	0	0	0	0	0	0	0	0	0	0	0	0	0	0	0	0	0	0	0	0	0	0	0	0
NODE_2967_length_17774_cov_12.879583_24	d__Bacteria;p__Nitrospirota;c__Thermodesulfovibrionia;o__Thermodesulfovibrionales;f__Thermodesulfovibrionaceae;g__Thermodesulfovibrio;s__	0	0	0	0	0	0	0	0	0	0	0	0	0	0	0	0	0	0	0	0.00084859	0.00303865	0.00598485	0.00774656	0.00505752	0	0	0.00671644	0	0	0	0	0	0	0	0	0	0	0	0	0	0	0	0	0	0	0.00373142	0	0
NODE_2976_length_5461_cov_0.906449_7	d__Archaea;p__Crenarchaeota;c__Thermoprotei;o__Desulfurococcales;f__Desulfurococcaceae;g__UBA285;s__	0.000157616	0	0	0	0	0	0	0	0.00017681	0	0	0	0	0	0	0	0	0	0	0	0	0	0	0	0	0	0	0.00435792	0.000841412	0.000969059	0	0	0	0	0	0.00147037	0	0.000714983	0.000859705	0.00109553	0.0012968	0.00014004	0	0	0	0	0	0
NODE_29770_length_4066_cov_1.524245_3	d__Bacteria;p__Firmicutes_H;c__CSP1-3;o__;f__;g__;s__	0.00107349	0	0	0	0	0	0	0	0	0	0	0	0	0	0	0	0	0	0	0	0	0	0	0	0	0	0	0	0	0	0	0	0	0	0	0	0	0	0	0	0	0	0	0.000382582	0	0	0	0
NODE_2993_length_17664_cov_8.058847_9	d__Bacteria;p__Firmicutes_B;c__Desulfotomaculia;o__Desulfotomaculales;f__Nap2-2B;g__;s__	0	0	0	0	0.000214666	0	0	0	0	0	0	0	0	0	0	0	0.000188648	0	0.00029556	0.00260758	0.00310754	0.00447873	0.00240062	0.00547007	0	0	0.00415533	0	0	0	0	0	0	0	0	0	0	0	0	0	0	0	0	0	0	0	0	0
NODE_2997_length_15087_cov_5.770321_15	d__Archaea;p__Crenarchaeota;c__Bathyarchaeia;o__B26-1;f__;g__;s__	0	0	0	0	0	0	0	0	0	0	0	0	0	0	0	0	0	0	0	0	0	0	0.000408886	0.000160545	0	0	0	0.000691278	0.00103235	0.000404744	0	0	0	0	0	0	0	0	0	0	0	0	0	0	0	0	0	0.00349385
NODE_29_length_334087_cov_21.0528_198	d__Bacteria;p__UBP7;c__UBA6624;o__;f__;g__;s__	0	0	0	0	0	0	0	0	0	0	0	0	0	0	0	0	0	0	0	0	0	0	0	0	0	0	0	0	0	0	0	0	0	0	0	0	0	0	0	0	0	0	0	0	0	0	0	0
NODE_2_length_1215493_cov_24.297231_317	d__Bacteria;p__Acidobacteriota;c__Acidobacteriae;o__UBA7541;f__UBA7541;g__;s__	0	0	0.000497867	0	0	0	0	0	0	0	0	0	0	0	0	0	0	0	0	0	0	0	0	0	0	0	0	0	0	0	0	0	0	0	0	0	0	0	0	0	0	0	0.000161015	0	0	0.000406388	0	0
NODE_2_length_1455941_cov_10.628806_763	d__Archaea;p__Crenarchaeota;c__Bathyarchaeia;o__B26-1;f__UBA233;g__20-14-0-80-47-9;s__	0	0	0	0	0	0	0	0	0	0	0	0	0	0	0	0	0	0	0	0.00378295	0.00522289	0.00443732	0.00413454	0.00946667	0	0	0.000143619	0	0.000180469	0	0	0	0	0	0	0	0	0	0	0	0	0	0	0	0	0.00170833	0	0
NODE_2_length_311921_cov_3.597754_342	d__Archaea;p__Asgardarchaeota;c__Lokiarchaeia;o__;f__;g__;s__	0	0	0	0	0	0	0	0	0	0	0	0	0	0	0	0	0	0	0	0	0	0	0	0	0	0	0.000147422	0	0	0	0	0	0	0	0	0.00230441	0	0.000824102	0.0025869	0.0017574	0.000730194	0	0	0	0	0	0	0
NODE_30053_length_5795_cov_0.845272_6	d__Bacteria;p__Omnitrophota;c__UBA8468;o__;f__;g__;s__	0	0	0	0	0	0	0	0	0	0	0	0	0	0	0.0115692	0	0	0	0.00914082	0.000674689	0.000359288	0	0	0	0	0	0	0	0	0	0	0	0	0	0	0	0	0	0	0	0	0	0	0	0	0.000101401	0	0
NODE_3005_length_31462_cov_1.85221_13	d__Archaea;p__Crenarchaeota;c__Bathyarchaeia;o__40CM-2-53-6;f__;g__;s__	0	0	0	0	0	0	0	0	0	0	0	0	0	0	0	0	0	0	0	0	0	0	0	0	0	0	0	0	0	0	0	0	0	0	0	0	0	0	0	0	0	0	0	0	0	0.000358323	0	0
NODE_3030_length_23182_cov_1.227499_24	d__Bacteria;p__Nitrospirota;c__Thermodesulfovibrionia;o__Thermodesulfovibrionales;f__Thermodesulfovibrionaceae;g__Thermodesulfovibrio;s__	0	0	0.00266403	0	0	0	0	0	0	0	0	0	0	0	0	0	0	0	0	0	0	0	0	0	0	0	0	0	0	0	0	0	0	0	0	0	0	0	0	0	0	0	0.000535351	0	0.00190228	0.0012537	0	0
NODE_304_length_113383_cov_7.695_35	d__Bacteria;p__Armatimonadota;c__UBA10988;o__;f__;g__;s__	0	0	0.000196017	0	0	0	0	0	0	0	0	0	0	0	0	0	0	0	0	0	0	0	0	0	0	0	0	0	0	0	0	0	0	0	0	0	0	0	0	0	0	0	0	0	0	0.000106481	0	0
NODE_3055_length_14939_cov_135.799959_20	d__Archaea;p__Crenarchaeota;c__Bathyarchaeia;o__B26-1;f__B26-1;g__;s__	0	0	0	0	0	0	0	0	0	0	0	0	0	0	0	0	0	0	0	0	0	0	0	0	0	0	0	0	0	0	0	0	0	0	0	0	0	0	0	0	0	0	0	0	0	0.000869073	0	0.0412124
NODE_30581_length_7009_cov_1.053909_12	d__Bacteria;p__Armatimonadota;c__Fimbriimonadia;o__Fimbriimonadales;f__;g__;s__	0	0	0	0	0	0	0	0	0	0	0	0	0	0	0	0	0	0	0	0	0	0	0	0	0	0	0	0	0	0	0	0	0	0	0	0	0	0	0	0	0	0	0	0	0.000881009	0.000601478	0	0
NODE_3059_length_17382_cov_1.661895_26	d__Bacteria;p__RBG-13-61-14;c__RBG-13-61-14;o__;f__;g__;s__	0	0	0	0	0	0	0	0	0	0	0	0	0	0	0	0	0	0	0	0.00317325	0.000245902	0.000688499	0	0	0	0	0	0	0	0	0	0	0	0	0	0	0	0	0	0	0	0	0	0	0	0	0	0
NODE_30649_length_6999_cov_1.187282_11	d__Bacteria;p__Verrucomicrobiota;c__Verrucomicrobiae;o__;f__;g__;s__	0	0.0123518	0.00155461	0	0	0	0	0	0	0	0	0	0	0	0	0	0	0	0	0	0	0	0	0	0	0	0	0	0	0	0	0	0	0	0	0	0	0	0	0	0	0	0	0	0.000513772	0.000846375	0	0
NODE_306_length_59562_cov_7.093682_54	d__Bacteria;p__Patescibacteria;c__Paceibacteria;o__UBA6257;f__;g__;s__	0	0	0	0	0	0	0	0	0	0	0	0	0	0	0	0	0	0	0	0.00015665	0.000788734	0.000936994	0.000148464	0.000107333	0	0	0	0	0	0	0	0	0	0	0	0	0	0	0	0	0	0	0	0	0	0	0	0
NODE_306_length_91705_cov_6.4686_9	d__Bacteria;p__Armatimonadota;c__UBA5377;o__;f__;g__;s__	0	0	0	0	0	0	0	0	0	0	0	0	0	0	0.00322222	0	0	0	0.004732	0.000235371	0.00478039	0.00107443	0.000824714	0.000226331	0	0	0	0	0	0	0	0	0	0	0	0	0	0	0	0	0	0	0	0	0	0.00120673	0	0
NODE_307_length_108282_cov_3.099672_9	d__Bacteria;p__Chloroflexota;c__;o__;f__;g__;s__	0	0	0	0	0	0	0	0	0	0	0	0	0	0	0	0	0	0	0	0	0.000326497	0.000703331	0.000172867	0.000325001	0	0	0.000836136	0	0	0	0	0	0	0	0	0	0	0	0	0	0	0	0	0	0	0	0	0
NODE_307_length_73556_cov_5.517943_70	d__Archaea;p__Nanoarchaeota;c__;o__;f__;g__;s__	0	0	0	0	0	0	0	0	0	0	0	0	0	0	0	0	0	0	0	0.00430426	0.00114766	0.000553605	0.00255117	0.00290449	0	0	0	0	0	0	0	0	0	0	0	0	0	0	0	0	0	0	0	0	0	0	0	0
NODE_3098_length_22865_cov_2.955229_34	d__Bacteria;p__Nitrospirota;c__Nitrospiria;o__Nitrospirales;f__Nitrospiraceae;g__Nitrospira;s__	0	0	0	0	0	0	0	0	0	0	0	0	0	0	0	0	0	0	0	0	0	0	0	0	0	0	0	0	0	0	0	0	0	0	0	0	0	0	0	0	0	0	0	0	0.000145998	0	0	0
NODE_30_length_169824_cov_11.553964_88	d__Bacteria;p__Bacteroidota;c__;o__;f__;g__;s__	0.00686206	0.00645701	0.000429807	0	0	0	0	0	0	0	0	0	0	0	0	0	0	0	0	0	0	0	0	0	0	0	0	0	0	0	0	0	0	0	0	0	0	0	0	0	0	0	0.00127132	0.010813	0.000316448	0.00285321	0	0
NODE_310_length_62910_cov_14.425497_23	d__Archaea;p__Nanoarchaeota;c__Aenigmarchaeia;o__CG10238-14;f__;g__;s__	0	0	0	0	0	0	0	0	0	0	0	0	0	0	0	0	0	0	0	0	0	0	0	0	0	0	0	0	0	0	0	0	0	0	0	0	0	0	0	0	0	0	0	0	0	0.000206904	0	0.00251066
NODE_31100_length_5556_cov_1.86646_8	d__Bacteria;p__WOR-3;c__EM3;o__UBA1063;f__;g__;s__	0	0	0	0	0	0	0	0	0	0	0	0	0	0	0	0	0	0	0	0	0	0	0	0	0	0	0	0	0	0	0	0	0	0	0	0	0	0	0	0	0	0	0	0	0	0	0	0
NODE_3113_length_28652_cov_1.988712_9	d__Bacteria;p__Chloroflexota;c__Anaerolineae;o__Thermoflexales;f__Thermoflexaceae;g__Thermoflexus;s__Thermoflexus hugenholtzii	0	0	0	0	0	0	0	0	0	0	0	0	0	0	0	0	0	0	0.00023669	0	0	0	0	0	0.0342113	0	0	0	0	0	0	0	0	0	0	0	0	0	0	0	0	0	0	0.001144	0	0	0	0
NODE_3115_length_30661_cov_9.98389_36	d__Bacteria;p__KSB1;c__UBA2214;o__;f__;g__;s__	0	0	0	0	0	0	0	0	0	0	0	0	0	0	0	0	0	0	0	0	0	0	0	0	0	0	0	0	0	0	0	0	0	0	0	0	0	0	0	0	0	0	0	0	0	0.000365536	0	0
NODE_311_length_109860_cov_2.45551_54	d__Bacteria;p__Bacteroidota;c__Bacteroidia;o__Chitinophagales;f__;g__;s__	0	0	0.000274892	0	0	0	0	0	0	0	0	0	0	0	0	0	0	0	0	0	0	0	0	0	0	0	0	0	0	0	0	0	0	0	0	0	0	0	0	0	0	0	0	0	0.00129122	0	0	0
NODE_3141_length_14751_cov_2.005812_19	d__Archaea;p__Crenarchaeota;c__Bathyarchaeia;o__B26-1;f__UBA233;g__;s__	0	0	0	0	0	0	0	0	0	0	0	0	0	0	0	0	0	0	0	0	0	0	0.000380138	0.00159268	0	0	0	0	0	0	0	0	0	0	0	0	0	0	0	0	0	0	0	0	0	0.000234378	0	0
NODE_3148_length_15355_cov_23.932821_14	d__Archaea;p__Hadesarchaeota;c__YNP-45;o__YNP-45;f__;g__;s__	0	0	0.000150559	0	0	0	0	0	0	0	0	0	0	0	0	0	0	0	0	0	0	0	0	0	0	0	0	0	0	0	0	0	0	0	0	0	0	0	0	0	0	0	0	0	0	0	0	0.00473266
NODE_3168_length_2559_cov_8.41299_5	d__Bacteria;p__Aquificota;c__Aquificae;o__Aquificales;f__Aquificaceae;g__Hydrogenobacter;s__Hydrogenobacter thermophilus	0	0	0	0	0	0	0	0	0	0	0	0	0	0	0.011893	0	0	0	0.0177591	0.10072	0.00368754	0	0	0	0.00661572	0	0	0	0	0	0	0	0	0	0	0	0	0	0	0	0	0	0	0	0	0	0	0.000336069
NODE_3189_length_7794_cov_0.758837_13	d__Bacteria;p__Deinococcota;c__Deinococci;o__Deinococcales;f__Trueperaceae;g__;s__	0.000274064	0.00158499	0.000710528	0.04862	0.000187633	0	0	0	0	0	0	0	0	0	0	0	0	0	0	0	0	0	0	0	0	0	0	0	0	0	0	0	0	0	0	0.000178904	0	0	0.0019109	0	0	0	0	0	0.00194604	0	0	0
NODE_318_length_45518_cov_19.402921_28	d__Archaea;p__Crenarchaeota;c__Thermoprotei;o__Desulfurococcales;f__Desulfurococcaceae;g__UBA285;s__	0	0	0	0.000455699	0.001296	0.00694547	0.0191555	0	0.0028702	0	0	0	0	0	0	0	0	0	0	0	0	0	0	0	0.00142333	0	0	0.0483878	0.0133606	0.00951267	0	0	0	0	0	0.00274413	0.000392116	0.000524833	0.00160371	0.000291835	0.00187037	0	0	0	0	0	0	0
NODE_31_length_248155_cov_70.269562_257	d__Archaea;p__Crenarchaeota;c__Thermoprotei;o__Sulfolobales;f__Sulfolobaceae;g__Sulfolobus_A;s__	0	0	0	0	0.00732422	0.0660033	0.0526661	0.000264749	0.0486943	0.00124197	0.000197692	0	0.00165764	0.00728132	0	0.0122765	0.00995451	0.102061	0	0	0	0	0	0	0	0.000388341	0	0.00149464	0.000308017	0.000422945	0.000114027	0.000104586	0	0	0.00241709	0	0	0	0	0	0	0	0	0	0	0	0	0
NODE_3224_length_18961_cov_5.277211_28	d__Bacteria;p__Proteobacteria;c__Gammaproteobacteria;o__Betaproteobacteriales;f__Burkholderiaceae;g__GJ-E10;s__	0	0.000636062	0.000700216	0	0	0	0	0	0	0	0	0	0	0	0	0	0	0	0	0	0	0	0	0	0	0	0	0	0	0	0	0	0	0	0	0	0	0	0	0	0	0	0.000139106	0	0.00523232	0.00010901	0	0
NODE_3251_length_29831_cov_12.8701_36	d__Bacteria;p__Nitrospirota;c__Thermodesulfovibrionia;o__Thermodesulfovibrionales;f__;g__;s__	0	0	0	0	0	0	0	0	0	0	0	0	0	0	0	0	0	0	0	0	0	0	0	0	0	0	0	0	0	0	0	0	0	0	0	0	0	0	0	0	0	0	0	0	0	0.000178138	0	0
NODE_32748_length_8842_cov_2.775100_9	d__Bacteria;p__Chloroflexota;c__Anaerolineae;o__Anaerolineales;f__envOPS12;g__UBA12294;s__	0	0	0	0	0	0	0	0	0	0	0	0	0	0	0	0	0	0	0	0	0	0	0	0	0	0	0	0	0	0	0	0	0	0	0	0	0	0	0	0	0	0	0	0	0	0	0	0
NODE_32774_length_6689_cov_0.959616_10	d__Bacteria;p__Acidobacteriota;c__Acidobacteriae;o__Solibacterales;f__Solibacteraceae;g__;s__	0	0	0.000573132	0	0	0	0	0	0	0	0	0	0	0	0	0	0	0	0	0	0	0	0	0	0	0	0	0	0	0	0	0	0	0	0	0	0	0	0	0	0	0	0.0017926	0	0.00178987	0.000960732	0	0
NODE_32974_length_3463_cov_1.935851_4	d__Bacteria;p__Patescibacteria;c__Paceibacteria;o__UBA6257;f__Wolfebacteraceae;g__GWA1-42-9;s__	0	0	0	0	0	0	0	0	0	0	0	0	0	0	0	0	0	0	0	0.000511157	0	0	0	0	0	0	0	0	0	0	0	0	0	0	0	0	0	0	0	0	0	0	0	0	0	0	0	0
NODE_3297_length_15565_cov_1.211750_6	d__Bacteria;p__Chloroflexota;c__Dehalococcoidia;o__UBA2991;f__UBA2991;g__;s__	0.0031258	0.00380262	0.000410049	0	0	0	0	0	0	0	0	0	0	0	0	0	0	0	0	0	0	0	0	0	0	0	0	0	0	0	0	0	0	0	0	0	0	0	0	0	0	0	0.000144553	0	0.000613085	0.000538627	0	0
NODE_32_length_289937_cov_4.369929_63	d__Bacteria;p__Patescibacteria;c__Dojkabacteria;o__B142;f__;g__;s__	0	0.00768165	0.00476984	0	0	0	0	0	0	0	0	0	0	0	0.000186748	0	0	0	0.000205033	0	0	0	0	0	0	0	0	0	0	0	0	0	0	0	0	0	0	0	0	0	0	0	0.00245554	0	0.000835454	0.000347685	0	0
NODE_32_length_368393_cov_18.345202_288	d__Bacteria;p__Armatimonadota;c__UBA5829;o__;f__;g__;s__	0	0	0	0	0	0	0	0	0	0	0	0	0	0	0	0	0	0	0	0.000579132	0.0084301	0.0031242	0.000472306	0	0	0	0	0	0	0	0	0	0	0	0	0	0	0	0	0	0	0	0	0	0	0.000129032	0.000106411	0
NODE_3303_length_24055_cov_18.106528_32	d__Bacteria;p__Firmicutes_H;c__CSP1-3;o__CSP1-3;f__13-1-40CM-64-14;g__;s__	0	0	0	0	0	0	0	0	0	0	0	0	0	0	0	0	0	0	0	0	0	0	0	0	0	0	0	0	0	0	0	0	0	0	0	0	0	0	0	0	0	0	0.00387193	0	0	0.000279456	0	0
NODE_333_length_83807_cov_6.647897_86	d__Bacteria;p__Armatimonadota;c__Chthonomonadetes;o__Chthonomonadales;f__;g__;s__	0	0	0	0	0	0	0	0	0	0	0	0	0	0	0	0	0	0	0	0.00410009	0.000430142	0.00254009	0.00020478	0.000112823	0	0	0.000244936	0	0	0	0	0	0	0	0	0	0	0	0	0	0	0	0	0	0	0	0	0
NODE_333_length_88634_cov_28.3094_71	d__Bacteria;p__Proteobacteria;c__Gammaproteobacteria;o__Betaproteobacteriales;f__RBG-16-58-11;g__RBG-16-58-11;s__	0	0	0	0	0	0	0	0	0	0	0	0	0	0	0.0292779	0	0	0	0.0216096	0.00785821	0	0	0	0	0	0	0	0	0	0	0	0	0	0	0	0	0	0	0	0	0	0	0	0	0	0	0	0
NODE_3344_length_21534_cov_1.361751_32	d__Bacteria;p__Chloroflexota;c__Dehalococcoidia;o__SM23-28-2;f__;g__;s__	0	0.000301142	0.000520764	0	0	0	0	0	0	0	0	0	0	0	0	0	0	0	0	0	0	0	0	0	0	0	0	0	0	0	0	0	0	0	0	0	0	0	0	0	0	0	0	0	0.000358457	0.000797002	0	0
NODE_336_length_26270_cov_2.432238_13	d__Bacteria;p__Actinobacteriota;c__Actinobacteria;o__Streptosporangiales;f__Streptosporangiaceae;g__UBA9676;s__	0	0	0	0	0	0	0	0	0	0	0	0	0	0	0	0	0	0	0	0	0	0	0	0	0	0	0	0	0	0	0	0	0	0	0	0.000709508	0.00108824	0.000905504	0.00511187	0.00479162	0.00054146	0	0	0	0	0	0	0
NODE_33812_length_3721_cov_1.171397_3	d__Bacteria;p__Patescibacteria;c__Paceibacteria;o__Paceibacterales;f__GBS-2;g__;s__	0	0	0	0	0	0	0	0	0	0	0	0	0	0	0	0	0	0	0	0	0	0	0	0	0	0	0	0	0	0	0	0	0	0	0	0	0	0	0	0	0	0	0	0	0	0	0	0
NODE_33851_length_3074_cov_2.931795_3	d__Bacteria;p__Bdellovibrionota;c__UBA2361;o__UBA2361;f__;g__;s__	0.000238507	0.0052801	0.00101676	0	0	0	0	0	0	0	0	0	0	0	0	0	0	0	0	0	0	0	0	0	0	0	0	0	0	0	0	0	0	0	0	0	0	0	0	0	0	0	0.00632001	0.00130654	0.00302337	0.00351538	0	0
NODE_340_length_67923_cov_2.013762_63	d__Bacteria;p__UBA5359;c__20-14-0-80-40-9;o__;f__;g__;s__	0	0	0	0	0	0	0	0	0	0	0	0	0	0	0	0	0	0	0	0.00104491	0.000300835	0	0.000457472	0.00108538	0	0	0	0	0	0	0	0	0	0	0	0	0	0	0	0	0	0	0	0	0	0.000136479	0	0
NODE_34627_length_2524_cov_3.473091_2	d__Archaea;p__Crenarchaeota;c__Bathyarchaeia;o__B26-1;f__UBA233;g__;s__	0	0	0	0	0	0	0	0	0.00179567	0	0	0	0	0	0	0	0	0	0	0	0	0	0	0	0	0	0	0	0	0	0	0	0	0	0	0	0	0	0	0	0	0	0	0	0	0	0	0.000900112
NODE_3466_length_34389_cov_1.109889_29	d__Archaea;p__Crenarchaeota;c__Nitrososphaeria;o__Nitrososphaerales;f__Nitrosopumilaceae;g__Nitrosotenuis;s__	0	0	0	0	0	0	0	0	0	0	0	0	0	0	0	0	0	0	0	0	0	0	0	0	0	0	0	0	0	0	0	0	0	0	0	0	0	0	0	0	0	0	0	0	0	0	0	0
NODE_3483_length_6534_cov_3.990947_9	d__Bacteria;p__Proteobacteria;c__Gammaproteobacteria;o__Betaproteobacteriales;f__Burkholderiaceae;g__Thiomonas;s__	0	0	0	0	0	0.00176053	0	0	0.00208397	0.000499783	0.000110504	0	0.00216141	0.00203401	0.00245643	0	0	0	0.00243488	0.00351977	0	0	0	0	0.000223708	0	0	0	0	0	0	0	0	0	0	0	0	0	0	0	0	0	0	0	0	0	0	0
NODE_348_length_18383_cov_0.886834_4	d__Archaea;p__Crenarchaeota;c__Thermoprotei;o__Desulfurococcales;f__Ignisphaeraceae;g__;s__	0.00202304	0	0	0.000425142	0	0	0	0	0	0	0	0	0	0	0	0	0	0	0	0	0	0	0	0	0	0	0	0	0	0	0.000519577	0	0	0	0	0.0338487	0.011627	0.0120053	0.0141081	0.00919848	0.0213082	0.00723195	0	0	0	0	0	0
NODE_3495_length_21116_cov_23.956406_9	d__Bacteria;p__Chloroflexota;c__Anaerolineae;o__Caldilineales;f__;g__;s__	0.000865528	0.000503453	0.0108974	0	0	0	0	0	0	0	0.000106179	0	0	0	0	0	0	0	0	0	0	0	0	0	0	0	0	0	0	0	0	0	0	0	0	0	0	0	0.000191429	0	0	0	0.0122539	0	0.00223239	0.0152584	0	0
NODE_34_length_383718_cov_42.486148_123	d__Bacteria;p__Cyanobacteriota;c__Cyanobacteriia;o__Cyanobacteriales;f__Chroococcidiopsidaceae;g__Chroogloeocystis;s__	0	0	0	0	0	0	0	0	0	0	0	0	0	0	0	0	0	0	0	0	0	0	0	0	0	0	0	0	0	0	0	0	0	0	0	0	0	0	0.000329328	0	0	0	0	0	0	0	0	0
NODE_3504_length_15395_cov_5.3398_26	d__Bacteria;p__Deinococcota;c__Deinococci;o__Deinococcales;f__Trueperaceae;g__;s__	0	0	0.000468102	0.00255308	0.000183779	0	0	0	0	0	0	0	0	0	0	0	0	0	0	0	0	0	0	0	0	0	0	0	0	0	0	0	0	0	0	0	0	0	0	0	0	0	0	0	0	0	0	0
NODE_3510_length_10551_cov_0.889294_4	d__Bacteria;p__Deinococcota;c__Deinococci;o__Deinococcales;f__Thermaceae;g__;s__	0	0	0	0	0	0	0	0	0	0	0	0	0	0	0	0	0	0	0.000306995	0	0	0	0	0	0	0	0	0	0	0	0	0	0	0	0	0.000663957	0.000194521	0	0.000712883	0.000368403	0.000796419	0	0	0	0	0	0	0
NODE_35199_length_2886_cov_1.138456_4	d__Bacteria;p__Chloroflexota;c__Dehalococcoidia;o__SM23-28-2;f__SM23-28-2;g__;s__	0	0	0	0	0	0	0	0	0	0	0	0	0	0	0	0	0	0	0	0	0	0	0	0	0	0	0	0	0	0	0	0	0	0	0	0	0	0	0	0	0	0	0.000413121	0	0	0	0	0
NODE_3519_length_31212_cov_2.00196_30	d__Bacteria;p__Bacteroidota;c__Bacteroidia;o__;f__;g__;s__	0	0	0.000600612	0	0	0	0	0	0	0	0	0	0	0	0	0	0	0	0	0.000394881	0	0	0	0	0.000165098	0	0	0	0	0	0	0	0	0	0	0	0	0	0	0	0	0	0.0002054	0	0	0	0	0
NODE_353_length_62657_cov_2.062978_9	d__Bacteria;p__Chloroflexota;c__Dehalococcoidia;o__UBA2991;f__UBA2991;g__;s__	0.00117841	0.000259382	0.000284082	0	0	0	0	0	0	0	0	0	0	0	0	0	0	0	0	0	0	0	0	0	0	0	0	0	0	0	0	0	0	0	0	0	0	0	0	0	0	0	0.000144351	0.000974046	0	0.000487546	0	0
NODE_3546_length_21259_cov_2.273093_15	d__Bacteria;p__Planctomycetota;c__Planctomycetes;o__Pirellulales;f__Pirellulaceae;g__;s__	0	0	0.000242119	0	0	0	0	0	0	0	0	0	0	0	0	0	0	0	0	0	0	0	0	0	0	0	0	0	0	0	0	0	0	0	0	0	0	0	0	0	0	0	0.000454955	0	0.000321294	0.00887757	0	0
NODE_3569_length_14185_cov_4.633305_10	d__Archaea;p__Crenarchaeota;c__Thermoprotei;o__;f__;g__;s__	0	0	0	0	0	0.000402746	0.00546649	0	0.000835544	0	0	0	0	0	0	0	0	0	0	0	0	0	0	0	0	0	0	0	0	0	0	0	0	0	0	0	0	0	0	0	0	0	0	0	0	0	0.000123611	0.00411416
NODE_358_length_33198_cov_1.376281_30	d__Archaea;p__Crenarchaeota;c__Thermoprotei;o__Desulfurococcales;f__Desulfurococcaceae;g__UBA285;s__	0.000264721	0	0	0	0.000427397	0	0	0	0	0	0	0	0	0	0	0	0	0	0	0	0	0	0	0	0	0	0	0	0	0	0	0	0	0	0	0	0	0	0	0	0	0	0	0	0	0	0	0
NODE_36012_length_4973_cov_1.004333_2	d__Bacteria;p__Chloroflexota;c__Anaerolineae;o__Anaerolineales;f__envOPS12;g__RBG-16-51-16;s__	0	0	0	0	0	0	0	0	0	0	0	0	0	0	0	0	0	0	0	0	0	0	0	0	0	0	0	0	0	0	0	0	0	0	0	0	0	0	0	0	0	0	0	0	0	0	0	0
NODE_365_length_91348_cov_2.101095_9	d__Bacteria;p__Armatimonadota;c__Chthonomonadetes;o__Chthonomonadales;f__;g__;s__	0.000115723	0.000389984	0.0021084	0	0	0	0	0	0	0	0	0	0	0	0	0	0	0	0	0	0	0	0	0	0	0	0	0	0	0	0	0	0	0	0	0	0	0	0	0	0	0	0.000232029	0.00883705	0.00125415	0.00114782	0	0
NODE_3667_length_13126_cov_11.469498_14	d__Archaea;p__Halobacterota;c__Archaeoglobi;o__Archaeoglobales;f__Archaeoglobaceae;g__;s__	0.00300752	0	0.000183416	0.000392594	0	0.000585682	0.00389997	0	0.00106415	0	0	0	0	0	0	0	0	0	0	0.000324846	0.00070696	0	0.00281284	0.000218571	0	0	0.00184467	0.00127844	0	0	0	0	0	0	0	0	0	0	0	0	0	0	0	0	0	0.00104243	0	0.00828882
NODE_366_length_78461_cov_4.748168_49	d__Bacteria;p__Elusimicrobiota;c__Elusimicrobia;o__Elusimicrobiales;f__UBA9959;g__;s__	0	0	0	0	0	0	0	0	0	0	0	0	0	0	0	0	0	0	0	0.00196498	0.00146662	0.00244662	0.00368591	0.00531822	0	0	0.000770245	0	0	0	0	0	0	0	0	0	0	0	0	0	0	0	0	0	0	0	0	0
NODE_3682_length_24708_cov_1.648834_32	d__Bacteria;p__Nitrospirota;c__Thermodesulfovibrionia;o__UBA6902;f__UBA6902;g__;s__	0	0	0	0	0	0	0	0	0	0	0	0	0	0	0	0	0	0	0	0	0	0	0	0	0	0	0	0	0	0	0	0	0	0	0	0	0	0	0	0	0	0	0	0	0	0	0	0
NODE_3695_length_13911_cov_13.088001_7	d__Archaea;p__Crenarchaeota;c__Thermoprotei;o__Thermofilales;f__;g__;s__	0	0	0	0	0	0	0.0049601	0	0.00485388	0	0	0	0	0	0	0	0	0	0	0	0	0	0	0	0.000136269	0	0	0.0026073	0.0041803	0.000181838	0	0	0	0	0	0.00413816	0.000473935	0.00227805	0.00492449	0.00338023	0.00198145	0	0	0	0	0	0.000137364	0.0172658
NODE_36988_length_6181_cov_2.128345_9	d__Bacteria;p__Desulfobacterota_B;c__Syntrophorhabdia;o__Syntrophorhabdales;f__;g__;s__	0	0	0	0	0.000666535	0	0	0	0	0	0	0	0	0	0	0	0	0	0	0.00214526	0.00455505	0.00538391	0.00837003	0.00401561	0	0	0	0	0	0	0	0	0	0	0	0	0	0	0	0	0	0	0	0	0	0.00170533	0	0
NODE_36_length_123802_cov_12.235658_25	d__Archaea;p__Crenarchaeota;c__Thermoprotei;o__Sulfolobales;f__Sulfolobaceae;g__Metallosphaera;s__GCF_000016605.1	0.000110548	0.000451228	0.000337688	0	0	0.26513	0.0567357	0.0128633	0.0294994	0	0.00517166	0.000626418	0.00489797	0.00182487	0	0.216096	0.238782	0.150007	0	0	0.00380808	0.00161661	0.000258699	0.0046963	0	0.0142967	0.125003	0	0.0103139	0.0071582	0	0.00566711	0.0164761	0.0080618	0.0173968	0	0	0	0.000114381	0	0	0	0	0	0	0	0	0
NODE_3703_length_23751_cov_1.336268_7	d__Bacteria;p__Spirochaetota;c__;o__;f__;g__;s__	0	0	0	0	0	0	0	0	0	0	0	0	0	0	0	0	0	0	0	0	0	0	0	0	0	0	0	0	0	0	0	0	0	0	0	0	0	0	0	0	0	0	0	0	0	0.000783927	0	0
NODE_3711_length_23192_cov_2.781097_9	d__Bacteria;p__Chloroflexota;c__Anaerolineae;o__Anaerolineales;f__UBA4823;g__;s__	0	0	0	0	0	0	0	0	0	0	0	0	0	0	0	0	0	0	0	0	0	0	0	0	0	0	0	0	0	0	0	0	0	0	0	0	0	0	0	0	0	0	0	0	0	0	0	0
NODE_37214_length_6155_cov_3.836928_3	d__Archaea;p__Crenarchaeota;c__Bathyarchaeia;o__B26-1;f__UBA233;g__;s__	0	0	0	0	0	0	0	0	0	0	0	0	0	0	0	0	0	0	0	0.00411544	0.000789098	0	0	0	0	0	0	0	0	0	0	0	0	0	0	0	0	0	0	0	0	0	0	0	0	0.00353944	0	0
NODE_37241_length_3729_cov_2.363132_5	d__Bacteria;p__Actinobacteriota;c__Acidimicrobiia;o__IMCC26256;f__IMCC26256;g__;s__	0	0	0	0	0	0	0	0	0	0	0	0	0	0	0	0	0	0	0	0	0	0	0	0	0	0	0	0	0	0	0	0	0	0	0	0	0	0	0	0	0	0	0	0	0	0	0	0
NODE_37320_length_4988_cov_5.933553_6	d__Bacteria;p__Planctomycetota;c__UBA11346;o__UBA11346;f__UBA11346;g__UBA11346;s__	0	0	0.0181057	0	0	0	0	0	0	0	0	0	0	0	0	0	0	0	0	0	0	0	0	0	0	0	0	0	0	0	0	0	0	0	0	0	0	0	0	0	0	0	0	0	0.00137154	0.000364075	0	0
NODE_37390_length_4410_cov_2.543778_1	d__Bacteria;p__Chloroflexota;c__Dehalococcoidia;o__SM23-28-2;f__;g__;s__	0	0	0	0	0	0	0	0	0	0	0	0	0	0	0	0	0	0	0	0	0	0	0	0	0	0	0	0	0	0	0	0	0	0	0	0	0	0	0	0	0	0	0	0	0	0.000173491	0	0
NODE_373_length_94717_cov_13.063389_30	d__Archaea;p__Crenarchaeota;c__Methanomethylicia;o__Methanomethyliales;f__Methanomethyliaceae;g__;s__	0	0	0	0	0.00219034	0	0	0	0	0	0	0	0	0	0.000329434	0	0	0	0.000107921	0.0120101	0.0053199	0.00266622	0.00687448	0.00525985	0.00103996	0	0.0055945	0	0.000109457	0	0	0	0	0	0	0	0	0	0	0	0	0	0	0.000157492	0	0.00195041	0	0
NODE_3743_length_6753_cov_1.59342_9	d__Bacteria;p__Actinobacteriota;c__Acidimicrobiia;o__Acidimicrobiales;f__Acidimicrobiaceae;g__Acidimicrobium;s__	0	0	0	0	0.000329403	0	0	0	0.00425506	0.0015495	0	0.000120374	0.000505794	0.0022115	0	0	0	0	0	0	0.000168709	0.000129989	0	0	0	0.0113065	0	0	0	0	0	0	0	0	0	0	0	0	0.000141917	0.000193582	0	0	0	0	0	0	0	0
NODE_3769_length_15263_cov_1.072014_7	d__Bacteria;p__Bacteroidota;c__Bacteroidia;o__;f__;g__;s__	0	0.00102242	0	0	0	0	0	0	0	0	0	0	0	0	0	0	0	0	0	0	0	0	0	0	0	0	0	0	0	0	0	0	0	0	0	0	0	0	0	0	0	0	0.00206555	0.0023643	0.000374981	0	0	0
NODE_3774_length_15255_cov_2.842544_20	d__Bacteria;p__Proteobacteria;c__Alphaproteobacteria;o__Acetobacterales;f__Acetobacteraceae;g__Elioraea;s__	0	0.00276572	0.000751464	0	0	0	0	0	0	0	0	0	0	0	0	0	0	0	0	0	0	0	0	0	0	0	0	0	0	0	0	0	0	0	0	0	0	0	0	0	0	0	0.000185133	0	0.00389372	0	0	0
NODE_3775_length_20266_cov_2.595958_14	d__Archaea;p__Nanoarchaeota;c__Aenigmarchaeia;o__CG10238-14;f__;g__;s__	0	0	0	0	0	0	0	0	0	0	0	0	0	0	0.000320943	0	0	0	0.000468153	0.00183321	0.000323321	0	0	0	0.00614821	0	0.000267664	0	0	0	0	0	0	0	0	0	0	0	0	0	0	0	0	0	0	0.000595728	0	0
NODE_377_length_23539_cov_1.746925_25	d__Bacteria;p__Firmicutes_E;c__Sulfobacillia;o__Sulfobacillales;f__;g__;s__	0	0	0	0	0	0	0	0	0	0.00120363	0.000161275	0.000195161	0.000801187	0.000604035	0	0	0.000105306	0	0	0	0	0.000861147	0	0	0	0.000884002	0	0	0	0	0	0	0	0.000150164	0	0	0	0	0	0	0	0	0	0	0	0	0	0
NODE_3788_length_20669_cov_4.201198_2	d__Bacteria;p__Acidobacteriota;c__Luteitaleia;o__Luteitaleales;f__;g__;s__	0	0	0	0	0	0	0	0	0	0	0	0	0	0	0	0	0	0	0	0	0	0	0	0	0	0	0	0	0	0	0	0	0	0	0	0	0	0	0	0	0	0	0	0	0	0	0	0
NODE_3790_length_17336_cov_3.434133_14	d__Bacteria;p__Chloroflexota;c__Anaerolineae;o__SBR1031;f__A4b;g__GCA-2699585;s__	0	0.000733778	0.0200451	0.000513271	0	0	0	0	0	0	0	0	0	0	0	0	0	0	0	0	0	0	0	0	0	0	0	0	0	0	0	0	0	0	0	0	0	0	0.000342423	0.000123388	0	0	0	0	0.00323872	0	0	0
NODE_37964_length_4558_cov_8.639133_10	d__Bacteria;p__Cyanobacteriota;c__Cyanobacteriia;o__Gloeomargaritales;f__Gloeomargaritaceae;g__Gloeomargarita;s__	0	0	0.000132958	0	0	0	0	0	0	0	0	0	0	0	0	0	0	0	0	0	0	0	0	0	0	0	0	0	0	0	0	0	0	0	0	0	0.000184034	0	0.000205777	0.000213342	0.000145701	0	0	0	0.00642052	0	0	0
NODE_3831_length_19405_cov_1.360618_9	d__Bacteria;p__Deinococcota;c__Deinococci;o__Deinococcales;f__Deinococcaceae;g__Deinococcus;s__	0	0	0	0	0	0	0	0	0	0	0	0	0	0	0	0	0	0	0	0	0	0	0	0	0	0	0	0	0	0	0	0	0	0	0	0.000106851	0	0	0	0	0.000172032	0	0.00011227	0	0	0	0	0
NODE_3852_length_32578_cov_1.443345_24	d__Bacteria;p__Planctomycetota;c__Planctomycetes;o__Pirellulales;f__Pirellulaceae;g__Pirellula_A;s__	0	0	0	0	0	0	0	0	0	0	0	0	0	0	0	0	0	0	0	0	0	0	0	0	0	0	0	0	0	0	0	0	0	0	0	0	0	0	0	0	0	0	0.00189469	0	0	0	0	0
NODE_38895_length_7876_cov_9.135243_15	d__Bacteria;p__Actinobacteriota;c__UBA4738;o__UBA4738;f__9FT-COMBO-70-19;g__9FT-COMBO-70-19;s__	0.000160704	0	0	0.000101708	0	0	0	0	0	0	0	0	0	0	0	0	0	0	0	0	0	0	0	0	0	0	0	0	0	0	0	0	0	0	0	0	0	0	0	0	0	0.00010258	0.00146829	0	0.000453355	0.00474507	0	0
NODE_38955_length_5956_cov_0.936867_12	d__Bacteria;p__Actinobacteriota;c__Acidimicrobiia;o__Microtrichales;f__;g__;s__	0.000226439	0.000463525	0.000160204	0	0	0	0	0	0	0	0	0	0	0	0	0	0	0	0	0	0	0	0	0	0	0	0	0	0	0	0	0	0	0	0	0	0	0	0	0	0	0	0.0041136	0	0.000197683	0.000739489	0	0
NODE_389_length_85522_cov_10.126401_84	d__Bacteria;p__Bacteroidota;c__Kapabacteria;o__Kapabacteriales;f__NICIL-2;g__;s__	0	0	0	0	0	0	0	0	0	0	0	0	0	0	0	0	0	0	0	0	0	0	0	0	0	0	0	0	0	0	0	0	0	0	0	0	0	0	0	0	0	0	0	0.0160038	0	0	0	0.000235461
NODE_39043_length_4686_cov_4.733275_3	d__Bacteria;p__Nitrospirota;c__Thermodesulfovibrionia;o__Thermodesulfovibrionales;f__UBA9159;g__;s__	0	0	0	0	0	0	0	0	0	0	0	0	0	0	0	0	0	0	0	0	0	0	0	0	0	0	0	0	0	0	0	0	0	0	0	0	0	0	0	0	0	0	0	0	0	0.000454168	0	0
NODE_3939_length_12527_cov_9.221210_20	d__Bacteria;p__Omnitrophota;c__UBA8468;o__;f__;g__;s__	0	0	0	0	0	0	0	0	0	0	0	0	0	0	0	0	0	0	0	0	0	0	0	0	0	0	0	0	0	0	0	0	0	0	0	0	0	0	0	0	0	0	0	0	0	0.000868361	0	0.00117813
NODE_3943_length_20873_cov_1.405090_23	d__Archaea;p__Nanoarchaeota;c__Aenigmarchaeia;o__CG10238-14;f__;g__;s__	0	0	0	0	0	0	0	0	0	0	0	0	0	0	0	0	0	0	0	0	0	0	0	0	0	0	0	0	0	0	0	0	0	0	0	0	0	0	0	0	0	0	0	0	0	0	0	0
NODE_39589_length_3331_cov_0.795880_2	d__Bacteria;p__Chloroflexota;c__Dehalococcoidia;o__SM23-28-2;f__SM23-28-2;g__;s__	0.000153901	0.000550786	0	0	0	0	0	0	0	0	0	0	0	0	0	0	0	0	0	0	0	0	0	0	0	0	0	0	0	0	0	0	0	0	0	0	0	0	0	0	0	0	0.0010854	0	0	0	0	0
NODE_3972_length_20709_cov_1.381353_6	d__Bacteria;p__Chloroflexota;c__Anaerolineae;o__;f__;g__;s__	0	0	0	0	0	0	0	0	0	0	0	0	0	0	0	0	0	0	0	0.000576156	0.000197925	0	0	0	0	0	0	0	0	0	0	0	0	0	0	0	0	0	0	0	0	0	0	0	0	0.000119829	0	0
NODE_3973_length_13401_cov_0.839988_21	d__Bacteria;p__Spirochaetota;c__Leptospirae;o__Leptospirales;f__;g__;s__	0	0	0.000181779	0	0	0	0	0	0	0	0	0	0	0	0.00112457	0	0	0	0.00112931	0	0	0	0	0	0	0	0	0	0	0	0	0	0	0	0	0	0	0	0	0	0	0	0.000515728	0.00018188	0	0	0	0
NODE_398_length_32275_cov_3.48237_37	d__Archaea;p__Crenarchaeota;c__Nitrososphaeria;o__UBA164;f__;g__;s__	0	0	0	0	0.0101282	0	0	0	0.00112295	0.000980494	0	0	0	0.000232366	0	0	0	0	0	0	0	0.000122554	0	0	0	0.00270724	0	0	0	0	0	0	0	0	0	0	0	0	0	0	0	0	0	0	0	0	0	0
NODE_399_length_22517_cov_4.98464_4	d__Archaea;p__Micrarchaeota;c__Micrarchaeia;o__Micrarchaeales;f__;g__;s__	0	0	0	0	0	0	0	0	0.000927851	0.00315034	0.000653723	0.00197586	0.00468498	0.00398766	0	0	0	0	0	0	0	0.000659547	0.000141839	0.000466134	0	0.00545737	0	0	0	0	0.00386641	0	0.00176129	0.000164657	0	0	0	0	0	0	0	0	0	0	0	0	0	0
NODE_3_length_270782_cov_308.495_151	d__Archaea;p__Crenarchaeota;c__Thermoprotei;o__Sulfolobales;f__Sulfolobaceae;g__;s__	0	0	0	0	0.000103476	0	0	0	0	0	0	0	0	0	0.000335534	0	0	0	0	0	0	0	0	0	0.000155366	0	0	0	0	0	0	0	0	0	0	0	0	0	0	0	0	0	0	0	0	0	0	0
NODE_3_length_62116_cov_8.21465_38	d__Archaea;p__Nanoarchaeota;c__Aenigmarchaeia;o__;f__;g__;s__	0.000514652	0.000170716	0	0.00120992	0	0	0	0	0	0	0	0	0	0	0	0	0	0	0	0	0	0	0	0	0	0	0	0.000213876	0.000909888	0.00164714	0.000126453	0	0	0	0	0.00348544	0.00282977	0.00483754	0.000281127	0.00268091	0.00982852	0.0143814	0	0	0	0	0	0.000133568
NODE_3_length_809767_cov_179.165_474	d__Bacteria;p__Acidobacteriota;c__Thermoanaerobaculia;o__Thermoanaerobaculales;f__Thermoanaerobaculaceae;g__Thermoanaerobaculum;s__Thermoanaerobaculum aquaticum	0	0	0	0	0	0	0	0	0	0	0	0	0	0	0.128897	0	0	0	0.182841	0.00339499	0.000135615	0	0	0	0	0	0	0	0	0	0	0	0	0	0	0	0	0	0	0	0	0	0.00010628	0	0	0	0	0
NODE_4006_length_22766_cov_1.329432_10	d__Archaea;p__Halobacterota;c__Methanosarcinia;o__Methanotrichales;f__Methanotrichaceae;g__Methanosaeta;s__	0	0	0.000535761	0	0	0	0	0	0	0	0	0	0	0	0	0	0	0	0	0	0	0	0	0	0	0	0	0	0	0	0	0	0	0	0	0	0	0	0	0	0	0	0	0	0	0.000895702	0	0
NODE_402_length_53010_cov_33.208971_81	d__Archaea;p__Crenarchaeota;c__Bathyarchaeia;o__B26-1;f__UBA233;g__;s__	0	0	0	0	0	0	0	0	0.000790717	0	0	0	0	0	0	0	0	0	0	0	0.000359859	0.000584079	0.00818506	0.0105083	0	0	0	0	0	0	0	0	0	0	0	0	0	0	0	0	0	0	0	0	0	0.00126526	0	0.0189576
NODE_4031_length_14366_cov_1.150362_15	d__Bacteria;p__Elusimicrobiota;c__Elusimicrobia;o__Elusimicrobiales;f__UBA9959;g__;s__	0	0	0	0	0	0	0	0	0	0	0	0	0	0	0.000541644	0	0	0	0.000786803	0.00312888	0	0.000312745	0	0	0	0	0	0	0	0	0	0	0	0	0	0	0	0	0	0	0	0	0	0	0	0	0	0
NODE_4043_length_13082_cov_7.361250_16	d__Bacteria;p__WOR-3;c__EM3;o__UBA1063;f__;g__;s__	0.0040044	0.000230231	0	0	0	0	0	0	0	0	0	0	0	0	0	0	0	0	0	0	0	0	0	0	0	0	0	0	0	0	0	0	0	0	0	0	0	0	0	0	0	0	0.000341959	0.000391853	0	0.000396387	0	0.000701898
NODE_40464_length_4167_cov_1.159406_10	d__Bacteria;p__KSB1;c__UBA2214;o__;f__;g__;s__	0	0	0	0	0	0	0	0	0	0	0	0	0	0	0	0	0	0	0	0.00161737	0.000184232	0	0	0	0	0	0	0	0	0	0	0	0	0	0	0	0	0	0	0	0	0	0	0	0	0	0	0
NODE_40755_length_3264_cov_0.758687_2	d__Bacteria;p__Actinobacteriota;c__Thermoleophilia;o__Solirubrobacterales;f__Thermoleophilaceae;g__Thermoleophilum;s__	0.000450644	0.000507551	0.000131882	0	0	0	0	0	0	0	0	0	0	0	0	0	0	0	0	0	0	0	0	0	0	0	0	0	0	0	0	0	0	0	0	0	0	0	0	0	0	0	0.000169643	0	0	0	0	0
NODE_4077_length_5913_cov_18.441410_5	d__Archaea;p__Nanoarchaeota;c__Parvarchaeia;o__Parvarchaeales;f__Parvarchaeaceae;g__;s__	0	0	0	0	0.00427953	0.023283	0.017075	0.000957283	0.0120383	0.000761347	0.000815773	0.000108667	0.000819895	0.00284288	0	0.0676898	0.00447977	0.0321855	0	0	0.000116242	0	0	0	0	0.00159251	0	0	0	0	0	0.000405273	0.000394204	0.000961398	0.00196824	0	0	0	0	0	0	0	0	0	0	0	0	0
NODE_4083_length_22854_cov_1.663484_7	d__Bacteria;p__Patescibacteria;c__Microgenomatia;o__GWA2-44-7;f__Woesebacteraceae;g__01-FULL-44-24b;s__	0	0	0	0	0	0	0	0	0	0	0	0	0	0	0	0	0	0	0	0	0	0	0	0	0	0	0	0	0	0	0	0	0	0	0	0	0	0	0	0	0	0	0	0	0	0	0	0
NODE_40947_length_4131_cov_4.657343_2	d__Bacteria;p__Actinobacteriota;c__Thermoleophilia;o__20CM-4-69-9;f__20CM-4-69-9;g__;s__	0	0	0	0	0	0	0	0	0	0	0	0	0	0	0	0	0	0	0	0	0	0	0	0	0	0	0	0	0	0	0	0	0	0	0	0	0	0	0	0	0	0	0	0	0	0	0	0
NODE_409_length_98840_cov_7.48056_58	d__Bacteria;p__Actinobacteriota;c__RBG-13-55-18;o__RBG-13-55-18;f__RBG-13-55-18;g__;s__	0	0	0	0	0.000177682	0	0	0	0	0	0	0	0	0	0.000323962	0	0	0	0.000370236	0.000916561	0.000362798	0.000197278	0.000179843	0	0	0	0.000119477	0	0	0	0	0	0	0	0	0	0	0	0	0	0	0	0	0	0	0.00233444	0	0
NODE_410_length_137736_cov_14.4852_8	d__Archaea;p__Thermoplasmatota;c__UBA184;o__;f__;g__;s__	0	0	0	0	0	0	0	0	0	0	0	0	0	0	0.000407024	0	0	0	0.000388724	0.00745419	0.00080142	0.000543435	0.00126409	0.00112014	0.00135343	0	0.00212336	0	0	0	0	0	0	0	0	0	0	0	0	0	0	0	0	0	0	0	0	0
NODE_412_length_81285_cov_9.77985_9	d__Bacteria;p__Acidobacteriota;c__Acidobacteriae;o__Solibacterales;f__Solibacteraceae;g__UBA690;s__	0.000492818	0.00246431	0.00213673	0	0	0	0	0	0	0	0	0	0	0	0.000276009	0	0	0	0	0.00105208	0	0	0	0	0	0	0	0	0	0	0	0	0	0	0	0	0	0	0	0	0	0	0.00628629	0	0.00176995	0.000236672	0	0
NODE_412_length_95817_cov_2.139858_24	d__Bacteria;p__Patescibacteria;c__Paceibacteria;o__UBA6257;f__;g__;s__	0	0	0	0	0	0	0	0	0	0	0	0	0	0	0	0	0	0	0	0	0	0	0	0	0	0	0	0	0	0	0	0	0	0	0	0	0	0	0	0	0	0	0	0	0	0	0	0
NODE_41416_length_2569_cov_3.344799_2	d__Archaea;p__Nanoarchaeota;c__Nanoarchaeia;o__Nanoarchaeales;f__Nanopusillaceae;g__;s__	0	0	0	0.00411187	0	0	0	0	0	0	0	0	0	0	0	0	0	0	0	0	0	0	0	0	0	0	0	0	0	0	0	0	0	0	0	0.00249478	0.00261637	0.00249321	0.000198492	0.000766001	0.0020568	0	0	0	0	0	0	0
NODE_41482_length_7535_cov_7.292522_10	d__Bacteria;p__Proteobacteria;c__Alphaproteobacteria;o__Elsterales;f__Elsteraceae;g__;s__	0	0	0	0	0	0	0	0	0	0	0	0	0	0	0	0	0	0	0	0	0	0	0	0	0	0	0	0	0	0	0	0	0	0	0	0	0	0	0	0	0	0	0	0	0	0	0	0
NODE_41691_length_5109_cov_0.754918_2	d__Bacteria;p__Hydrogenedentota;c__Hydrogenedentia;o__Hydrogenedentiales;f__Hydrogenedensaceae;g__;s__	0	0	0	0	0	0	0	0	0	0	0	0	0	0	0	0	0	0	0	0	0	0	0	0	0	0	0	0	0	0	0	0	0	0	0	0	0	0	0	0	0	0	0	0	0	0.00453092	0	0
NODE_4188_length_22172_cov_1.524926_16	d__Bacteria;p__Thermotogota;c__Thermotogae;o__Thermotogales;f__Fervidobacteriaceae;g__Fervidobacterium_A;s__	0	0	0	0.115814	0.00111679	0	0	0	0	0	0	0	0	0	0	0	0	0	0	0	0	0	0	0	0	0.000134208	0	0.000551025	0	0	0	0	0	0	0	0	0.00103071	0.000152848	0.00054491	0	0	0	0	0	0	0.00113862	0	0
NODE_4192_length_20112_cov_1.762722_18	d__Archaea;p__Thermoplasmatota;c__Thermoplasmata_A;o__UBA10834;f__UBA10834;g__;s__	0	0	0	0	0	0	0	0	0	0	0	0	0	0	0	0	0	0	0	0	0	0	0	0	0	0	0	0	0	0	0	0	0	0	0	0	0	0	0	0	0	0	0	0	0	0.000167635	0	0
NODE_419_length_94094_cov_2.91057_101	d__Bacteria;p__Nitrospirota;c__Nitrospiria;o__Nitrospirales;f__Nitrospiraceae;g__;s__	0	0.000150046	0	0	0	0	0	0	0	0	0	0	0	0	0	0	0	0	0	0	0	0	0	0	0	0	0	0	0	0	0	0	0	0	0	0	0	0	0	0	0	0	0.000665815	0	0.000169404	0	0	0
NODE_42059_length_7464_cov_1.047431_3	d__Bacteria;p__Dadabacteria;c__UBA1144;o__UBA2774;f__CSP1-2;g__;s__	0	0	0	0	0	0	0	0	0	0	0	0	0	0	0	0	0	0	0	0	0	0	0	0	0	0	0	0	0	0	0	0	0	0	0	0	0	0	0	0	0	0	0	0	0	0.000638421	0	0
NODE_4230_length_13911_cov_1.292876_23	d__Archaea;p__Crenarchaeota;c__Bathyarchaeia;o__40CM-2-53-6;f__;g__;s__	0	0	0	0	0	0	0.000358615	0	0	0	0	0	0	0	0	0	0	0	0	0.0013461	0.00140676	0.000717785	0.000966199	0.000525445	0	0	0.00119358	0	0	0	0	0	0	0	0	0	0	0	0	0	0	0	0	0	0	0.000163002	0	0.00231503
NODE_4278_length_27777_cov_1.57635_22	d__Bacteria;p__KSB1;c__UBA2214;o__UBA2214;f__;g__;s__	0	0	0.000187642	0	0	0	0	0	0	0	0	0	0	0	0	0	0	0	0	0	0	0	0	0	0	0	0	0	0	0	0	0	0	0	0	0	0	0	0	0	0	0	0	0	0.00013904	0.000212299	0	0
NODE_4286_length_18307_cov_18.612761_14	d__Bacteria;p__Chloroflexota;c__Dehalococcoidia;o__UBA1127;f__;g__;s__	0	0	0	0	0	0	0	0	0	0	0	0	0	0	0	0	0	0	0	0	0	0	0	0	0	0	0	0	0	0	0	0	0	0	0	0	0	0	0	0	0	0	0	0.000651425	0	0.00013301	0	0
NODE_428_length_92175_cov_4.500641_33	d__Bacteria;p__Patescibacteria;c__Paceibacteria;o__Yanofskybacterales;f__2-02-FULL-40-12;g__;s__	0	0	0	0	0	0	0	0	0	0	0	0	0	0	0	0	0	0	0	0	0	0	0	0	0	0	0	0	0	0	0	0	0	0	0	0	0	0	0	0	0	0	0	0	0	0	0	0
NODE_4302_length_27672_cov_9.59383_9	d__Bacteria;p__Proteobacteria;c__Gammaproteobacteria;o__Xanthomonadales;f__;g__;s__	0.000892478	0.0343234	0.00715509	0	0	0	0	0	0	0	0	0	0	0	0	0	0	0	0	0	0	0	0	0	0	0	0	0	0.000188916	0	0	0	0	0	0	0	0	0	0	0	0	0	0.0244818	0	0.0130827	0.00119091	0	0
NODE_4307_length_10970_cov_3.53154_7	d__Bacteria;p__Patescibacteria;c__Paceibacteria;o__UBA6257;f__Jorgensenbacteraceae;g__;s__	0	0	0	0	0	0	0	0	0	0	0	0	0	0	0.00188187	0	0	0	0.00122278	0	0	0	0	0	0	0	0	0	0	0	0	0	0	0	0	0	0	0	0	0	0	0	0	0	0	0	0	0
NODE_4311_length_18219_cov_1.429859_7	d__Bacteria;p__Myxococcota;c__Polyangia;o__Polyangiales;f__Ga0077539;g__;s__	0	0	0.00017551	0	0	0	0	0	0	0	0	0	0	0	0	0	0	0	0	0	0	0	0	0	0	0	0	0	0	0	0	0	0	0	0	0	0	0	0	0	0	0	0	0	0	0.000171616	0	0
NODE_4340_length_12286_cov_2.669627_11	d__Bacteria;p__Patescibacteria;c__Microgenomatia;o__Roizmanbacterales;f__;g__;s__	0	0	0	0	0	0	0	0	0	0	0	0	0	0	0	0	0.000196993	0	0	0.0100809	0.0036564	0.00191097	0.00121478	0.00260336	0	0	0.00143978	0	0	0	0	0	0	0	0	0	0	0	0	0	0	0	0	0	0	0.00176131	0	0
NODE_436_length_28471_cov_18.1051_34	d__Bacteria;p__Nitrospirota;c__Thermodesulfovibrionia;o__Thermodesulfovibrionales;f__Thermodesulfovibrionaceae;g__Thermodesulfovibrio;s__	0	0	0.000112585	0	0.00393158	0	0	0	0	0	0	0	0	0	0.0127379	0	0	0	0.0199563	0.0168129	0.0107776	0.00990419	0.00300724	0.00165771	0.0117797	0	0.00040489	0	0	0	0	0	0	0	0	0	0	0	0	0	0	0	0	0	0.000104453	0.000733711	0	0
NODE_4371_length_12236_cov_17.361632_5	d__Archaea;p__Crenarchaeota;c__Thermoprotei;o__Desulfurococcales;f__;g__;s__	0	0	0	0	0	0	0	0	0.000225261	0	0	0	0	0	0	0	0	0	0	0	0	0	0	0	0	0	0	0.0012267	0.000536423	0.00074425	0	0	0	0	0	0.000307922	0	0.000686836	0.000372007	0.000943096	0	0	0	0	0	0	0	0.0092828
NODE_438_length_48000_cov_12.922190_41	d__Bacteria;p__Bacteroidota;c__Bacteroidia;o__Chitinophagales;f__Saprospiraceae;g__UBA10441;s__	0	0.0199743	0.00146762	0	0	0	0	0	0	0	0	0	0	0	0	0	0	0	0	0	0	0	0	0	0	0	0	0	0	0	0	0	0	0	0	0	0	0	0	0	0	0	0.000339196	0	0.0104071	0.000301088	0	0
NODE_43_length_260041_cov_1.40236_224	d__Bacteria;p__Acidobacteriota;c__Blastocatellia;o__Chloracidobacteriales;f__;g__;s__	0	0	0	0	0	0	0	0	0	0	0	0	0	0	0	0	0	0	0	0	0	0	0	0	0	0	0	0	0	0	0	0	0	0	0	0	0	0	0	0	0	0	0	0	0	0	0	0
NODE_4415_length_19349_cov_2.265113_17	d__Archaea;p__Crenarchaeota;c__Nitrososphaeria;o__Caldiarchaeales;f__JGI-OTU-1;g__;s__	0	0	0	0	0	0	0	0	0	0	0	0	0	0	0	0	0	0	0	0	0	0	0	0	0	0	0	0	0	0	0	0	0	0	0	0	0	0	0	0	0	0	0.0019069	0.000325904	0	0.000441265	0	0.0127199
NODE_44283_length_4427_cov_2.213721_9	d__Bacteria;p__Aquificota;c__Aquificae;o__Hydrogenothermales;f__Hydrogenothermaceae;g__;s__	0	0	0.000750076	0.0195102	0.000208766	0	0	0	0	0	0	0	0	0	0.00405721	0	0	0	0.00591485	0.000470396	0	0	0	0	0.0021942	0	0	0	0	0	0	0	0	0	0	0	0	0	0	0	0	0	0	0.000658745	0.000526035	0.00107326	0	0
NODE_4459_length_12826_cov_1.232459_4	d__Bacteria;p__Myxococcota;c__UBA9042;o__;f__;g__;s__	0	0	0	0	0	0	0	0	0	0	0	0	0	0	0	0	0	0	0	0	0	0	0	0	0	0	0	0	0	0	0	0	0	0	0	0	0	0	0	0	0	0	0	0	0	0	0	0
NODE_4477_length_21314_cov_1.596592_11	d__Bacteria;p__Chloroflexota;c__;o__;f__;g__;s__	0	0.000207184	0	0	0	0	0	0	0	0	0	0	0	0	0	0	0	0	0	0	0	0	0	0	0	0	0	0	0	0	0	0	0	0	0	0	0	0	0	0	0	0	0.00235371	0	0.000373642	0.000123539	0	0
NODE_4494_length_19308_cov_1.568062_26	d__Bacteria;p__Nitrospirota;c__Nitrospiria;o__Nitrospirales;f__Nitrospiraceae;g__Nitrospira;s__	0	0	0	0	0	0	0	0	0	0	0	0	0	0	0	0	0	0	0	0	0	0	0	0	0	0	0	0	0	0	0	0	0	0	0	0	0	0	0	0	0	0	0	0	0	0	0	0
NODE_4503_length_19013_cov_2.286032_23	d__Archaea;p__Nanoarchaeota;c__Aenigmarchaeia;o__GW2011-AR5;f__;g__;s__	0	0	0	0	0	0	0	0	0	0	0	0	0	0	0	0	0	0	0	0	0	0	0	0	0	0	0	0	0	0	0	0	0	0	0	0	0	0	0	0	0	0	0	0	0	0	0	0
NODE_4514_length_14639_cov_1.053335_18	d__Bacteria;p__Bacteroidota;c__Bacteroidia;o__;f__;g__;s__	0.00014274	0.0061464	0.00148333	0	0	0	0	0	0	0	0	0	0	0	0	0	0	0	0	0	0	0	0	0	0	0	0	0	0	0	0	0	0	0	0	0	0.000113429	0	0	0	0	0	0.00473468	0	0.00726761	0	0	0
NODE_4543_length_23965_cov_1.06368_27	d__Bacteria;p__Armatimonadota;c__CG2-30-59-28;o__;f__;g__;s__	0	0	0	0	0	0	0	0	0	0	0	0	0	0	0	0	0	0	0	0	0	0	0	0	0	0	0	0	0	0	0	0	0	0	0	0	0	0	0	0	0	0	0	0	0	0.000217868	0	0.00158695
NODE_454_length_77193_cov_29.8723_25	d__Bacteria;p__Spirochaetota;c__Leptospirae;o__Leptospirales;f__;g__;s__	0	0	0	0	0	0	0	0	0	0	0	0	0	0	0	0	0	0	0	0	0	0	0	0	0	0	0	0	0	0	0	0	0	0	0	0	0	0	0	0	0	0	0.000150154	0	0	0	0	0
NODE_45634_length_2421_cov_0.445946_3	d__Bacteria;p__Caldatribacteriota;c__Caldatribacteriia;o__Caldatribacteriales;f__Caldatribacteriaceae;g__;s__	0	0	0	0	0	0	0	0	0	0	0	0	0	0	0	0	0	0	0	0	0	0	0	0	0	0	0	0	0	0	0	0	0	0	0	0	0	0	0	0	0	0	0	0	0	0.000932213	0	0
NODE_4574_length_5370_cov_4.316803_8	d__Bacteria;p__Actinobacteriota;c__Acidimicrobiia;o__Acidimicrobiales;f__UBA7543;g__;s__	0	0	0	0	0	0	0	0	0.00143802	0.000136577	0	0	0.000554423	0.00199826	0	0	0.00019087	0	0	0	0	0	0	0	0	0.00135683	0	0	0	0	0	0	0	0	0	0	0	0	0	0	0	0	0	0	0	0	0	0
NODE_457_length_96091_cov_2.017340_45	d__Bacteria;p__Planctomycetota;c__Phycisphaerae;o__UBA1845;f__UBA1845;g__;s__	0	0	0	0	0	0	0	0	0	0	0	0	0	0	0	0	0	0.000138124	0	0	0	0	0	0	0	0	0	0	0	0	0	0	0	0	0	0	0	0	0	0	0	0	0	0	0	0	0	0
NODE_46210_length_5334_cov_0.903975_12	d__Bacteria;p__Acidobacteriota;c__Blastocatellia;o__;f__;g__;s__	0	0	0	0	0	0	0	0	0	0	0	0	0	0	0	0	0	0	0	0	0	0	0	0	0	0	0	0	0	0	0	0	0	0	0	0	0	0	0	0	0	0	0	0	0	0	0	0
NODE_4636_length_16650_cov_4.054954_8	d__Bacteria;p__Chloroflexota;c__Chloroflexia;o__Chloroflexales;f__Herpetosiphonaceae;g__GCA-2861625;s__	0	0	0	0	0	0	0	0	0	0	0	0	0	0	0	0	0	0	0	0	0	0	0	0	0	0	0	0	0	0	0	0	0	0	0	0	0	0	0	0	0	0	0	0	0	0	0	0
NODE_46430_length_3776_cov_1.096465_5	d__Bacteria;p__Planctomycetota;c__Planctomycetes;o__Planctomycetales;f__Planctomycetaceae;g__;s__	0	0	0	0	0	0	0	0	0	0	0	0	0	0	0	0	0	0	0	0	0	0	0	0	0	0	0	0	0	0	0	0	0	0	0	0	0	0	0	0	0	0	0	0	0.000803995	0.000764729	0	0
NODE_4664_length_2853_cov_1.00624_4	d__Archaea;p__Crenarchaeota;c__Nitrososphaeria;o__Caldiarchaeales;f__JGI-0000106-J15;g__JGI-0000106-J15;s__	0.00229403	0	0	0	0	0.000475593	0.00487856	0	0.00227239	0	0	0	0	0	0	0	0	0	0	0	0	0	0	0	0	0	0.000108616	0.00138552	0.00899252	0.00400514	0	0	0	0	0	0.000230618	0	0.000296228	0.0014559	0.000280193	0	0	0	0	0	0	0	0.00996186
NODE_4677_length_18867_cov_9.057150_9	d__Bacteria;p__Deinococcota;c__Deinococci;o__Deinococcales;f__Thermaceae;g__Meiothermus;s__	0	0	0	0	0	0	0	0	0	0	0	0	0	0	0	0	0	0	0	0	0	0	0	0	0	0	0	0	0	0	0	0	0	0	0	0	0	0	0	0	0	0	0	0	0	0.000365869	0	0
NODE_467_length_49823_cov_1.647899_40	d__Bacteria;p__Patescibacteria;c__Paceibacteria;o__UBA6257;f__;g__;s__	0	0	0	0	0	0	0	0	0	0	0	0	0	0	0	0	0	0	0	0	0	0	0	0	0	0	0	0	0	0	0	0	0	0	0	0	0	0	0	0	0	0	0	0.000427716	0	0	0	0.000865233
NODE_46_length_344638_cov_24.167536_139	d__Bacteria;p__Cyanobacteriota;c__Cyanobacteriia;o__Pseudophormidiales;f__Pseudophormidiaceae;g__;s__	0	0	0	0	0	0	0	0	0	0	0	0	0	0	0	0	0	0	0	0	0	0	0	0	0	0	0	0	0	0	0	0	0	0	0	0	0	0	0	0	0.000114229	0	0	0	0	0	0	0
NODE_470_length_20182_cov_2.320718_15	d__Bacteria;p__Chloroflexota;c__Chloroflexia;o__Thermomicrobiales;f__Thermomicrobiaceae;g__Thermomicrobium;s__	0.00598225	0.00415754	0.000144777	0.000163617	0	0	0	0	0	0	0	0	0	0	0	0	0	0	0	0	0	0	0	0	0.000196218	0	0	0	0	0	0	0	0	0	0	0	0	0	0.000995935	0.000107272	0	0	0.000289768	0	0.00114015	0.00079571	0	0
NODE_472_length_74963_cov_99.799067_86	d__Bacteria;p__Armatimonadota;c__Chthonomonadetes;o__Chthonomonadales;f__;g__;s__	0	0	0.000820462	0	0	0	0	0	0	0	0	0	0	0	0.0376017	0	0	0	0.0332547	0.00851219	0.0593409	0.0268938	0.0110941	0.0212016	0.0109251	0	0.000420318	0	0.000161222	0	0	0	0	0	0	0	0	0	0.000165859	0	0	0	0.00182571	0	0.000325504	0.00394511	0	0
NODE_473_length_66579_cov_2.047568_37	d__Bacteria;p__Actinobacteriota;c__Coriobacteriia;o__OPB41;f__ctinobacteria-7;g__;s__	0	0	0.00195365	0.000273011	0	0	0	0	0	0	0	0	0	0	0	0	0	0	0	0	0	0	0	0	0	0	0	0	0	0	0	0	0	0	0	0	0	0	0	0	0	0	0	0	0	0	0	0
NODE_4749_length_20476_cov_11.601504_9	d__Bacteria;p__Armatimonadota;c__Fimbriimonadia;o__OS-L;f__GBS-DC;g__;s__	0	0	0	0	0	0	0	0	0	0	0	0	0	0	0	0	0	0	0	0	0	0	0	0	0	0	0	0	0	0	0	0	0	0	0	0	0	0	0	0	0	0	0	0	0.000363433	0	0	0
NODE_476_length_92500_cov_5.4766_48	d__Archaea;p__Crenarchaeota;c__Bathyarchaeia;o__TCS64;f__;g__;s__	0	0	0	0	0	0	0	0	0	0	0	0	0	0	0	0	0	0	0	0	0	0	0.000239255	0.000198422	0	0	0	0	0	0	0	0	0	0	0	0	0	0	0	0	0	0	0	0	0	0.00307487	0	0
NODE_4772_length_15465_cov_4.517473_2	d__Bacteria;p__Chloroflexota;c__Anaerolineae;o__Promineofilales;f__Promineofilaceae;g__;s__	0	0.00044517	0.00517841	0.000434706	0	0	0	0	0	0	0	0	0	0	0	0	0	0	0	0	0	0	0	0	0	0	0	0	0	0	0	0	0	0	0	0	0	0	0	0	0	0	0	0	0.00353908	0.000119291	0	0
NODE_477_length_58943_cov_2.358627_15	d__Bacteria;p__KSB1;c__UBA2214;o__AABM5-25-91;f__AABM5-25-91;g__;s__	0	0	0	0	0	0	0	0	0	0	0	0	0	0	0	0	0	0	0	0	0	0	0	0	0	0	0	0	0	0	0	0	0	0	0	0	0	0	0	0	0	0	0	0	0	0	0	0
NODE_4799_length_20319_cov_1.960380_19	d__Bacteria;p__Patescibacteria;c__Paceibacteria;o__UBA6257;f__Jorgensenbacteraceae;g__;s__	0	0	0	0	0	0	0	0	0	0	0	0	0	0	0	0	0	0	0	0	0	0	0	0	0	0	0	0	0	0	0	0	0	0	0	0	0	0	0	0	0	0	0	0	0	0	0	0
NODE_4800_length_10668_cov_1.325681_14	d__Bacteria;p__Elusimicrobiota;c__Elusimicrobia;o__Elusimicrobiales;f__UBA9959;g__;s__	0	0	0	0	0	0	0	0	0	0	0	0	0	0	0	0	0	0	0	0	0.0024362	0.000507467	0.0025023	0.000775089	0.00396387	0	0.0014438	0	0	0	0	0	0	0	0	0	0	0	0	0	0	0	0.000258599	0.000242667	0	0	0	0
NODE_4800_length_20316_cov_2.446877_32	d__Bacteria;p__Methylomirabilota;c__Methylomirabilia;o__Rokubacteriales;f__GWA2-73-35;g__;s__	0	0	0.000188511	0	0	0	0	0	0	0	0	0	0	0	0	0	0	0	0	0	0	0	0	0	0	0	0	0	0	0	0	0	0	0	0	0	0	0	0	0	0	0	0.000107852	0	0	0.000578472	0	0
NODE_480_length_42755_cov_18.076945_51	d__Bacteria;p__Chloroflexota;c__Dehalococcoidia;o__UBA2991;f__UBA2991;g__;s__	0.0110378	0.00520546	0.000189388	0	0	0	0	0	0	0	0	0	0	0	0	0	0	0	0	0	0	0	0	0	0	0	0	0	0	0	0	0	0	0	0	0	0	0	0	0	0	0	0.000304728	0.000346169	0.000409984	0.00190375	0	0
NODE_4826_length_11630_cov_41.997479_16	d__Archaea;p__Crenarchaeota;c__Bathyarchaeia;o__B26-1;f__UBA233;g__;s__	0	0	0	0	0	0	0.000820991	0	0.000545271	0	0	0	0	0	0	0	0	0	0	0	0	0	0.000161883	0	0.000149763	0	0	0	0	0	0	0	0	0	0	0	0	0	0	0	0	0	0	0	0	0.000888784	0	0.0214455
NODE_48386_length_4459_cov_1.722068_9	d__Bacteria;p__Proteobacteria;c__Gammaproteobacteria;o__Betaproteobacteriales;f__SG8-39;g__RBG-16-66-20;s__	0	0	0	0	0	0	0	0	0	0	0	0	0	0	0	0	0	0	0	0	0	0	0	0	0	0	0	0	0	0	0	0	0	0	0	0	0	0	0	0	0	0	0	0	0	0	0	0
NODE_4842_length_11387_cov_2.173712_12	d__Archaea;p__Crenarchaeota;c__Bathyarchaeia;o__40CM-2-53-6;f__;g__;s__	0	0	0	0	0	0	0	0	0	0	0	0	0	0	0	0	0	0	0	0	0	0.000400857	0.00166802	0.00114446	0	0	0	0	0	0	0	0	0	0	0	0	0	0	0	0	0	0	0	0	0	0.000543366	0	0
NODE_4849_length_12140_cov_1.560643_17	d__Bacteria;p__Chloroflexota;c__Anaerolineae;o__;f__;g__;s__	0	0	0	0	0	0	0	0	0	0	0	0	0	0	0	0	0	0	0	0	0.00127259	0.00120021	0.000344054	0	0	0	0	0	0	0	0	0	0	0	0	0	0	0	0	0	0	0	0	0	0	0.000146614	0	0
NODE_484_length_48463_cov_1.576651_49	d__Bacteria;p__Thermotogota;c__Thermotogae;o__Thermotogales;f__Fervidobacteriaceae;g__Fervidobacterium_A;s__	0	0	0	0	0	0	0	0	0	0	0	0	0	0	0	0	0	0	0	0	0	0	0	0	0	0	0	0	0	0	0	0	0	0	0	0	0	0	0	0	0	0	0	0	0	0.000253142	0	0.0014384
NODE_4851_length_21740_cov_2.559386_30	d__Bacteria;p__WOR-3;c__32-111;o__32-111;f__32-111;g__32-111;s__	0	0	0.00023952	0	0	0	0	0	0	0	0	0	0	0	0	0	0	0	0	0	0	0	0	0	0	0	0	0	0	0	0	0	0	0	0	0	0	0	0	0	0	0	0	0	0	0	0	0
NODE_485_length_29251_cov_304.721913_36	d__Bacteria;p__Desulfobacterota;c__Thermodesulfobacteria;o__Thermodesulfobacteriales;f__Thermodesulfobacteriaceae;g__;s__	0	0	0	0.0502888	0.000749547	0	0	0	0	0	0.000229173	0	0	0	0.000175763	0	0.000380665	0	0	0	0	0.000100051	0	0	0	0	0	0.000188735	0.000202074	0	0	0	0	0	0	0.0587111	0.0621059	0.109208	0.00724408	0.0558492	0.109314	0.000978167	0	0	0	0	0	0
NODE_4860_length_18397_cov_2.686426_11	d__Bacteria;p__Planctomycetota;c__Planctomycetes;o__Gemmatales;f__Gemmataceae;g__;s__	0.00140428	0.000559715	0.000100955	0	0	0	0	0	0	0	0	0	0	0	0	0	0	0	0	0	0	0	0	0	0	0	0	0	0	0	0	0	0	0	0	0	0	0	0	0	0	0	0.0014191	0	0	0.000271902	0	0
NODE_4876_length_16519_cov_4.703880_24	d__Bacteria;p__Chloroflexota;c__Anaerolineae;o__Anaerolineales;f__envOPS12;g__UBA12294;s__	0	0	0	0	0	0	0	0	0	0	0	0	0	0	0	0	0	0	0	0	0	0	0	0	0	0	0	0	0	0	0	0	0	0	0	0	0	0	0	0	0	0	0	0	0	0	0	0
NODE_492_length_91201_cov_5.73001_50	d__Bacteria;p__Patescibacteria;c__ABY1;o__XYB2-FULL-38-15;f__XYB2-FULL-38-15;g__;s__	0	0	0	0	0	0	0	0	0	0	0	0	0	0	0	0	0	0	0	0	0	0	0	0	0	0	0	0	0	0	0	0	0	0	0	0	0	0	0	0	0	0	0	0	0	0.000216528	0	0
NODE_4932_length_18243_cov_36.508170_8	d__Bacteria;p__Chloroflexota;c__Anaerolineae;o__CG2-30-64-16;f__CG2-30-64-16;g__;s__	0	0	0.000757816	0.000156124	0	0	0	0	0	0	0	0	0	0	0	0	0	0	0	0	0	0	0	0	0	0	0	0	0	0	0	0	0	0	0	0	0	0	0	0	0	0	0	0	0.000387427	0.000776515	0	0
NODE_495_length_55299_cov_18.748332_35	d__Archaea;p__Crenarchaeota;c__Nitrososphaeria;o__ex4484-205;f__;g__;s__	0	0	0.000134829	0	0	0	0	0	0	0	0	0	0	0	0	0	0	0	0	0.00592276	0.0152911	0.00698344	0.0142787	0.0137075	0	0	0.00754063	0	0	0	0	0	0	0	0	0	0	0	0	0	0	0	0	0	0	0.00366127	0.000116415	0
NODE_4972_length_13907_cov_1.971045_20	d__Bacteria;p__Chloroflexota;c__Anaerolineae;o__;f__;g__;s__	0	0	0	0	0	0	0	0	0	0	0	0	0	0	0	0	0	0	0	0	0.000898744	0.000380586	0.000579644	0.00107711	0	0	0	0	0	0	0	0	0	0	0	0	0	0	0	0	0	0	0.000235896	0	0	0.000976861	0	0
NODE_499_length_64520_cov_2.359496_63	d__Bacteria;p__Patescibacteria;c__Microgenomatia;o__Roizmanbacterales;f__GWC2-37-13;g__GWC2-37-13;s__	0	0	0.000190153	0	0	0	0	0	0	0	0	0	0	0	0	0	0	0	0.000466837	0.00278068	0	0	0	0	0	0	0	0	0	0	0	0	0	0	0	0	0	0	0	0	0	0	0.00148208	0	0.000846146	0.001465	0	0
NODE_4_length_1166755_cov_22.773342_608	d__Bacteria;p__Verrucomicrobiota;c__Verrucomicrobiae;o__Pedosphaerales;f__Pedosphaeraceae;g__;s__	0	0	0.000276314	0	0	0	0	0	0	0	0	0	0	0	0	0	0	0	0	0	0	0	0	0	0	0	0	0	0	0	0	0	0	0	0	0	0	0	0	0	0	0	0.00013839	0	0.000160753	0.00132822	0	0
NODE_4_length_291680_cov_7.10715_149	d__Bacteria;p__Proteobacteria;c__Alphaproteobacteria;o__Acetobacterales;f__Acetobacteraceae;g__Acidicaldus;s__	0	0	0	0	0.000210614	0	0	0	0.00126378	0.00287509	0.000619397	0.00245828	0.00179652	0.00698865	0	0	0.000621367	0.000902364	0	0	0	0	0	0	0	0.00262519	0	0	0	0.000204028	0.000573938	0.000100089	0.000193416	0.000456494	0.000529035	0	0	0	0	0	0	0	0	0	0	0	0	0
NODE_4_length_589411_cov_8.647715_103	d__Archaea;p__Crenarchaeota;c__Thermoprotei;o__Desulfurococcales;f__Fervidicoccaceae;g__;s__	0	0	0	0	0.000197015	0.000113216	0	0	0	0	0	0	0	0	0	0	0	0	0	0	0	0	0	0	0.000293586	0	0	0.00271269	0.00138695	0.00554124	0	0	0	0	0	0	0	0	0	0	0	0	0	0	0	0	0	0.000233537
NODE_4_length_943634_cov_27.8989_854	d__Bacteria;p__Bacteroidota;c__Kryptonia;o__Kryptoniales;f__Kryptoniaceae;g__Chrysopegis;s__Chrysopegis kryptomonas	0	0	0	0	0	0	0	0	0	0	0	0	0	0	0	0	0	0	0	0	0	0	0	0	0.0160822	0	0	0	0	0	0	0	0	0	0	0	0	0	0	0	0	0	0	0	0	0	0	0.000778967
NODE_5031_length_12911_cov_1.778160_9	d__Bacteria;p__Gemmatimonadota;c__Gemmatimonadetes;o__SG8-23;f__;g__;s__	0.00016999	0.00177554	0.000275112	0	0	0	0	0	0	0	0	0	0	0	0	0	0	0	0	0	0	0	0	0	0	0	0	0	0	0	0	0	0	0	0	0	0	0	0	0	0	0	0.000552517	0	0.0019093	0	0	0
NODE_5032_length_17662_cov_1.139607_27	d__Bacteria;p__Desulfobacterota;c__BSN033;o__SM23-61;f__SM23-61;g__;s__	0	0	0	0	0	0	0	0	0	0	0	0	0	0	0	0	0	0	0	0	0	0	0	0	0	0	0	0	0	0	0	0	0	0	0	0	0	0	0	0	0	0	0	0	0	0.0063448	0	0
NODE_504_length_62125_cov_2.274170_72	d__Bacteria;p__Chloroflexota;c__Dehalococcoidia;o__UBA2991;f__UBA2991;g__;s__	0	0	0.00012633	0	0	0	0	0	0	0	0	0	0	0	0	0	0	0	0	0	0	0	0	0	0	0	0	0	0	0	0	0	0	0	0	0	0	0	0	0	0	0	0	0	0	0.00015218	0	0
NODE_5060_length_22776_cov_3.72961_9	d__Bacteria;p__Chloroflexota;c__Anaerolineae;o__SBR1031;f__UBA2029;g__UBA2029;s__GCA_002332795.1	0	0	0.000216204	0	0	0	0	0	0	0	0	0	0	0	0.00240226	0	0	0	0.00408533	0.00250126	0.000430475	0.000282262	0	0	0	0	0	0	0	0	0	0	0	0	0	0	0	0	0	0	0	0	0	0	0	0.000353123	0	0
NODE_509_length_89828_cov_19.827337_39	d__Bacteria;p__Proteobacteria;c__Alphaproteobacteria;o__Geminicoccales;f__Geminicoccaceae;g__;s__	0.02018	0.0107939	0.00804698	0	0	0	0	0	0	0	0	0	0	0	0	0	0	0	0	0	0	0	0	0	0	0	0	0	0	0	0	0	0	0	0	0	0	0	0	0	0	0	0.0117544	0.00534057	0.00399584	0.00835251	0	0
NODE_5104_length_12159_cov_1.152842_21	d__Bacteria;p__Actinobacteriota;c__RBG-13-55-18;o__RBG-13-55-18;f__;g__;s__	0	0	0	0	0	0	0	0	0	0	0	0	0	0	0.000123313	0	0	0	0.000104606	0.000338862	0.00015427	0.00045029	0	0	0	0	0	0	0	0	0	0	0	0	0	0	0	0	0	0	0	0	0	0	0	0.000209868	0	0
NODE_5116_length_16396_cov_19.296576_26	d__Bacteria;p__Deinococcota;c__Deinococci;o__Deinococcales;f__Thermaceae;g__Thermus;s__Thermus tengchongensis	0.124829	0.0559337	0.010416	0.00805715	0	0	0	0	0	0	0	0	0	0	0.0239278	0	0.000579692	0	0.0348528	0.0226386	0.000384752	0	0	0	0.0523056	0	0	0	0.000369689	0	0	0	0	0	0	0.0200077	0.0282879	0.0136099	0.101835	0.0178182	0.00927502	0.000594721	0.011795	0.116229	0.010107	0.0165411	0.000113505	0.0131153
NODE_5119_length_9489_cov_16.133198_9	d__Bacteria;p__UBP7;c__;o__;f__;g__;s__	0	0	0	0	0.00304851	0	0	0	0.000185641	0	0	0	0	0	0.00099544	0	0	0	0.00051155	0.00572599	0.00543774	0.00424706	0.00268205	0.00350867	0.000913979	0	0.00719771	0	0.000184529	0	0	0	0	0	0	0	0	0	0	0	0	0	0	0	0	0.00447507	0	0
NODE_51326_length_4928_cov_20.418038_3	d__Bacteria;p__Desulfobacterota;c__BSN033;o__BSN033;f__UBA1163;g__;s__	0	0	0.000220119	0	0	0	0	0	0	0	0	0	0	0	0	0	0	0	0	0	0	0	0	0	0	0	0	0	0	0	0	0	0	0	0	0	0	0	0	0	0	0	0	0	0	0.0139871	0	0
NODE_5141_length_16273_cov_2.123_21	d__Bacteria;p__Chloroflexota;c__Chloroflexia;o__Chloroflexales;f__Herpetosiphonaceae;g__JKG1;s__	0	0	0	0	0	0	0	0	0	0	0	0	0	0	0	0	0	0	0	0	0	0	0	0	0	0	0	0	0	0	0	0	0	0	0	0	0	0	0	0	0	0	0	0	0	0	0	0
NODE_5168_length_10768_cov_3.267362_16	d__Bacteria;p__Desulfobacterota;c__Thermodesulfobacteria;o__Thermodesulfobacteriales;f__Thermodesulfobacteriaceae;g__;s__	0.000529917	0	0	0	0	0	0	0	0	0	0	0	0	0	0	0	0	0	0	0	0	0	0	0	0	0	0	0	0	0	0	0	0	0	0	0	0	0	0	0	0	0	0	0	0	0.00308361	0	0.00447082
NODE_51791_length_6436_cov_0.924711_4	d__Bacteria;p__Armatimonadota;c__Chthonomonadetes;o__Chthonomonadales;f__;g__;s__	0	0	0	0	0	0	0	0	0	0	0	0	0	0	0	0	0	0	0	0	0	0	0	0	0	0	0	0	0	0	0	0	0	0	0	0	0	0	0	0	0	0	0	0	0	0	0	0
NODE_5190_length_17723_cov_1.415947_3	d__Bacteria;p__Bacteroidota;c__Bacteroidia;o__;f__;g__;s__	0	0.000334381	0.000162226	0	0	0	0	0	0	0	0	0	0	0	0	0	0	0	0	0	0	0	0	0	0	0	0	0	0	0	0	0	0	0	0	0	0	0	0	0	0	0	0	0	0.000120887	0	0	0
NODE_520_length_26872_cov_3.037988_21	d__Archaea;p__Crenarchaeota;c__Thermoprotei;o__Desulfurococcales;f__Ignisphaeraceae;g__;s__	0	0	0	0	0	0	0	0	0	0	0	0	0	0	0	0	0	0	0	0	0	0	0	0	0	0	0	0	0	0	0	0	0	0	0	0	0	0	0	0	0	0	0	0	0	0	0	0.000561947
NODE_520_length_68439_cov_57.819461_55	d__Bacteria;p__Bipolaricaulota;c__Bipolaricaulia;o__RBG-16-55-9;f__;g__;s__	0	0.000294804	0.0083233	0	0	0.000119859	0.000134766	0	0	0	0	0	0	0	0	0	0	0	0	0	0	0	0	0	0	0	0	0	0	0.000112035	0	0	0	0	0	0	0	0	0.000141674	0	0	0	0.0248872	0	0.00576823	0.00277801	0	0
NODE_52110_length_6409_cov_1.010984_10	d__Bacteria;p__Firmicutes_H;c__CSP1-3;o__CSP1-3;f__RBG-16-67-12;g__RBG-16-67-12;s__	0	0	0	0	0	0	0	0	0	0	0	0	0	0	0	0	0	0	0	0	0	0	0	0	0	0	0	0	0	0	0	0	0	0	0	0	0	0	0	0	0	0	0	0	0	0.000206624	0	0
NODE_52784_length_2745_cov_0.781131_2	d__Bacteria;p__Proteobacteria;c__Gammaproteobacteria;o__Betaproteobacteriales;f__Burkholderiaceae;g__GJ-E10;s__	0.000204727	0.0006759	0.000139208	0	0	0	0	0	0	0	0	0	0	0	0	0	0	0	0	0	0	0	0	0	0	0	0	0	0	0	0	0	0	0	0	0.000224057	0	0.000123609	0	0	0	0	0	0	0.0008953	0.000567477	0	0
NODE_527_length_61754_cov_2.971701_22	d__Bacteria;p__Armatimonadota;c__Fimbriimonadia;o__Fimbriimonadales;f__;g__;s__	0	0	0.00038025	0	0	0	0	0	0	0	0	0	0	0	0	0	0	0	0	0	0	0	0	0	0	0	0	0	0	0	0	0	0	0	0	0	0	0	0	0	0	0	0	0	0	0.00211561	0	0
NODE_529_length_24665_cov_2.43908_12	d__Archaea;p__Thermoplasmatota;c__Thermoplasmata;o__Thermoplasmatales;f__I-plasma;g__I-plasma;s__	0.000170345	0.000268008	0.000335724	0	0.0085666	0.000324469	0.000527188	0.00877278	0.0646047	0.204519	0.164093	0.214543	0.176667	0.187019	0	0	0.00178159	0.000262739	0	0	0.0141194	0.0283003	0.0375792	0.0528343	0	0.430451	0.0448754	0	0.0001029	0.0003968	0.238052	0.118512	0.286724	0.438907	0.167571	0	0	0	0	0	0	0	0	0	0	0	0	0.000291471
NODE_5306_length_17500_cov_1.681690_10	d__Bacteria;p__Acidobacteriota;c__UBA4820;o__UBA4820;f__UBA4820;g__;s__	0	0	0.000115787	0	0	0	0	0	0	0	0	0	0	0	0.00247215	0	0	0	0.00191925	0.00459073	0.000322862	0.00254551	0	0.000139177	0	0	0	0	0	0	0	0	0	0	0	0	0	0	0	0	0	0	0	0	0.000143231	0	0	0
NODE_533_length_85721_cov_8.16289_74	d__Bacteria;p__Spirochaetota;c__Brevinematia;o__Brevinematales;f__;g__;s__	0	0	0	0	0	0	0	0	0	0	0	0	0	0	0	0	0	0	0.000101456	0	0	0	0	0	0	0	0	0	0	0	0	0	0	0	0	0	0	0	0	0	0	0	0	0	0	0	0	0
NODE_5343_length_18547_cov_2.343865_8	d__Bacteria;p__Methylomirabilota;c__Methylomirabilia;o__Methylomirabilales;f__;g__;s__	0	0	0	0	0	0	0	0	0	0	0	0	0	0	0	0	0	0	0	0	0	0	0	0	0	0	0	0	0	0	0	0	0	0	0	0	0	0	0	0	0	0	0	0	0	0	0	0
NODE_5351_length_5200_cov_0.642815_10	d__Bacteria;p__Caldatribacteriota;c__Caldatribacteriia;o__Caldatribacteriales;f__Caldatribacteriaceae;g__Caldatribacterium;s__	0.00242499	0.000114719	0	0.000334621	0.00236592	0.000104281	0	0	0.000342171	0	0	0	0	0	0.000410096	0	0	0	0.000482886	0	0.00113724	0.00043919	0.000118114	0.000526464	0.00184318	0	0.0020538	0	0	0	0	0	0	0	0	0.000511629	0.000154146	0.000249902	0.00457565	0.0013903	0.000360515	0	0	0.00149558	0	0.00166909	0	0.00307965
NODE_5353_length_11256_cov_18.8087_9	d__Bacteria;p__Proteobacteria;c__Gammaproteobacteria;o__Betaproteobacteriales;f__Burkholderiaceae;g__Tepidimonas;s__	0.000645952	0	0.00281793	0.00867107	0.000164726	0	0	0	0	0	0	0	0	0	0	0	0	0	0	0	0	0	0	0	0	0	0	0	0	0	0	0	0	0	0	0	0	0	0	0	0	0	0	0	0.000233848	0	0.000141881	0
NODE_535_length_62933_cov_1.425692_50	d__Bacteria;p__WOR-3;c__WOR-3;o__UBA2258;f__;g__;s__	0	0	0	0	0	0	0	0	0	0	0	0	0	0	0	0	0	0	0	0	0	0	0	0	0	0	0	0	0	0	0	0	0	0	0	0	0	0	0	0	0	0	0	0	0	0.000221683	0	0
NODE_5370_length_19491_cov_3.242357_16	d__Bacteria;p__Bacteroidota;c__Bacteroidia;o__Cytophagales;f__Thermonemataceae;g__Raineya;s__	0	0.000378437	0.00160552	0	0	0	0	0	0	0	0	0	0	0	0	0	0	0	0	0	0	0	0	0	0	0	0	0	0	0	0	0	0	0	0	0	0	0	0	0	0	0	0	0	0.000494593	0.00237542	0	0
NODE_5384_length_18739_cov_2.620245_6	d__Bacteria;p__Planctomycetota;c__Phycisphaerae;o__UBA1845;f__;g__;s__	0	0	0	0	0	0	0	0	0	0	0	0	0	0	0	0	0	0	0	0	0	0	0	0	0	0	0	0	0	0	0	0	0	0	0	0	0	0	0	0	0	0	0	0	0	0	0	0
NODE_54093_length_3545_cov_1.596255_2	d__Bacteria;p__Thermotogota;c__Thermotogae;o__Thermotogales;f__Fervidobacteriaceae;g__Fervidobacterium;s__	0	0	0.000232677	0.00141631	0	0	0	0	0	0	0	0	0	0	0	0	0	0	0	0	0	0	0	0	0	0	0	0	0	0	0	0	0	0	0	0	0	0	0	0	0	0	0.00191892	0.0032878	0.00167954	0.00401064	0	0
NODE_547_length_30521_cov_31.611075_3	d__Archaea;p__Crenarchaeota;c__Thermoprotei;o__Thermofilales;f__Thermofilaceae;g__;s__	0.00681005	0.000156356	0	0.000780619	0	0.00413078	0.00914249	0	0.00162854	0	0	0	0	0	0	0	0	0	0.000205757	0	0	0	0	0	0.00299847	0	0.000529468	0.0442541	0.066155	0.0246914	0	0	0	0	0	0	0	0	0	0	0	0	0	0	0	0	0	0.00149762
NODE_547_length_42898_cov_26.860700_25	d__Bacteria;p__Armatimonadota;c__Fimbriimonadia;o__OS-L;f__GBS-DC;g__GBS-DC;s__	0.000535907	0.00425658	0.0055715	0.000382449	0	0	0	0	0	0	0	0	0	0	0	0	0	0	0	0	0	0	0	0	0	0	0	0	0	0	0	0	0	0	0	0.000430559	0.000399899	0	0.00254237	0.000524374	0.000285258	0	0.0452607	0	0.0213371	0.000396974	0	0
NODE_54959_length_4704_cov_0.605855_4	d__Archaea;p__Crenarchaeota;c__Bathyarchaeia;o__40CM-2-53-6;f__RBG-13-38-9;g__;s__	0	0	0	0	0	0	0	0	0	0	0	0	0	0	0	0	0	0	0	0.000504976	0.000566091	0.000339324	0.000559714	0.000168074	0	0	0	0	0	0	0	0	0	0	0	0	0	0	0	0	0	0	0	0	0	0.000398475	0	0
NODE_5507_length_14579_cov_1.142472_20	d__Bacteria;p__Actinobacteriota;c__Acidimicrobiia;o__IMCC26256;f__;g__;s__	0.000628509	0.00092923	0.000106802	0	0	0	0	0	0	0	0	0	0	0	0	0	0	0	0	0	0	0	0	0	0	0	0	0	0	0	0	0	0	0	0	0.000174383	0	0	0.000150632	0.00040677	0.000231286	0	0	0	0.000321542	0	0	0
NODE_5509_length_7468_cov_8.525269_15	d__Bacteria;p__Acidobacteriota;c__Acidobacteriae;o__Solibacterales;f__Solibacteraceae;g__;s__	0	0	0.00199476	0	0	0	0	0	0	0	0	0	0	0	0	0	0	0	0	0	0	0	0	0	0	0	0	0	0	0	0	0	0	0	0	0	0	0	0	0	0	0	0.000215271	0	0.000720948	0.0026041	0	0
NODE_5528_length_12943_cov_2.688358_18	d__Bacteria;p__Desulfobacterota_B;c__Syntrophorhabdia;o__;f__;g__;s__	0	0	0	0	0	0	0	0	0	0	0	0	0	0	0	0	0	0	0	0	0	0	0	0	0	0	0	0	0	0	0	0	0	0	0	0	0	0	0	0	0	0	0	0	0	0	0	0
NODE_55379_length_4680_cov_2.050955_5	d__Bacteria;p__Armatimonadota;c__Chthonomonadetes;o__Chthonomonadales;f__;g__;s__	0	0	0.000146608	0	0	0	0	0	0	0	0	0	0	0	0	0	0	0	0	0.00508018	0.000386352	0	0	0	0	0	0	0	0	0	0	0	0	0	0	0	0	0	0	0	0	0	0	0	0	0.00237148	0	0
NODE_5548_length_12900_cov_1.048227_21	d__Bacteria;p__Armatimonadota;c__Chthonomonadetes;o__Chthonomonadales;f__;g__;s__	0	0	0	0	0	0	0	0	0	0	0	0	0	0	0	0	0	0	0	0	0	0	0	0	0	0	0	0	0	0	0	0	0	0	0	0	0	0	0	0	0	0	0	0	0	0.00139426	0	0
NODE_5561_length_11384_cov_4.689615_6	d__Bacteria;p__Chloroflexota;c__Anaerolineae;o__UBA4142;f__UBA4142;g__UBA4142;s__	0	0	0	0	0	0	0	0	0	0	0	0	0	0	0	0	0	0	0	0.00484718	0.00241587	0.00664844	0.00124905	0.00286871	0	0	0.00015019	0	0	0	0	0	0	0	0	0	0	0	0	0	0	0	0	0	0	0	0	0
NODE_5566_length_10302_cov_9.564816_8	d__Archaea;p__Crenarchaeota;c__Nitrososphaeria;o__Nitrososphaerales;f__;g__;s__	0	0	0	0	0	0	0	0	0	0	0	0	0	0	0	0	0.000129573	0	0	0.00552823	0.00314411	0.00197314	0.00506649	0.00303351	0	0	0.00167144	0	0	0	0	0	0	0	0	0	0	0	0	0	0	0	0	0	0	0.000159103	0	0
NODE_556_length_78513_cov_1.616028_72	d__Archaea;p__Nanoarchaeota;c__Woesearchaeia;o__Pacearchaeales;f__UBA284;g__;s__	0	0	0	0	0	0	0	0	0	0	0	0	0	0	0	0	0	0	0	0	0	0	0	0	0	0	0	0	0	0	0	0	0	0	0	0	0	0	0	0	0	0	0	0	0	0.00074635	0	0
NODE_55_length_189613_cov_1.869046_9	d__Bacteria;p__UBP10;c__GR-WP33-30;o__bin18;f__bin18;g__;s__	0	0	0	0	0	0	0	0	0	0	0	0	0	0	0	0	0	0	0	0	0	0	0	0	0	0	0	0	0	0	0	0	0	0	0	0	0	0	0	0	0	0	0	0	0	0	0	0
NODE_561_length_43117_cov_1.475762_47	d__Bacteria;p__Chloroflexota;c__Anaerolineae;o__UBA1429;f__;g__;s__	0	0	0	0	0	0	0	0	0	0	0	0	0	0	0	0	0	0	0	0.000208753	0.00146024	0.000765409	0.000130404	0.000175326	0	0	0	0	0	0	0	0	0	0	0	0	0	0	0	0	0	0	0	0	0	0.000478467	0	0
NODE_56594_length_4611_cov_3.400312_9	d__Bacteria;p__Armatimonadota;c__UBA10988;o__UBA10988;f__;g__;s__	0	0	0	0	0	0	0	0	0	0	0	0	0	0	0	0	0	0	0	0	0	0	0	0	0	0	0	0	0	0	0	0	0	0	0	0	0	0	0	0	0	0	0	0	0	0.00265055	0	0
NODE_56920_length_3256_cov_1.119847_5	d__Archaea;p__Nanoarchaeota;c__Woesearchaeia;o__Pacearchaeales;f__;g__;s__	0	0	0	0	0	0	0	0	0	0	0	0	0	0	0	0	0	0	0	0	0	0	0	0	0	0	0	0	0	0	0	0	0	0	0	0	0	0	0	0	0	0	0	0	0	0	0	0
NODE_5693_length_14108_cov_4.496674_10	d__Bacteria;p__Verrucomicrobiota;c__Verrucomicrobiae;o__Chthoniobacterales;f__Terrimicrobiaceae;g__;s__	0	0	0.000342179	0	0	0	0	0	0	0	0	0	0	0	0	0	0	0	0	0	0	0	0	0	0	0	0	0	0	0	0	0	0	0	0	0	0	0	0	0	0	0	0	0	0.00429095	0.000138501	0	0
NODE_569_length_76901_cov_3.207466_27	d__Archaea;p__Crenarchaeota;c__Bathyarchaeia;o__B26-1;f__UBA233;g__;s__	0	0	0	0	0	0	0	0	0	0	0	0	0	0	0	0	0	0	0	0.00134585	0.000356705	0.000152812	0.000255786	0.000157587	0	0	0.000876723	0	0	0	0	0	0	0	0	0	0	0	0	0	0	0	0	0	0	0.00105363	0	0
NODE_5718_length_20487_cov_33.5038_9	d__Bacteria;p__Nitrospirota;c__Thermodesulfovibrionia;o__Thermodesulfovibrionales;f__Thermodesulfovibrionaceae;g__Thermodesulfovibrio;s__	0	0	0	0	0.000329023	0	0	0	0	0	0	0	0	0	0.00258131	0	0	0	0.00156988	0.0181948	0.00293969	0.00291993	0.000644935	0.00198124	0	0	0.00916534	0	0.000201711	0	0	0	0	0	0	0	0	0	0	0	0	0	0	0	0	0.000183885	0	0
NODE_573_length_43962_cov_13.794434_5	d__Archaea;p__Crenarchaeota;c__Bathyarchaeia;o__B26-1;f__;g__;s__	0	0	0	0	0	0	0.000584243	0	0	0	0	0	0	0	0	0	0	0	0	0	0.000114453	0.000210193	0.00319765	0.00133047	0	0	0	0	0	0	0	0	0	0	0	0	0	0	0	0	0	0	0	0	0	0	0	0.00258481
NODE_573_length_45344_cov_8.456731_25	d__Archaea;p__Crenarchaeota;c__Nitrososphaeria;o__Caldiarchaeales;f__Caldiarchaeaceae;g__Caldiarchaeum;s__	0	0	0	0	0	0	0	0	0	0	0	0	0	0	0	0	0	0	0	0	0	0	0	0	0	0	0	0	0	0	0	0	0	0	0	0	0	0	0	0	0	0	0	0	0	0	0	0.00323343
NODE_573_length_47377_cov_24.420296_22	d__Archaea;p__Micrarchaeota;c__Micrarchaeia;o__Micrarchaeales;f__;g__;s__	0	0	0	0	0	0	0	0	0	0	0	0	0	0	0	0	0	0	0	0.0017924	0.00605857	0.00332618	0.0302907	0.0232519	0.00508256	0	0.0160982	0	0	0	0	0	0	0	0	0	0	0	0	0	0	0	0	0	0	0	0	0
NODE_574_length_39506_cov_10.219000_5	d__Archaea;p__Crenarchaeota;c__Thermoprotei;o__Desulfurococcales;f__Desulfurococcaceae;g__Desulfurococcus;s__	0	0.000149376	0	0.000371594	0.00635372	0.0123298	0.0186691	0	0.00739779	0	0	0	0	0	0.000173409	0	0	0	0	0.000113869	0	0	0	0	0.0242108	0	0.000110765	0.236696	0.144007	0.0523295	0	0	0	0	0	0	0	0	0	0	0	0	0	0	0	0	0	0
NODE_575_length_64999_cov_25.463389_9	d__Bacteria;p__Nitrospirota;c__Thermodesulfovibrionia;o__Thermodesulfovibrionales;f__SM23-35;g__;s__	0	0	0	0	0	0	0	0	0	0	0	0	0	0	0	0	0	0	0	0.0159225	0.014545	0.00201976	0.000488538	0	0	0	0	0	0	0	0	0	0	0	0	0	0	0	0	0	0	0	0	0	0	0.000888404	0	0
NODE_578_length_43754_cov_2.640727_31	d__Bacteria;p__Thermotogota;c__Thermotogae;o__Thermotogales;f__Fervidobacteriaceae;g__Fervidobacterium;s__Fervidobacterium pennivorans_A	0	0	0	0	0	0.000620522	0	0	0	0	0	0	0	0	0	0	0	0	0	0	0	0	0	0	0.00203122	0	0	0	0	0	0	0	0	0	0	0	0	0	0	0	0	0	0	0	0	0	0	0.00104566
NODE_5820_length_18606_cov_2.042697_9	d__Bacteria;p__Deinococcota;c__Deinococci;o__Deinococcales;f__Thermaceae;g__Meiothermus;s__Meiothermus taiwanensis	0.000145843	0.000329115	0.000672872	0	0	0	0	0	0	0	0	0	0	0	0	0	0	0	0	0	0	0	0	0	0	0	0	0	0	0	0	0	0	0	0	0	0	0	0	0	0	0	0	0	0.000415849	0.00159387	0	0
NODE_58479_length_4502_cov_1.306743_4	d__Bacteria;p__Chloroflexota;c__Dehalococcoidia;o__UBA2991;f__UBA2991;g__G233;s__	0.00157577	0.016362	0.00231235	0.000456738	0.000185209	0	0	0	0	0	0	0	0	0	0.000184674	0	0	0	0	0	0	0	0	0	0	0	0	0	0	0	0	0	0	0	0	0.000103722	0	0	0	0	0	0	0.00498299	0	0.0111574	0.000878803	0	0
NODE_59153_length_3321_cov_1.474327_5	d__Bacteria;p__Bacteroidota;c__Ignavibacteria;o__Ignavibacteriales;f__Ignavibacteriaceae;g__Ignavibacterium;s__	0	0	0.00250858	0	0	0	0	0	0	0	0	0	0	0	0	0	0	0	0	0	0	0	0	0	0	0	0	0	0	0	0	0	0	0	0	0	0	0	0	0	0	0	0.000130631	0	0.00123406	0	0	0
NODE_5930_length_15743_cov_2.029969_4	d__Bacteria;p__RBG-13-66-14;c__RBG-13-66-14;o__;f__;g__;s__	0	0	0	0	0	0	0	0	0	0	0	0	0	0	0	0	0	0	0	0	0	0	0	0	0	0	0	0	0	0	0	0	0	0	0	0	0	0	0	0	0	0	0	0	0	0	0	0
NODE_5955_length_14516_cov_8.31566_9	d__Bacteria;p__Deferribacterota;c__Deferribacteres;o__Deferribacterales;f__Calditerrivibrionaceae;g__Calditerrivibrio;s__	0	0	0.000441014	0	0	0	0	0	0	0	0	0	0	0	0	0	0	0	0	0	0	0	0	0	0	0	0	0	0	0	0	0	0	0	0	0	0	0	0	0	0	0	0	0	0	0	0	0
NODE_5987_length_8547_cov_3.311045_14	d__Bacteria;p__Proteobacteria;c__Gammaproteobacteria;o__Xanthomonadales;f__UBA4656;g__;s__	0	0.00027977	0.000374588	0	0	0	0	0	0	0	0	0	0	0	0	0	0	0	0	0	0	0	0	0	0	0	0	0	0	0	0	0	0	0	0	0	0	0	0	0	0	0	0.000658682	0	0	0	0.000170969	0
NODE_599_length_57098_cov_1.353759_34	d__Bacteria;p__Chloroflexota;c__Dehalococcoidia;o__SM23-28-2;f__SM23-28-2;g__;s__	0	0	0.000136869	0	0	0	0	0	0	0	0	0	0	0	0	0	0	0	0	0	0	0	0	0	0	0	0	0	0	0	0	0	0	0	0	0	0	0	0	0	0	0	0	0.00418185	0	0.000193937	0	0.000762798
NODE_5_length_557266_cov_110.374675_184	d__Archaea;p__Crenarchaeota;c__Thermoprotei;o__Sulfolobales;f__Sulfolobaceae;g__Metallosphaera;s__GCF_000204925.1	0	0	0	0	0.113405	0.0231863	0.0510571	0.00342837	0.0420876	0.0161664	0.00256131	0.000458423	0.00151593	0.00302203	0	0.0506074	0.0387474	0.0974685	0	0	0.0003861	0.000125264	0	0	0	0.00646603	0.000366968	0.00195707	0.0122336	0.00046928	0.00064065	0.00037528	0.000690341	0.000786947	0.00543036	0	0	0	0	0	0	0	0	0	0	0	0	0
NODE_5_length_660853_cov_13.898716_394	d__Bacteria;p__Thermotogota;c__Thermotogae;o__Thermotogales;f__Thermotogaceae;g__;s__	0.00134213	0	0	0.000520298	0	0	0	0	0	0	0	0	0	0	0	0	0	0	0	0	0	0	0	0	0	0	0	0	0	0	0	0	0	0	0	0	0	0	0	0	0	0	0	0	0	0	0	0.000692429
NODE_5_length_693185_cov_6.13138_559	d__Bacteria;p__Chloroflexota;c__Anaerolineae;o__SBR1031;f__A4b;g__OLB13;s__	0	0.00202141	0.00100332	0.00198658	0	0	0	0	0	0	0	0	0	0	0	0	0	0	0	0	0	0	0	0	0	0	0	0	0	0	0	0	0	0	0	0.00023408	0	0	0.000263109	0.000494903	0.000125803	0	0	0	0	0	0	0
NODE_6012_length_14377_cov_1.70954_13	d__Bacteria;p__Planctomycetota;c__Planctomycetes;o__Pirellulales;f__Thermoguttaceae;g__;s__	0	0	0	0	0	0	0	0	0	0	0	0	0	0	0	0	0	0	0	0	0	0	0	0	0	0	0	0	0	0	0	0	0	0	0	0	0	0	0	0	0	0	0.000385051	0.00220163	0.000219741	0.00305401	0	0
NODE_606_length_63258_cov_13.414646_63	d__Bacteria;p__Chloroflexota;c__Anaerolineae;o__Anaerolineales;f__envOPS12;g__;s__	0	0	0.00613747	0	0	0	0	0	0	0	0	0	0	0	0	0	0	0	0	0	0	0	0	0	0	0	0	0	0	0	0	0	0	0	0	0	0	0	0	0	0	0	0.00879574	0	0.00076825	0.00474631	0	0
NODE_6087_length_10493_cov_1.313525_17	d__Bacteria;p__Chloroflexota;c__Chloroflexia;o__;f__;g__;s__	0	0	0	0	0	0	0	0	0	0	0	0	0	0	0	0	0	0	0	0	0	0	0	0	0	0	0	0	0	0	0	0	0	0	0	0	0	0	0	0	0	0	0	0	0	0	0	0
NODE_6088_length_3208_cov_8.89151_9	d__Bacteria;p__Thermosulfidibacterota;c__Thermosulfidibacteria;o__Thermosulfidibacterales;f__;g__;s__	0	0	0	0.000765697	0	0	0	0	0	0	0	0	0	0	0	0	0	0	0	0	0	0	0	0	0	0	0	0	0	0	0	0	0	0	0	0	0	0	0	0	0	0	0	0	0	0	0	0.00398312
NODE_60_length_300015_cov_28.548935_90	d__Archaea;p__Crenarchaeota;c__Bathyarchaeia;o__B26-1;f__UBA233;g__;s__	0	0	0	0	0	0	0	0	0	0	0	0	0	0	0	0	0	0	0	0.000109908	0.000146674	0.000161017	0.000559926	0.000521951	0	0	0.00978439	0	0	0	0	0	0	0	0	0	0	0	0	0	0	0	0	0	0	0.000256886	0	0.000942866
NODE_6120_length_11529_cov_1.447378_2	d__Bacteria;p__Planctomycetota;c__Phycisphaerae;o__Phycisphaerales;f__SM1A02;g__UBA4658;s__	0	0.00155427	0	0	0	0	0	0	0	0	0	0	0	0	0	0	0	0	0	0	0	0	0	0	0	0	0	0	0	0	0	0	0	0	0	0	0	0	0	0	0	0	0.000472585	0	0.000192691	0	0	0
NODE_6123_length_12124_cov_0.992081_10	d__Bacteria;p__WOR-3;c__EM3;o__UBA1063;f__;g__;s__	0.0151476	0.000715679	0.000180744	0	0	0	0.000141231	0	0	0	0	0	0	0	0	0	0	0	0	0	0	0	0	0	0	0	0	0	0	0	0	0	0	0	0	0	0	0	0	0	0	0	0	0.00177291	0.0001021	0.00137565	0	0.00962999
NODE_61391_length_5676_cov_0.959452_5	d__Bacteria;p__Armatimonadota;c__Chthonomonadetes;o__Chthonomonadales;f__Chthonomonadaceae;g__;s__	0	0	0	0	0	0	0	0	0	0	0	0	0	0	0	0	0	0	0	0	0	0	0	0	0	0	0	0	0	0	0	0	0	0	0	0	0	0	0	0	0.000103078	0	0.000102549	0	0.000136863	0	0	0
NODE_615_length_27278_cov_735.348606_14	d__Archaea;p__Crenarchaeota;c__Thermoprotei;o__Thermoproteales;f__Thermoproteaceae;g__Pyrobaculum;s__GCA_000016385.1	0.00385751	0.000227106	0	0	0	0.00247448	0.000283739	0	0.000112454	0	0	0	0	0.000104196	0.000261316	0	0	0	0.00014943	0.000114801	0	0	0	0	0.0142139	0	0	0.00762232	0.0319224	0.0379956	0	0	0	0	0.000113209	0	0	0	0.000288976	0	0	0	0.000105272	0	0	0	0	0.000101199
NODE_6183_length_24820_cov_1.842587_31	d__Bacteria;p__Acidobacteriota;c__Thermoanaerobaculia;o__UBA5704;f__;g__;s__	0	0	0	0	0	0	0	0	0	0	0	0	0	0	0	0	0	0	0	0	0	0	0	0	0	0	0	0	0	0	0	0	0	0	0	0	0	0	0	0	0	0	0	0	0	0	0	0
NODE_619_length_39745_cov_4.885279_30	d__Bacteria;p__Bacteroidota;c__Bacteroidia;o__Chitinophagales;f__Saprospiraceae;g__UBA2329;s__	0	0.00506978	0	0	0	0	0	0	0	0	0	0	0	0	0	0	0	0	0	0	0	0	0	0	0	0	0	0	0	0	0	0	0	0	0	0	0	0	0	0	0	0	0	0	0.000666909	0	0.00341335	0
NODE_61_length_251169_cov_112.84_9	d__Bacteria;p__Acidobacteriota;c__Blastocatellia;o__Chloracidobacteriales;f__;g__;s__	0.00197598	0.014098	0.00148962	0	0	0	0	0	0	0	0	0	0	0	0	0	0	0	0	0	0	0	0	0	0	0	0	0	0	0	0	0	0	0	0	0	0	0	0	0	0	0	0.0490969	0.0283905	0.00114301	0.00543832	0	0.000949348
NODE_6210_length_11163_cov_2.791501_9	d__Bacteria;p__Cyanobacteriota;c__Cyanobacteriia;o__Pseudophormidiales;f__Pseudophormidiaceae;g__O-77;s__	0	0.00343896	0.000199437	0	0	0	0	0	0	0	0	0	0	0	0	0	0	0	0	0	0	0	0	0	0	0	0	0	0	0	0	0	0	0	0	0.000481469	0	0.000130838	0	0.000474201	0.000174841	0	0	0	0.00030818	0	0	0
NODE_6212_length_18002_cov_55.357818_25	d__Bacteria;p__Acidobacteriota;c__Aminicenantia;o__Aminicenantales;f__UBA8522;g__;s__	0	0	0.000219113	0	0	0	0	0	0	0	0	0	0	0	0	0	0	0	0	0	0.000305488	0.00011771	0	0	0	0	0	0	0	0	0	0	0	0	0	0	0	0	0	0	0	0	0	0	0	0.04229	0	0
NODE_621_length_55612_cov_15.558403_8	d__Bacteria;p__Calescibacterota;c__Calescibacteriia;o__Calescibacteriales;f__Calescibacteriaceae;g__;s__	0.00133705	0.00232317	0.0003295	0	0	0	0	0	0	0	0	0	0	0	0	0	0	0	0	0	0	0	0	0	0	0	0	0	0	0	0	0	0	0	0	0	0	0	0	0	0	0	0.000211903	0.019196	0.000379039	0.00312001	0	0.00229015
NODE_6239_length_16785_cov_2.165986_6	d__Bacteria;p__Bacteroidota;c__UBA10030;o__UBA10030;f__UBA10030;g__;s__	0	0	0	0	0	0	0	0	0	0	0	0	0	0	0	0	0	0	0	0	0	0	0	0	0	0	0	0	0	0	0	0	0	0	0	0	0	0	0	0	0	0	0	0	0	0	0	0
NODE_624_length_15229_cov_9.684942_12	d__Archaea;p__Crenarchaeota;c__Thermoprotei;o__Desulfurococcales;f__Desulfurococcaceae;g__;s__	0	0	0	0.00115519	0	0	0	0	0	0	0	0	0	0	0	0	0	0	0	0	0	0	0	0	0	0	0	0	0	0	0	0	0	0	0	0.00656155	0.00120565	0.00677345	0.0049538	0.00747595	0.00414371	0.0105608	0	0	0	0	0	0
NODE_6297_length_19069_cov_1.02059_14	d__Archaea;p__Nanoarchaeota;c__Woesearchaeia;o__ARS49;f__GCA-2687275;g__;s__	0	0	0	0	0	0	0	0	0	0	0	0	0	0	0	0	0	0	0	0	0	0	0	0	0	0	0	0	0	0	0	0	0	0	0	0	0	0	0	0	0	0	0	0	0	0	0	0
NODE_6300_length_9662_cov_2.136340_15	d__Bacteria;p__WOR-3;c__EM3;o__UBA1063;f__UBA1063;g__;s__	0	0	0	0.000457808	0	0	0	0	0	0	0	0	0	0	0	0	0	0	0	0	0	0	0	0	0	0	0	0	0	0	0	0	0	0	0	0	0	0	0	0	0	0	0	0	0	0.00538002	0	0.00127277
NODE_63273_length_4377_cov_0.856706_5	d__Bacteria;p__Chloroflexota;c__Anaerolineae;o__SBR1031;f__A4b;g__;s__	0	0.000438344	0.000142012	0	0	0	0	0	0	0	0	0	0	0	0	0	0	0	0	0	0	0	0	0	0	0	0	0	0	0	0	0	0	0	0	0	0	0	0	0	0	0	0	0	0.000559134	0	0	0
NODE_63796_length_5517_cov_4.541373_10	d__Bacteria;p__Desulfobacterota;c__BSN033;o__BSN033;f__UBA1163;g__RBG-16-49-23;s__	0	0	0.000147822	0	0	0	0	0	0	0	0	0	0	0	0	0	0	0	0	0	0	0	0	0	0	0	0	0	0	0	0	0	0	0	0	0	0	0	0	0	0	0	0	0	0.00113127	0.00409059	0	0
NODE_63_length_113782_cov_1.931820_34	d__Bacteria;p__Actinobacteriota;c__Actinobacteria;o__Propionibacteriales;f__Nocardioidaceae;g__Aeromicrobium;s__	0.000646227	0.000397968	0	0	0	0.00321007	0.0361797	0.00446437	0.0181736	0	0	0	0.00167715	0.0048275	0	0.0129561	0	0.00721848	0	0	0	0	0.00083248	0.000717978	0	0	0	0	0	0.0119401	0	0	0	0.000314305	0.00183465	0	0	0	0.000858296	0.000796865	0	0	0	0	0	0	0	0
NODE_64109_length_3128_cov_1.002666_2	d__Bacteria;p__Actinobacteriota;c__Acidimicrobiia;o__bin76;f__;g__;s__	0.0002943	0.00125143	0	0	0	0	0	0	0	0	0	0	0	0	0	0	0	0	0	0	0	0	0	0	0	0	0	0	0	0	0	0	0	0	0	0	0	0	0	0	0	0	0	0	0.00109283	0	0	0
NODE_641_length_58879_cov_5.692930_3	d__Bacteria;p__Patescibacteria;c__Microgenomatia;o__Roizmanbacterales;f__;g__;s__	0	0	0.000454029	0	0	0	0	0	0	0	0	0	0	0	0	0	0	0	0	0	0	0	0	0	0	0	0	0	0	0	0	0	0	0	0	0	0	0	0	0	0	0	0.00200116	0	0.000210849	0.00160439	0	0
NODE_644_length_60250_cov_5.874590_60	d__Bacteria;p__Patescibacteria;c__Paceibacteria;o__UBA6257;f__UBA6257;g__;s__	0	0	0	0	0	0	0	0	0	0	0	0	0	0	0	0	0	0	0	0.0122429	0.00155823	0.000560151	0.000109363	0.000840106	0	0	0.00321373	0	0	0	0	0	0	0	0	0	0	0	0	0	0	0	0	0	0	0	0	0
NODE_645_length_68986_cov_132.762529_9	d__Bacteria;p__Acidobacteriota;c__Blastocatellia;o__Pyrinomonadales;f__Pyrinomonadaceae;g__Pyrinomonas;s__	0	0	0	0	0	0	0	0	0	0	0.000127866	0	0	0	0	0	0	0	0	0.000732028	0	0	0	0	0	0	0	0	0	0	0	0	0	0	0	0	0	0	0	0	0	0	0	0	0	0	0	0
NODE_64864_length_3247_cov_0.906090_5	d__Bacteria;p__Chloroflexota;c__Anaerolineae;o__;f__;g__;s__	0	0	0	0	0	0	0	0	0	0	0	0	0	0	0.000224014	0	0	0	0.000400693	0	0.000132212	0	0	0	0	0	0	0	0	0	0	0	0	0	0	0	0	0	0	0	0	0	0	0	0	0.00345852	0	0
NODE_6523_length_11922_cov_1.055702_13	d__Bacteria;p__Planctomycetota;c__Phycisphaerae;o__SG8-4;f__SG8-4;g__;s__	0	0	0.00112058	0	0	0	0	0	0	0	0	0	0	0	0	0	0	0	0	0	0	0	0	0	0	0	0	0	0	0	0	0	0	0	0	0	0	0	0	0	0	0	0	0	0.000578575	0	0	0
NODE_6529_length_7079_cov_1.885069_11	d__Bacteria;p__Bacteroidota;c__Rhodothermia;o__Rhodothermales;f__Rubricoccaceae;g__;s__	0	0	0	0	0	0	0	0	0	0	0	0	0	0	0	0	0	0	0	0	0	0	0	0	0	0	0	0	0	0	0	0	0	0	0	0	0	0	0.00126087	0	0	0	0	0	0	0	0	0
NODE_652_length_15550_cov_2.986514_9	d__Archaea;p__Crenarchaeota;c__Thermoprotei;o__Thermofilales;f__Thermofilaceae;g__Thermofilum;s__GCF_000813245.1	0	0	0	0.000260557	0.0124437	0.0146882	0.0142527	0	0.00704645	0	0	0	0	0	0	0	0	0	0	0.000223105	0.00500614	0.00400376	0.0207349	0.0112166	0.00367703	0	0.0254659	0.04037	0.00861842	0.00965165	0	0	0	0	0	0	0	0	0	0	0	0	0	0	0	0	0	0
NODE_6537_length_18131_cov_52.3669_29	d__Bacteria;p__Aquificota;c__Aquificae;o__Hydrogenothermales;f__Hydrogenothermaceae;g__Sulfurihydrogenibium;s__Sulfurihydrogenibium subterraneum	0	0	0	0	0	0	0	0	0	0	0	0	0	0	0.00731016	0	0	0	0.0115848	0.0373472	0	0	0	0	0.00621948	0	0	0	0	0	0	0	0	0	0	0	0	0	0	0	0	0	0	0	0	0	0	0
NODE_656_length_41935_cov_20.258850_53	d__Archaea;p__Crenarchaeota;c__Nitrososphaeria;o__Caldiarchaeales;f__;g__;s__	0	0	0	0	0	0	0	0	0	0	0	0	0	0	0	0	0	0	0	0.00167036	0.00198329	0.000944436	0.00384216	0.00317435	0	0	0.000183894	0	0	0	0	0	0	0	0	0	0	0	0	0	0	0	0	0	0	0.00122882	0.00012825	0.00902265
NODE_65_length_154068_cov_3.681040_170	d__Archaea;p__Crenarchaeota;c__Nitrososphaeria;o__Caldiarchaeales;f__Caldiarchaeaceae;g__Caldiarchaeum;s__	0.00812275	0.00649838	0.00043912	0	0	0	0	0	0	0	0	0	0	0	0	0	0	0	0	0	0	0	0	0	0	0	0	0	0	0	0	0	0	0	0	0	0	0	0	0	0	0	0.00651967	0.0303322	0.000481227	0.00250505	0	0.00193478
NODE_65_length_253730_cov_2.458082_233	d__Bacteria;p__Proteobacteria;c__Gammaproteobacteria;o__Betaproteobacteriales;f__Burkholderiaceae;g__Achromobacter;s__	0	0	0	0	0	0	0	0	0	0	0.00110128	0.000416456	0	0	0	0	0.00116397	0	0	0	0.00114277	0.000807806	0	0	0	0.000978303	0.00125681	0	0.00776403	0	0	0.00372291	0	0	0	0	0	0.000473505	0	0	0	0.0230232	0.00116141	0.000185207	0.00028619	0	0.000253524	0.00241305
NODE_6600_length_17406_cov_4.280803_12	d__Bacteria;p__Firmicutes_H;c__CSP1-3;o__;f__;g__;s__	0.00469062	0.00145897	0.000146075	0	0	0	0	0	0	0	0	0	0	0	0	0	0	0	0	0	0	0	0	0	0	0	0	0	0	0	0	0	0	0	0	0	0	0	0	0	0	0	0	0	0	0.0018976	0	0
NODE_6610_length_11004_cov_1.683920_6	d__Bacteria;p__Cyanobacteriota;c__Cyanobacteriia;o__Eurycoccales;f__Leptococcaceae;g__;s__	0	0.0015797	0.00273609	0.000789835	0	0	0	0	0	0	0	0	0	0	0	0	0	0	0	0	0	0	0	0	0	0	0	0	0	0	0	0	0	0	0	0.000235502	0.00018934	0	0.00067597	0	0.000165848	0	0	0	0.0288947	0	0	0
NODE_662_length_70366_cov_3.157761_34	d__Bacteria;p__Proteobacteria;c__Gammaproteobacteria;o__Betaproteobacteriales;f__RBG-16-58-11;g__RBG-16-58-11;s__	0	0	0.00147004	0	0	0	0	0	0	0	0	0	0	0	0	0	0	0	0	0	0	0	0	0	0	0	0	0	0	0	0	0	0	0	0	0	0	0	0	0	0	0	0	0	0.00107862	0.00019587	0	0
NODE_66375_length_3516_cov_2.295072_6	d__Bacteria;p__Bacteroidota;c__Ignavibacteria;o__Ignavibacteriales;f__Ignavibacteriaceae;g__Ignavibacterium;s__	0	0.000232464	0.00049471	0	0	0	0	0	0	0	0	0	0	0	0	0	0	0	0	0	0	0	0	0	0	0	0	0	0	0	0	0	0	0	0	0	0	0	0	0	0	0	0.000998768	0	0.00234818	0	0	0
NODE_6650_length_9212_cov_1.137369_3	d__Bacteria;p__Bacteroidota;c__Bacteroidia;o__;f__;g__;s__	0	0	0	0	0	0	0	0	0	0	0	0	0	0	0	0	0	0	0	0	0	0	0	0	0	0	0	0	0	0	0	0	0	0	0	0	0	0	0	0	0	0	0	0	0	0.00014395	0	0
NODE_66537_length_3891_cov_1.365303_1	d__Bacteria;p__Chloroflexota;c__Anaerolineae;o__Thermoflexales;f__;g__;s__	0	0	0.00771326	0	0	0	0	0	0	0	0	0	0	0	0.00286584	0	0	0	0.000999041	0	0	0	0	0	0	0	0	0	0	0	0	0	0	0	0	0	0	0	0.000239269	0.00046056	0.00015701	0	0	0	0.00244067	0	0	0
NODE_665_length_28603_cov_4.529850_22	d__Bacteria;p__Thermosulfidibacterota;c__Thermosulfidibacteria;o__Thermosulfidibacterales;f__;g__;s__	0	0	0	0	0	0.00288894	0	0	0.000298939	0	0	0	0	0	0.000295155	0	0	0	0.000192279	0.000178183	0	0	0.000187849	0	0.00171364	0	0.001707	0.0328757	0.00553985	0.00211675	0	0	0	0	0	0	0	0	0	0	0	0	0	0	0	0	0	0
NODE_667_length_40039_cov_141.410553_52	d__Archaea;p__Crenarchaeota;c__Nitrososphaeria;o__ex4484-205;f__;g__;s__	0	0	0	0	0	0	0	0	0	0	0	0	0	0.0001272	0	0	0	0	0	0	0	0	0	0	0	0	0	0	0	0	0	0	0	0	0	0	0	0	0	0	0	0	0	0	0	0	0.000125535	0.0310145
NODE_6694_length_7708_cov_7.288880_6	d__Archaea;p__Crenarchaeota;c__Bathyarchaeia;o__B26-1;f__UBA233;g__;s__	0	0	0	0	0	0	0.000780159	0	0	0	0	0	0	0	0	0	0	0	0	0.00243518	0.00154883	0.000535278	0.00423538	0.00220207	0	0	0.00263207	0	0	0	0	0	0	0	0	0	0	0	0	0	0	0	0	0	0	0.0002497	0	0.000593488
NODE_672_length_28651_cov_15.116008_8	d__Archaea;p__Crenarchaeota;c__Thermoprotei;o__;f__;g__;s__	0.000148077	0	0	0.00047217	0	0.00293768	0.00487755	0	0.00046099	0	0	0	0	0	0	0	0	0	0	0	0	0	0	0	0	0	0	0	0	0	0	0	0	0	0	0.0109527	0.000503403	0.0115666	0.0106896	0.0125726	0.000560578	0.007576	0	0	0	0	0	0
NODE_67318_length_2468_cov_4.452371_5	d__Bacteria;p__Spirochaetota;c__Leptospirae;o__Leptospirales;f__Leptospiraceae;g__;s__	0	0.000111534	0.00638982	0	0	0	0	0	0	0	0	0	0	0	0	0	0	0	0	0	0	0	0	0	0	0	0	0	0	0	0	0	0	0	0	0	0	0	0	0	0	0	0	0	0.000368486	0.00041283	0	0
NODE_674_length_55642_cov_19.986904_5	d__Archaea;p__Crenarchaeota;c__Bathyarchaeia;o__B26-1;f__UBA233;g__;s__	0	0	0	0	0	0	0	0	0	0	0	0	0	0	0	0	0	0	0	0.00043164	0	0	0	0	0	0	0	0	0	0	0	0	0	0	0	0	0	0	0	0	0	0	0	0	0	0.0125998	0	0
NODE_67_length_216229_cov_18.8617_183	d__Bacteria;p__Armatimonadota;c__Fimbriimonadia;o__Fimbriimonadales;f__Fimbriimonadaceae;g__UBA8783;s__UBA8783	0	0	0	0	0	0	0	0	0	0	0	0	0	0	0.00496614	0	0	0	0.0129982	0.00029356	0	0	0	0	0	0	0	0	0	0	0	0	0	0	0	0	0	0	0	0	0	0	0	0	0	0	0	0
NODE_683_length_34990_cov_1.771850_19	d__Bacteria;p__Patescibacteria;c__Paceibacteria;o__Paceibacterales;f__GBS-2;g__;s__	0	0	0	0	0	0	0	0	0	0	0	0	0	0	0	0	0	0	0	0	0	0	0	0	0	0	0	0	0	0	0	0	0	0	0	0	0	0	0	0	0	0	0	0	0	0.000155288	0	0.000385699
NODE_683_length_38826_cov_2.121554_46	d__Bacteria;p__Actinobacteriota;c__;o__;f__;g__;s__	0	0	0	0.000355431	0	0	0	0	0	0	0	0	0	0	0	0	0	0	0	0	0	0	0	0	0.00427861	0	0	0	0	0	0	0	0	0	0	0	0	0	0	0	0	0	0	0.00107214	0	0.00211669	0	0.00288694
NODE_6847_length_12229_cov_1.832176_17	d__Bacteria;p__Planctomycetota;c__Planctomycetes;o__Gemmatales;f__Gemmataceae;g__;s__	0.000296809	0.00057197	0	0	0	0	0	0	0	0	0	0	0	0	0	0	0	0	0	0	0	0	0	0	0	0	0	0	0	0	0	0	0	0	0	0	0	0	0.00015707	0	0	0	0.000158761	0	0.00279559	0.000255412	0	0
NODE_687_length_72045_cov_1.805445_24	d__Bacteria;p__Planctomycetota;c__Planctomycetes;o__Gemmatales;f__Gemmataceae;g__;s__	0	0	0	0	0	0	0	0	0	0	0	0	0	0	0.000519002	0	0	0	0.00126311	0	0	0	0	0	0	0	0	0	0	0	0	0	0	0	0	0	0	0	0	0	0	0	0	0	0	0	0	0
NODE_68_length_141864_cov_15.312621_112	d__Archaea;p__Crenarchaeota;c__Bathyarchaeia;o__B26-1;f__UBA233;g__;s__	0.00602392	0.000151404	0	0	0	0.00203698	0.00188439	0	0.000533735	0	0	0	0	0	0	0	0	0	0	0	0	0	0.000109508	0	0	0	0.000112056	0.0014698	0.000101037	0	0	0	0	0	0	0.00101063	0	0.000247206	0.000436423	0.000469886	0.00048457	0	0	0	0	0.00017677	0	0.00554512
NODE_691_length_18086_cov_15.8024_27	d__Bacteria;p__Chloroflexota;c__Dehalococcoidia;o__UBA2991;f__UBA2991;g__G233;s__	0	0	0	0	0	0	0	0	0	0	0	0	0	0	0.0108119	0	0	0	0.017194	0.00418464	0	0	0	0	0.000208219	0	0	0	0	0	0	0	0	0	0	0	0	0	0	0	0	0	0.0177573	0	0	0	0	0
NODE_693_length_101634_cov_7.30717_89	d__Bacteria;p__Thermotogota;c__Thermotogae;o__Mesoaciditogales;f__Mesoaciditogaceae;g__;s__	0.000148436	0.000389073	0.000264641	0	0.00483758	0.00408441	0	0.0550256	0.0707096	0.0905434	0.271927	0.145415	0.126619	0.114599	0	0	0.000653157	0.00061377	0	0.00450737	0.019265	0.0220161	0.0127311	0.0193117	0	0.0363885	0.0125882	0	0.000415427	0.000308117	0.117646	0.0458703	0.12904	0.0434004	0.0233626	0	0	0	0.000263359	0	0	0	0	0	0	0	0	0.000104139
NODE_6948_length_13362_cov_11.439063_9	d__Bacteria;p__Proteobacteria;c__Gammaproteobacteria;o__Xanthomonadales;f__;g__;s__	0.000400103	0.00834676	0.00300354	0	0	0	0	0	0	0	0	0	0	0	0	0	0	0	0	0	0	0	0	0	0	0	0	0	0	0	0	0	0	0	0	0	0	0	0	0	0	0	0.006843	0	0.00272045	0.00113328	0	0
NODE_695_length_57324_cov_5.088763_70	d__Bacteria;p__Dictyoglomota;c__Dictyoglomia;o__Dictyoglomales;f__Dictyoglomaceae;g__;s__	0	0	0	0	0.000873619	0.00148178	0.00017063	0	0.000203212	0	0	0	0	0	0	0	0	0	0	0	0	0	0.000196777	0.000159685	0.00192415	0	0.00214844	0	0	0	0	0	0	0	0	0	0	0	0	0	0	0	0	0	0	0	0	0
NODE_6982_length_5446_cov_6.739425_3	d__Bacteria;p__Actinobacteriota;c__Actinobacteria;o__Nitriliruptorales;f__Nitriliruptoraceae;g__Nitriliruptor;s__	0.000128909	0.000155203	0	0	0	0.000450607	0.00794735	0.000442179	0.00502881	0	0	0	0.000245751	0.00173628	0	0.0047255	0	0.000860904	0	0	0	0	0	0.000380357	0	0	0	0	0	0.00188079	0	0	0	0	0.000241295	0	0	0	0.00010963	0.000107776	0	0	0	0	0	0	0	0
NODE_6_length_1157276_cov_3.388120_736	d__Bacteria;p__Actinobacteriota;c__Thermoleophilia;o__RBG-16-64-13;f__RBG-16-64-13;g__;s__	0	0	0	0	0.000105544	0	0	0	0	0	0	0	0	0	0.000130057	0	0	0	0	0.000159447	0.00030499	0.000403191	0	0	0	0	0.00118132	0	0	0	0	0	0	0	0	0	0	0	0	0	0	0	0	0	0	0.000144713	0	0
NODE_6_length_623205_cov_17.264272_473	d__Bacteria;p__Patescibacteria;c__Paceibacteria;o__UBA6257;f__;g__;s__	0	0	0	0	0	0	0	0	0	0	0	0	0	0	0	0	0	0	0	0	0	0	0	0	0	0	0	0	0	0	0	0	0	0	0	0	0	0	0	0	0	0	0.000496431	0.000633689	0	0	0	0
NODE_70002_length_3959_cov_3.556106_9	d__Bacteria;p__WOR-3;c__WOR-3;o__UBA2258;f__;g__;s__	0	0	0	0	0	0	0	0	0	0	0	0	0	0	0	0	0	0	0	0	0	0	0	0	0	0	0	0	0	0	0	0	0	0	0	0	0	0	0	0	0	0	0	0	0	0.00278406	0	0
NODE_70185_length_3217_cov_2.698706_6	d__Archaea;p__Crenarchaeota;c__Nitrososphaeria;o__Nitrososphaerales;f__UBA213;g__;s__	0.00409899	0.0099361	0.0015776	0	0	0	0	0	0	0	0	0	0	0	0	0	0	0	0	0	0	0	0	0	0	0	0	0	0	0	0	0	0	0	0	0	0	0	0	0	0	0	0.00162564	0.0312549	0.000601559	0.0305507	0	0.00686027
NODE_7022_length_7949_cov_0.935950_16	d__Archaea;p__Thermoplasmatota;c__Thermoplasmata_A;o__;f__;g__;s__	0	0	0	0	0	0	0	0	0	0	0	0	0	0	0	0	0	0	0	0	0.000397178	0.000465897	0.000742915	0.000510562	0	0	0	0	0	0	0	0	0	0	0	0	0	0	0	0	0	0	0	0	0	0	0	0
NODE_70340_length_2920_cov_0.944504_4	d__Bacteria;p__Planctomycetota;c__Planctomycetes;o__Gemmatales;f__;g__;s__	0	0	0	0	0	0	0	0	0	0	0	0	0	0	0	0	0	0	0	0	0	0	0	0	0	0	0	0	0	0	0	0	0	0	0	0	0	0	0	0	0	0	0	0	0.000758947	0	0	0
NODE_704_length_39024_cov_1.382960_29	d__Bacteria;p__Elusimicrobiota;c__Endomicrobia;o__;f__;g__;s__	0	0	0	0	0	0	0	0	0	0	0	0	0	0	0	0	0	0	0	0	0	0	0	0	0	0	0	0	0	0	0	0	0	0	0	0	0	0	0	0	0	0	0	0	0	0	0	0.00106947
NODE_7058_length_14798_cov_1.415786_6	d__Bacteria;p__Nitrospirota;c__Thermodesulfovibrionia;o__Thermodesulfovibrionales;f__;g__;s__	0	0	0.000631666	0	0	0	0	0	0	0	0	0	0	0	0	0	0	0	0	0	0	0	0	0	0	0	0	0	0	0	0	0	0	0	0	0	0	0	0	0	0	0	0	0	0.00054948	0.00030267	0	0
NODE_706_length_74862_cov_2.93059_62	d__Bacteria;p__Planctomycetota;c__Brocadiae;o__;f__;g__;s__	0	0	0	0	0	0	0	0	0	0	0	0	0	0	0	0	0	0	0	0	0	0	0	0	0	0	0	0	0	0	0	0	0	0	0	0	0	0	0	0	0	0	0.000351616	0	0	0	0	0
NODE_7083_length_15413_cov_1.041018_27	d__Bacteria;p__Actinobacteriota;c__Thermoleophilia;o__20CM-4-69-9;f__20CM-4-69-9;g__;s__	0	0	0	0	0	0	0	0	0	0	0	0	0	0	0	0	0	0	0	0	0	0	0	0	0	0	0	0	0	0	0	0	0	0	0	0	0	0	0	0	0	0	0	0	0	0.000128993	0	0
NODE_7130_length_16626_cov_1.55391_25	d__Bacteria;p__Desulfobacterota;c__Desulfobaccia;o__Desulfobaccales;f__0-14-0-80-60-11;g__;s__	0	0	0	0	0	0	0	0	0	0	0	0	0	0	0	0	0	0	0	0.00105538	0.00168127	0.000104078	0	0	0	0	0	0	0	0	0	0	0	0	0	0	0	0	0	0	0	0	0	0	0	0	0	0
NODE_713_length_54516_cov_27.245380_9	d__Bacteria;p__Desulfobacterota;c__Desulfobaccia;o__Desulfobaccales;f__0-14-0-80-60-11;g__;s__	0	0	0	0	0	0	0	0	0	0	0	0	0	0	0	0	0	0	0	0.00102158	0.0147997	0.0104599	0.00167519	0.00304863	0	0	0.00903212	0	0	0	0	0	0	0	0	0	0	0	0	0	0	0	0	0	0	0.00024294	0	0
NODE_721_length_14228_cov_1.887809_9	d__Bacteria;p__Proteobacteria;c__Gammaproteobacteria;o__Pseudomonadales;f__Alcanivoracaceae;g__Alcanivorax_A;s__	0.00025336	0.000181849	0	0	0	0.00155821	0.00358068	0.00201751	0.0017267	0	0	0	0.000746302	0.00104084	0	0.0010544	0	0.00229711	0	0	0	0	0.000273441	0	0	0	0	0	0	0.00528495	0	0	0	0.00013699	0.000846893	0	0	0	0.000298304	0.000209765	0	0	0	0	0	0	0	0
NODE_72234_length_3872_cov_1.281976_7	d__Bacteria;p__Chloroflexota;c__Dehalococcoidia;o__UBA2991;f__;g__;s__	0	0	0.000201079	0	0	0	0	0	0	0	0	0	0	0	0	0	0	0	0	0	0	0	0	0	0	0	0	0	0	0	0	0	0	0	0	0	0	0	0	0	0	0	0.000953093	0	0.000124163	0.00106211	0	0
NODE_7224_length_16567_cov_1.218005_12	d__Bacteria;p__Bacteroidota;c__Bacteroidia;o__;f__;g__;s__	0	0.00451726	0.000156609	0	0	0	0	0	0	0	0	0	0	0	0	0	0	0	0	0	0	0	0	0	0	0	0	0	0	0	0	0	0	0	0	0	0	0	0	0	0	0	0.00335732	0.0125898	0.00072552	0.000688934	0	0
NODE_72544_length_3861_cov_0.778522_4	d__Bacteria;p__Desulfobacterota;c__BSN033;o__BSN033;f__UBA1163;g__;s__	0	0	0	0	0	0	0	0	0	0	0	0	0	0	0	0	0	0	0	0.000208269	0.000220912	0.000187356	0.000306623	0	0	0	0	0	0	0	0	0	0	0	0	0	0	0	0	0	0	0	0	0	0	0.000508786	0	0
NODE_730_length_48755_cov_2.724624_52	d__Archaea;p__Crenarchaeota;c__Nitrososphaeria;o__Nitrososphaerales;f__;g__;s__	0	0	0	0	0	0	0	0	0	0	0	0	0	0	0	0	0	0	0	0.00195117	0.00311908	0.00129466	0.00262317	0.00278754	0	0	0	0	0	0	0	0	0	0	0	0	0	0	0	0	0	0	0	0	0	0	0	0
NODE_7311_length_9197_cov_3.317310_9	d__Bacteria;p__Firmicutes_B;c__Desulfotomaculia;o__;f__;g__;s__	0	0	0	0	0.000541925	0	0	0	0.000111034	0	0	0	0	0	0	0	0	0	0	0.000186939	0.0020009	0.0032187	0.00207478	0.00291157	0	0	0.00345295	0	0	0	0	0	0	0	0	0	0	0	0	0	0	0	0	0	0	0	0	0
NODE_7346_length_14437_cov_1.127533_3	d__Bacteria;p__Verrucomicrobiota;c__Kiritimatiellae;o__;f__;g__;s__	0	0	0.000338681	0	0	0	0	0	0	0	0	0	0	0	0	0	0	0	0	0	0	0	0	0	0	0	0	0	0	0	0	0	0	0	0	0	0	0	0	0	0	0	0	0	0.000450093	0	0	0
NODE_7368_length_13593_cov_1.160775_14	d__Bacteria;p__Patescibacteria;c__Microgenomatia;o__Curtissbacterales;f__;g__;s__	0	0	0	0	0	0	0	0	0	0	0	0	0	0	0	0	0	0	0	0	0	0	0	0	0	0	0	0	0	0	0	0	0	0	0	0	0	0	0	0	0	0	0	0	0	0	0	0
NODE_737_length_65377_cov_1.24052_53	d__Bacteria;p__Desulfobacterota_B;c__Syntrophorhabdia;o__;f__;g__;s__	0	0	0	0	0	0	0	0	0	0	0	0	0	0	0	0	0	0	0	0	0	0	0	0	0	0	0	0	0	0	0	0	0	0	0	0	0	0	0	0	0	0	0	0	0	0	0	0
NODE_73_length_254125_cov_2.408913_39	d__Bacteria;p__Armatimonadota;c__UBA5829;o__;f__;g__;s__	0	0	0	0	0	0	0	0	0	0	0	0	0	0	0	0	0	0	0	0	0	0	0	0	0	0	0	0	0	0	0	0	0	0	0	0	0	0	0	0	0	0	0.000129299	0	0	0.000815319	0	0
NODE_741_length_73242_cov_1.44035_32	d__Bacteria;p__UBP14;c__UBA6098;o__;f__;g__;s__	0	0	0	0	0	0	0	0	0	0	0	0	0	0	0	0	0	0	0	0	0	0	0	0	0	0	0	0	0	0	0	0	0	0	0	0	0	0	0	0	0	0	0	0	0	0.000993946	0	0
NODE_7423_length_11471_cov_0.922073_22	d__Bacteria;p__Deinococcota;c__Deinococci;o__Deinococcales;f__Trueperaceae;g__Truepera_A;s__	0	0	0	0.000113822	0	0	0	0	0	0	0	0	0	0	0	0	0	0	0	0	0	0	0	0	0	0	0	0	0	0	0	0	0	0	0	0.00010059	0	0	0.00141899	0.00031848	0.000188408	0	0	0	0	0	0	0
NODE_7424_length_11470_cov_33.685886_3	d__Bacteria;p__Proteobacteria;c__Alphaproteobacteria;o__Sphingomonadales;f__Sphingomonadaceae;g__UBA6171;s__	0	0.00208864	0.000453537	0	0	0	0	0	0	0	0.000100749	0	0	0	0	0	0	0	0	0	0	0	0	0	0	0	0	0	0	0	0	0	0	0	0	0.000262112	0	0.000138353	0.000454812	0.000329217	0.000153661	0	0	0	0.00301035	0.000114474	0	0
NODE_7435_length_7295_cov_16.855469_9	d__Bacteria;p__Armatimonadota;c__Fimbriimonadia;o__OS-L;f__GBS-DC;g__GBS-DC;s__	0.0223137	0.0408101	0.00796538	0.000960628	0	0	0	0	0	0	0	0	0	0	0	0	0	0	0	0	0	0	0	0	0	0	0	0	0	0	0	0	0	0	0	0	0	0	0.000434196	0	0	0	0.0114795	0.0423275	0.0229676	0.00555198	0	0
NODE_743_length_26893_cov_1.443025_19	d__Archaea;p__Nanoarchaeota;c__Aenigmarchaeia;o__CG10238-14;f__;g__;s__	0	0	0	0	0	0	0	0	0	0	0	0	0	0	0	0	0	0	0	0.000124754	0	0	0	0	0	0	0.000154123	0	0	0	0	0	0	0	0	0	0	0	0	0	0	0	0	0	0	0	0	0.000109339
NODE_744_length_63741_cov_2.093549_70	d__Bacteria;p__Proteobacteria;c__Gammaproteobacteria;o__Betaproteobacteriales;f__SG8-41;g__SG8-41;s__	0	0	0	0	0	0	0	0	0	0	0	0	0	0	0	0	0	0	0	0	0	0	0	0	0	0	0	0	0	0	0	0	0	0	0	0	0	0	0	0	0	0	0	0	0	0	0	0
NODE_751_length_10122_cov_21.508354_20	d__Archaea;p__Crenarchaeota;c__Nitrososphaeria;o__UBA164;f__UBA164;g__;s__	0	0	0	0	0	0	0	0	0.00278601	0.0165658	0.00773545	0.0172072	0.0127555	0.0107692	0	0	0	0	0	0	0.000163517	0.00184731	0.00115796	0.00239486	0	0.0261531	0.00124971	0	0	0	0.0224991	0.0124323	0.0241095	0.0221499	0.00963904	0	0	0	0	0	0	0	0	0	0	0	0	0
NODE_7522_length_9206_cov_1.131733_6	d__Bacteria;p__Chloroflexota;c__Anaerolineae;o__SBR1031;f__UBA3940;g__;s__	0	0	0	0	0	0	0	0	0	0	0	0	0	0	0	0	0	0	0	0.000659225	0.00116338	0.00050078	0	0	0	0	0	0	0	0	0	0	0	0	0	0	0	0	0	0	0	0	0	0	0.000134096	0.000413025	0	0
NODE_7534_length_13387_cov_3.670588_8	d__Bacteria;p__WOR-3;c__WOR-3;o__UBA2258;f__;g__;s__	0	0	0	0	0	0	0	0	0	0	0	0	0	0	0	0	0	0	0	0	0	0	0	0	0	0	0	0	0	0	0	0	0	0	0	0	0	0	0	0	0	0	0	0	0	0.0041878	0	0
NODE_753_length_18774_cov_30.698772_11	d__Bacteria;p__Bacteroidota;c__Bacteroidia;o__;f__;g__;s__	0.0028164	0.00153755	0.000530431	0.000650531	0	0	0	0	0	0	0	0	0	0	0	0	0	0	0	0	0	0	0	0	0	0	0	0	0	0	0	0	0	0	0	0	0.000474352	0	0	0	0	0	0.000107108	0.00308623	0.000343925	0.000916128	0	0
NODE_7546_length_16203_cov_12.150411_13	d__Bacteria;p__Bacteroidota;c__Bacteroidia;o__Cytophagales;f__Bernardetiaceae;g__;s__	0	0	0.0255045	0	0	0	0	0	0	0	0	0	0	0	0	0	0	0	0	0	0	0	0	0	0	0	0	0	0	0	0	0	0	0	0	0	0	0	0	0	0	0	0	0	0.0174205	0.0095305	0.000104027	0
NODE_75693_length_3745_cov_1.171365_4	d__Bacteria;p__Planctomycetota;c__Planctomycetes;o__Gemmatales;f__;g__;s__	0	0	0	0	0	0	0	0	0	0	0	0	0	0	0	0	0	0	0	0	0	0	0	0	0	0	0	0	0	0	0	0	0	0	0	0	0	0	0	0	0	0	0	0	0.000258091	0.00113288	0	0
NODE_7574_length_19137_cov_3.16765_9	d__Bacteria;p__Chloroflexota;c__Anaerolineae;o__Anaerolineales;f__Anaerolineaceae;g__Thermanaerothrix;s__	0	0.00047897	0.000179693	0.000147342	0	0	0	0	0	0	0	0	0	0	0.000514769	0	0	0	0.00183961	0.00574828	0.00548559	0.00315331	0.00151551	0.00242038	0.00987894	0	0.00654514	0	0	0	0	0	0	0	0	0	0	0	0	0	0	0	0.000288076	0.00129725	0	0.00169936	0	0
NODE_757_length_34858_cov_1.925657_39	d__Bacteria;p__Chloroflexota;c__Chloroflexia;o__Chloroflexales;f__Roseiflexaceae;g__Roseiflexus;s__	0	0.000188686	0.00204433	0	0	0	0	0	0	0	0	0	0	0	0.000219043	0	0	0	0.00024693	0	0	0	0	0	0	0	0	0	0	0	0	0	0	0	0	0.00022804	0	0	0.000207147	0.000135306	0.00013402	0	0	0	0.0305215	0.00368703	0	0
NODE_75_length_125472_cov_3.252543_111	d__Bacteria;p__Proteobacteria;c__Gammaproteobacteria;o__Pseudomonadales;f__Pseudomonadaceae;g__Pseudomonas_E;s__GCA_002255865.1	0	0	0	0	0	0	0	0	0	0	0.000288386	0	0	0	0	0	0.000122727	0	0	0	0.000127917	0	0	0	0	0	0.000153551	0	0.00262754	0	0	0.000173107	0	0	0	0	0	0	0	0	0	0.00178226	0	0	0	0	0	0.000195004
NODE_760_length_36326_cov_12.426365_15	d__Bacteria;p__Chloroflexota;c__Anaerolineae;o__UBA4142;f__UBA4142;g__UBA4142;s__	0	0	0.0004831	0	0	0	0	0	0	0	0	0	0	0	0	0	0	0	0	0.0017938	0.000882832	0.00196986	0.000225606	0.000165912	0	0	0	0	0	0	0	0	0	0	0	0	0	0	0	0	0	0	0	0	0	0	0	0
NODE_7630_length_8653_cov_1.18895_12	d__Bacteria;p__Desulfobacterota;c__Desulfobaccia;o__Desulfobaccales;f__0-14-0-80-60-11;g__;s__	0	0	0.00115285	0.00051753	0	0	0	0	0	0	0	0	0	0	0	0	0	0	0	0	0	0	0	0	0	0	0	0	0	0	0	0	0	0	0	0	0	0	0	0	0	0	0	0	0.00114004	0.00148696	0	0
NODE_763_length_37483_cov_52.903202_9	d__Bacteria;p__Chloroflexota;c__Chloroflexia;o__Chloroflexales;f__Roseiflexaceae;g__Roseiflexus;s__	0	0	0.0030746	0	0	0	0	0	0	0	0	0	0	0	0	0	0	0	0	0	0	0	0	0	0	0	0	0	0	0	0	0	0	0	0	0.000265413	0.000188005	0.000221048	0.00120139	0.000400833	0.000138359	0	0.0729311	0	0.0464726	0.000303372	0	0
NODE_76612_length_2094_cov_1.210473_4	d__Bacteria;p__Bacteroidota;c__Bacteroidia;o__AKYH767;f__b-17BO;g__;s__	0.000222607	0.00152782	0.000608304	0	0	0	0	0	0	0	0	0	0	0	0	0	0	0	0	0	0	0	0	0	0	0	0	0	0	0	0	0	0	0	0	0	0	0	0	0	0	0	0.000309455	0	0.000125924	0.000387211	0	0
NODE_7698_length_11497_cov_3.343712_2	d__Bacteria;p__Armatimonadota;c__CG2-30-59-28;o__;f__;g__;s__	0	0	0	0	0	0	0	0	0	0	0	0	0	0	0	0	0	0	0	0	0	0	0	0	0	0	0	0	0	0	0	0	0	0	0	0	0	0	0	0	0	0	0	0.000518753	0	0	0	0.00675908
NODE_7699_length_16545_cov_1.17079_27	d__Bacteria;p__Desulfobacterota;c__JdFR-97;o__;f__;g__;s__	0	0	0	0	0	0	0	0	0	0	0	0	0	0	0	0	0	0	0	0	0	0	0	0	0	0	0	0	0	0	0	0	0	0	0	0	0	0	0	0	0	0	0	0	0	0.000183479	0	0
NODE_7710_length_14841_cov_1.446174_24	d__Bacteria;p__Proteobacteria;c__Alphaproteobacteria;o__Rhizobiales;f__Xanthobacteraceae;g__Rhodoplanes;s__	0	0	0	0	0	0	0	0	0	0	0	0	0	0	0	0	0	0	0	0	0	0	0	0	0	0	0	0	0	0	0	0	0	0	0	0	0	0	0	0	0	0	0	0	0	0	0	0
NODE_77782_length_3517_cov_1.074926_8	d__Archaea;p__Nanoarchaeota;c__Woesearchaeia;o__Pacearchaeales;f__;g__;s__	0	0	0	0	0	0	0	0	0	0	0	0	0	0	0	0	0	0	0	0	0	0	0	0	0	0	0	0	0	0	0	0	0	0	0	0	0	0	0	0	0	0	0	0	0	0	0	0
NODE_7790_length_14473_cov_1.191552_2	d__Bacteria;p__Armatimonadota;c__Fimbriimonadia;o__Fimbriimonadales;f__;g__;s__	0	0	0	0	0	0	0	0	0	0	0	0	0	0	0	0	0	0	0	0	0	0	0	0	0	0	0	0	0	0	0	0	0	0	0	0	0	0	0	0	0	0	0	0	0	0	0	0
NODE_77_length_343751_cov_6.38665_229	d__Bacteria;p__WOR-3;c__WOR-3;o__UBA2258;f__;g__;s__	0	0	0	0	0	0	0	0	0	0	0	0	0	0	0	0	0	0	0	0.00310204	0.000340014	0	0	0	0	0	0	0	0	0	0	0	0	0	0	0	0	0	0	0	0	0	0	0	0	0	0	0
NODE_7813_length_14449_cov_0.950635_17	d__Bacteria;p__Planctomycetota;c__Planctomycetes;o__Pirellulales;f__Pirellulaceae;g__Pirellula_A;s__	0.000225275	0.000772296	0.000137219	0	0	0	0	0	0	0	0	0	0	0	0	0	0	0	0	0	0	0	0	0	0	0	0	0	0	0	0	0	0	0	0	0	0	0	0.000155081	0	0	0	0.000117694	0	0.00269666	0.0218511	0	0
NODE_7835_length_11339_cov_5.523546_6	d__Bacteria;p__Cyanobacteriota;c__Cyanobacteriia;o__Cyanobacteriales;f__Cyanobacteriaceae;g__Cyanobacterium_A;s__	0.00166647	0.0382219	0.00949829	0.000391643	0	0	0	0	0	0	0.000130541	0	0	0	0	0	0	0.000102595	0	0	0	0	0	0	0	0	0	0	0	0	0	0	0	0	0	0.000251795	0.000283189	0	0.0014957	0.000184254	0	0	0.0486327	0.0619126	0.0049613	0.00315396	0	0
NODE_78434_length_2819_cov_0.699108_1	d__Bacteria;p__Bacteroidota;c__Bacteroidia;o__AKYH767;f__GCA-2737665;g__;s__	0	0	0.000265476	0	0	0	0	0	0	0	0	0	0	0	0	0	0	0	0	0	0	0	0	0	0	0	0	0	0	0	0	0	0	0	0	0	0	0	0	0	0	0	0.00172124	0.00340713	0	0.00157206	0	0
NODE_7929_length_13749_cov_1.746293_3	d__Bacteria;p__Bacteroidota;c__Bacteroidia;o__Flavobacteriales;f__UBA10329;g__;s__	0	0.000419076	0.000102222	0	0	0	0	0	0	0	0	0	0	0	0	0	0	0	0	0	0	0	0	0	0	0	0	0	0	0	0	0	0	0	0	0	0	0	0	0	0	0	0	0	0.00044153	0	0	0
NODE_797_length_51414_cov_1.302065_19	d__Bacteria;p__Synergistota;c__Synergistia;o__;f__;g__;s__	0	0	0.000227266	0	0	0	0	0	0	0	0	0	0	0	0	0	0	0	0	0	0	0	0	0	0	0	0	0	0	0	0	0	0	0	0	0	0.00038374	0.000238354	0.0194292	0.000130972	0	0	0.00101622	0.00275902	0.000172682	0.000675189	0	0
NODE_799_length_36647_cov_1.421139_32	d__Bacteria;p__Planctomycetota;c__Planctomycetes;o__Gemmatales;f__Gemmataceae;g__;s__	0.000108445	0.000473583	0.000165522	0.00043421	0	0	0	0	0	0	0	0	0	0	0	0	0	0	0	0	0	0	0	0	0	0	0	0	0	0	0	0	0	0	0	0	0	0	0	0	0	0	0.000340289	0	0.0010115	0	0	0
NODE_7_length_1164569_cov_4.365779_9	d__Bacteria;p__Acidobacteriota;c__Acidobacteriae;o__Solibacterales;f__Solibacteraceae;g__UBA690;s__	0	0	0	0	0	0	0	0	0	0	0	0	0	0	0.000138233	0	0	0	0	0.000580235	0.00217695	0	0	0	0	0	0	0	0	0	0	0	0	0	0	0	0	0	0	0	0	0	0	0	0	0	0	0
NODE_7_length_177200_cov_27.163226_114	d__Archaea;p__Crenarchaeota;c__Thermoprotei;o__Desulfurococcales;f__Desulfurococcaceae;g__ex4484-58;s__	0	0	0	0.000800579	0	0	0	0	0	0	0	0	0	0	0	0	0	0	0	0	0	0	0	0	0	0	0	0	0	0	0	0	0	0	0	0.000625371	0	0.00202471	0	0.00251342	0	0.000300586	0	0	0	0	0	0
NODE_7_length_645510_cov_24.384519_606	d__Bacteria;p__Patescibacteria;c__Paceibacteria;o__Paceibacterales;f__GBS-2;g__;s__	0	0	0	0	0	0	0	0	0	0	0	0	0	0	0	0	0	0	0	0	0.000504656	0.00150087	0.01226	0.00816616	0	0	0.000133644	0	0	0	0	0	0	0	0	0	0	0	0	0	0	0	0	0	0	0	0	0.00216669
NODE_7_length_650427_cov_2.315567_9	d__Bacteria;p__Chloroflexota;c__Dehalococcoidia;o__UBA2991;f__UBA2991;g__;s__	0	0	0	0	0	0	0	0	0	0	0	0	0	0	0	0	0	0	0	0	0	0	0	0	0	0	0	0	0	0	0	0	0	0	0	0	0	0	0	0	0	0	0.00070286	0	0.00131199	0	0	0
NODE_800_length_24930_cov_2.234891_29	d__Bacteria;p__Proteobacteria;c__Gammaproteobacteria;o__UBA5335;f__;g__;s__	0	0	0	0	0.00029933	0	0	0	0.00169862	0.000206701	0	0	0.000317606	0.00259761	0	0	0.000170872	0.000970471	0	0	0	0	0	0.000101189	0	0.00662043	0	0	0.00158376	0.00130868	0	0	0	0	0.000356443	0	0	0	0	0	0	0	0	0	0	0	0	0
NODE_8018_length_4503_cov_0.867687_9	d__Archaea;p__Crenarchaeota;c__Nitrososphaeria;o__Caldiarchaeales;f__JGI-OTU-1;g__;s__	0.000242642	0	0	0	0	0	0.00103492	0	0.000352266	0	0	0	0	0	0	0	0	0	0	0.00103156	0.00105727	0.000300432	0.00125223	0.00115466	0	0	0.000661979	0	0	0	0	0	0	0	0	0	0	0	0	0	0	0	0	0	0	0.000307333	0	0.00263495
NODE_8022_length_12838_cov_7.963968_9	d__Bacteria;p__Methylomirabilota;c__Methylomirabilia;o__Rokubacteriales;f__;g__;s__	0	0	0.000187394	0	0	0	0	0	0	0	0	0	0	0	0	0	0	0	0	0	0	0	0	0	0	0	0	0	0	0	0	0	0	0	0	0	0	0	0	0	0	0	0	0	0	0.00118997	0	0
NODE_802_length_36531_cov_2.688386_33	d__Bacteria;p__Cyanobacteriota;c__Cyanobacteriia;o__Gloeomargaritales;f__Gloeomargaritaceae;g__Gloeomargarita;s__	0	0.000305253	0	0	0	0	0	0	0	0	0	0	0	0	0	0	0	0.000100976	0	0	0	0	0	0	0	0	0	0	0	0	0	0	0	0	0	0.00277311	0.00217343	0.00134211	0.0563061	0.00770813	0.0029775	0.000105058	0.00149681	0	0.00237354	0	0	0
NODE_80419_length_2532_cov_1.992100_3	d__Archaea;p__Crenarchaeota;c__Bathyarchaeia;o__B26-1;f__BA1;g__;s__	0	0	0	0	0	0	0	0	0	0	0	0	0	0	0	0	0	0	0	0	0	0	0	0	0	0	0	0	0	0	0	0	0	0	0	0	0	0	0	0	0	0	0	0	0	0.0007343	0	0
NODE_8075_length_15660_cov_13.152578_24	d__Bacteria;p__Actinobacteriota;c__RBG-13-55-18;o__RBG-13-55-18;f__RBG-13-55-18;g__;s__	0	0	0	0	0	0	0	0	0	0	0	0	0	0	0	0	0	0	0	0	0	0	0	0	0	0	0	0	0	0	0	0	0	0	0	0	0	0	0	0	0	0	0	0	0	0.00939037	0	0
NODE_808_length_62267_cov_7.862906_24	d__Bacteria;p__Chloroflexota;c__Dehalococcoidia;o__SM23-28-2;f__;g__;s__	0	0	0	0	0	0	0	0	0	0	0	0	0	0	0	0	0	0	0	0	0	0	0	0	0	0	0	0	0	0	0	0	0	0	0	0	0	0	0	0	0	0	0	0	0	0	0	0
NODE_8166_length_15849_cov_0.904211_14	d__Bacteria;p__Methylomirabilota;c__Methylomirabilia;o__;f__;g__;s__	0	0	0	0	0	0	0	0	0	0	0	0	0	0	0	0	0	0	0	0	0	0	0	0	0	0	0	0	0	0	0	0	0	0	0	0	0	0	0	0	0	0	0	0	0	0.000120371	0	0
NODE_816_length_55056_cov_2.344263_21	d__Bacteria;p__Nitrospirota;c__Nitrospiria;o__Nitrospirales;f__Nitrospiraceae;g__;s__	0	0	0	0	0	0	0	0	0	0	0	0	0	0	0	0	0	0	0	0	0	0	0	0	0	0	0	0	0	0	0	0	0	0	0	0	0	0	0	0	0	0	0.000436523	0	0	0	0	0
NODE_81_length_224368_cov_3.271199_214	d__Bacteria;p__Nitrospirota;c__Nitrospiria;o__Nitrospirales;f__Nitrospiraceae;g__;s__	0	0	0	0	0	0	0	0	0	0	0	0	0	0	0	0	0	0	0	0	0	0	0	0	0	0	0	0	0	0	0	0	0	0	0	0	0	0	0	0	0	0	0	0	0	0	0	0
NODE_824_length_67003_cov_138.105105_26	d__Bacteria;p__Planctomycetota;c__Phycisphaerae;o__UBA1161;f__UBA1161;g__;s__	0	0	0.000199203	0	0	0	0	0	0	0	0	0	0	0	0	0	0	0	0	0	0	0	0	0	0	0	0	0	0	0	0	0	0	0	0	0	0	0	0	0	0	0	0.000276256	0	0	0	0	0
NODE_8266_length_15675_cov_1.69675_28	d__Bacteria;p__Chloroflexota;c__Anaerolineae;o__Anaerolineales;f__UBA4823;g__UTCFX2;s__	0	0	0.000179931	0.000116929	0	0	0	0	0	0	0	0	0	0	0	0	0	0	0	0.000135374	0.00038727	0	0	0	0	0	0	0	0	0	0	0	0	0	0	0	0	0	0	0	0	0	0.000284799	0	0.000100293	0.00802829	0	0
NODE_8273_length_15342_cov_0.944331_4	d__Bacteria;p__Bacteroidota;c__Bacteroidia;o__Flavobacteriales;f__Cryomorphaceae;g__Schleiferia;s__	0	0.00105504	0.00676017	0	0	0	0	0	0	0	0	0	0	0	0	0	0	0	0	0	0	0	0	0	0	0	0	0	0	0	0	0	0	0	0	0	0	0	0	0	0	0	0.000777937	0	0.00399388	0.000487349	0	0
NODE_829_length_37225_cov_15.596312_8	d__Archaea;p__Crenarchaeota;c__Nitrososphaeria;o__Caldiarchaeales;f__JGI-OTU-1;g__JGI-OTU-1;s__	0.0270357	0.000852045	0	0	0	0	0	0	0	0	0	0	0	0	0	0	0	0	0	0	0	0	0	0	0	0	0	0	0	0	0	0	0	0	0	0	0	0	0	0	0	0	0	0.000612673	0.000110567	0	0	0.00595979
NODE_829_length_37652_cov_5.135350_11	d__Archaea;p__Crenarchaeota;c__Bathyarchaeia;o__B26-1;f__UBA233;g__;s__	0	0	0	0	0	0	0	0	0	0	0	0	0	0	0	0	0	0	0	0	0	0.000318502	0.00275943	0.00298579	0	0	0	0	0	0	0	0	0	0	0	0	0	0	0	0	0	0	0	0	0	0.00091979	0	0
NODE_832_length_12487_cov_29.491909_16	d__Archaea;p__Crenarchaeota;c__Thermoprotei;o__Thermofilales;f__;g__;s__	0.0145237	0.00029583	0.000124015	0.0017479	0.000721654	0.0164319	0.0378936	0	0.0092862	0	0	0	0.000106303	0.00011689	0	0.00018086	0	0	0	0	0	0	0	0	0	0	0	0.0961909	0.104393	0.0676551	0	0	0	0	0	0.0263216	0.00783687	0.0176143	0.0567069	0.039097	0.0218258	0.0298141	0	0	0	0	0	0
NODE_8336_length_6109_cov_5.333333_6	d__Bacteria;p__Deinococcota;c__Deinococci;o__Deinococcales;f__Thermaceae;g__Thermus;s__	0.000687869	0.0249168	0.000908973	0.000334216	0	0	0	0	0	0	0	0	0	0	0	0	0	0	0	0	0	0	0	0	0	0	0	0	0	0	0	0	0	0	0	0.00012653	0.000140641	0.000185747	0.00460392	0.000201025	0.000532889	0	0.000502045	0	0.00094255	0	0	0
NODE_833_length_48852_cov_8.713084_29	d__Archaea;p__Nanoarchaeota;c__Woesearchaeia;o__0-14-0-80-44-23;f__0-14-0-80-44-23;g__0-14-0-80-44-23;s__	0	0	0	0	0	0	0	0	0	0	0	0	0	0	0.000288501	0	0	0	0.000173683	0.00715166	0.00209296	0.000715568	0.00101719	0.00452663	0	0	0.00409354	0	0	0	0	0	0	0	0	0	0	0	0	0	0	0	0	0	0	0	0	0
NODE_8370_length_8238_cov_8.461472_11	d__Bacteria;p__Coprothermobacterota;c__;o__;f__;g__;s__	0	0	0	0	0.00126299	0	0	0	0	0	0	0	0	0	0	0	0	0	0	0.00171438	0.00447671	0.00283983	0.00176429	0.000712949	0	0	0.00310981	0	0	0	0	0	0	0	0	0	0	0	0	0	0	0	0	0	0	0	0	0
NODE_837_length_43422_cov_7.27734_9	d__Bacteria;p__Deinococcota;c__Deinococci;o__Deinococcales;f__Thermaceae;g__Thermus;s__GCF_000794385.1	0.00321865	0.00299517	0.00186379	0.00136541	0.000198328	0	0	0	0	0	0	0	0	0	0.00352234	0	0	0	0.00552404	0.000425253	0	0	0	0	0.00327266	0	0	0	0	0	0	0	0	0	0	0	0	0	0.000134	0	0	0	0.000772288	0.00534158	0.000692371	0.0113919	0	0.000465939
NODE_8394_length_15335_cov_1.246383_8	d__Bacteria;p__Chloroflexota;c__Chloroflexia;o__Thermomicrobiales;f__Thermomicrobiaceae;g__;s__	0.000162319	0.000366889	0	0	0	0	0	0	0	0	0	0	0	0	0	0	0	0	0	0	0	0	0	0	0	0	0	0	0	0	0	0	0	0	0	0	0	0	0	0	0	0	0.000385018	0	0	0.000493938	0	0
NODE_83_length_108661_cov_86.2423_64	d__Archaea;p__Crenarchaeota;c__Thermoprotei;o__Desulfurococcales;f__Ignisphaeraceae;g__;s__	0.000167069	0.000112286	0	0	0.000426894	0.0993267	0.151588	0	0.0302728	0	0	0	0.000224109	0.000246461	0.000474687	0.000162387	0	0.000295017	0	0.000297509	0.000109465	0	0.000129369	0	0.0233718	0	0.000141472	0.0944856	0.341443	0.448239	0	0	0	0	0	0	0	0	0	0	0	0	0	0	0	0	0	0
NODE_847_length_20212_cov_2.71192_12	d__Bacteria;p__Armatimonadota;c__CG2-30-59-28;o__;f__;g__;s__	0.0280165	0.00112765	0.000232712	0	0	0	0.000342658	0	0	0	0	0	0	0	0.000439323	0	0	0	0.000135901	0	0.000842283	0.00105016	0.000676183	0.000582239	0.0961789	0	0.000508868	0.000601149	0	0.000273114	0	0	0	0	0	0.0131184	0.0015367	0.00350989	0.017916	0.00495175	0.00160385	0	0.000512838	0.00113612	0.000248483	0.00308801	0.000166357	0.0436627
NODE_848_length_45392_cov_5.194300_48	d__Bacteria;p__Bacteroidota;c__Kapabacteria;o__Kapabacteriales;f__NICIL-2;g__;s__	0.00104673	0.000457095	0.0002603	0	0	0	0	0	0	0	0	0	0	0	0	0	0	0	0	0	0	0	0	0	0	0	0	0	0	0	0	0	0	0	0	0	0	0	0	0	0	0	0.00245309	0.00996696	0	0.00123904	0	0.000391417
NODE_84_length_198093_cov_43.1095_188	d__Bacteria;p__Chloroflexota;c__Anaerolineae;o__Anaerolineales;f__envOPS12;g__;s__	0	0	0	0	0	0	0	0	0	0	0	0	0	0	0.000116531	0	0	0	0	0	0	0	0	0	0.00310999	0	0	0	0	0	0	0	0	0	0	0	0	0	0	0	0	0	0	0	0	0	0	0
NODE_8529_length_15326_cov_2.50043_9	d__Archaea;p__Altiarchaeota;c__Altiarchaeia;o__;f__;g__;s__	0	0	0	0	0	0	0	0	0	0	0	0	0	0	0	0	0	0	0	0	0	0	0	0	0	0	0	0	0	0	0	0	0	0	0	0	0	0	0	0	0	0	0	0	0	0	0	0
NODE_8565_length_9570_cov_4.015991_13	d__Bacteria;p__Patescibacteria;c__WWE3;o__UBA101185;f__UBA10185;g__;s__	0	0	0.000501232	0	0	0	0	0	0	0	0	0	0	0	0	0	0	0	0	0	0	0	0	0	0	0	0	0	0	0	0	0	0	0	0	0	0	0	0	0	0	0	0.00430808	0	0.00167869	0.00122485	0	0
NODE_8568_length_13477_cov_2.652884_9	d__Bacteria;p__Desulfobacterota;c__BSN033;o__BSN033;f__UBA1163;g__;s__	0	0	0	0	0	0	0	0	0	0	0	0	0	0	0	0	0	0	0	0	0	0	0	0	0	0	0	0	0	0	0	0	0	0	0	0	0	0	0	0	0	0	0	0	0	0	0	0
NODE_85715_length_2639_cov_0.882962_3	d__Archaea;p__Crenarchaeota;c__Bathyarchaeia;o__40CM-2-53-6;f__RBG-13-38-9;g__;s__	0	0	0	0	0	0	0	0	0	0	0	0	0	0	0	0	0	0	0	0	0	0	0	0	0	0	0	0	0	0	0	0	0	0	0	0	0	0	0	0	0	0	0	0	0	0.000796317	0	0
NODE_861_length_21234_cov_4.050789_28	d__Bacteria;p__Desulfobacterota;c__Thermodesulfobacteria;o__Thermodesulfobacteriales;f__Thermodesulfobacteriaceae;g__Thermodesulfobacterium;s__	0.000714027	0	0	0.00282569	0.000213953	0.00196034	0.00414366	0	0.000505202	0	0	0	0	0	0.000438825	0	0	0	0.000796628	0	0	0	0	0	0.00308155	0	0	0.0321071	0.00141184	0.00154501	0	0	0	0	0	0	0	0	0	0	0	0	0	0	0	0.000569968	0	0.00303239
NODE_8642_length_8713_cov_6.621943_9	d__Bacteria;p__Chloroflexota;c__Anaerolineae;o__Thermoflexales;f__;g__;s__	0.00269161	0.0185926	0.00653652	0	0	0	0	0	0	0	0	0	0	0	0	0	0	0	0	0	0	0	0	0	0	0	0	0	0	0	0	0	0	0	0	0.00230848	0.000779655	0.000289419	0.00607083	0.000865869	0.000194869	0.000102408	0.0340693	0.11904	0.0108623	0.00421362	0	0
NODE_8648_length_9500_cov_0.856396_13	d__Bacteria;p__Dadabacteria;c__UBA1144;o__UBA2774;f__CSP1-2;g__;s__	0	0	0	0	0	0	0	0	0	0	0	0	0	0	0	0	0	0	0	0	0	0	0	0	0	0	0	0	0	0	0	0	0	0	0	0	0	0	0	0	0	0	0.000339128	0.000260203	0	0.000542456	0	0
NODE_8725_length_15034_cov_3.980211_22	d__Bacteria;p__Actinobacteriota;c__RBG-13-55-18;o__RBG-13-55-18;f__RBG-13-55-18;g__;s__	0	0	0	0	0	0	0	0	0	0	0	0	0	0	0	0	0	0	0	0	0	0	0	0	0	0	0	0	0	0	0	0	0	0	0	0	0	0	0	0	0	0	0	0	0	0.00290842	0	0
NODE_872_length_36171_cov_7.752913_23	d__Archaea;p__Crenarchaeota;c__Methanomethylicia;o__;f__;g__;s__	0	0	0	0	0	0	0	0	0	0	0	0	0	0	0	0	0	0	0	0	0	0	0	0	0	0	0	0	0	0	0	0	0	0	0	0	0	0	0	0	0	0	0	0	0	0	0	0.00300372
NODE_884_length_29132_cov_3.029374_4	d__Bacteria;p__Armatimonadota;c__CG2-30-59-28;o__;f__;g__;s__	0.00256375	0.000447514	0	0	0	0	0	0	0	0	0	0	0	0	0	0	0	0	0	0	0	0	0	0	0	0	0	0	0	0	0	0	0	0	0	0	0	0	0	0	0	0	0	0.000199657	0.000340367	0	0	0
NODE_884_length_35847_cov_45.6894_9	d__Bacteria;p__Deinococcota;c__Deinococci;o__Deinococcales;f__Trueperaceae;g__;s__	0.000229628	0.000426979	0.00240902	0.0219198	0	0	0	0	0	0	0	0	0	0	0	0	0	0	0	0	0	0	0	0	0	0	0	0	0	0	0	0	0	0	0	0.00140452	0.000638126	0.000430784	0.00326553	0.00383518	0.00176825	0	0.000641502	0	0.011001	0.000131259	0	0
NODE_8858_length_11149_cov_1.216748_14	d__Bacteria;p__Planctomycetota;c__Phycisphaerae;o__Phycisphaerales;f__SM1A02;g__;s__	0	0	0.00020743	0	0	0	0	0	0	0	0	0	0	0	0	0	0	0	0	0	0	0	0	0	0	0	0	0	0	0	0	0	0	0	0	0	0	0	0	0	0	0	0	0	0.00115724	0.000142104	0	0
NODE_8873_length_14880_cov_2.1883_11	d__Archaea;p__Nanoarchaeota;c__Aenigmarchaeia;o__;f__;g__;s__	0	0	0	0	0	0	0	0	0	0	0	0	0	0	0	0	0	0	0	0	0	0	0	0	0	0	0	0	0	0	0	0	0	0	0	0	0	0	0	0	0	0	0	0	0	0.000598548	0	0
NODE_88934_length_3515_cov_0.763282_4	d__Bacteria;p__Poribacteria;c__;o__;f__;g__;s__	0	0	0	0	0	0	0	0	0	0	0	0	0	0	0	0	0	0	0	0	0	0	0	0	0	0	0	0	0	0	0	0	0	0	0	0	0	0	0	0	0	0	0	0	0	0	0	0
NODE_8919_length_9162_cov_1.398450_5	d__Archaea;p__Micrarchaeota;c__Micrarchaeia;o__UBA10214;f__;g__;s__	0.00346561	0.00103939	0.000108831	0	0	0	0	0	0	0	0	0	0	0	0	0	0	0	0	0	0	0	0	0	0	0	0	0	0	0	0	0	0	0	0	0	0	0	0	0	0	0	0	0	0.000237165	0.000562684	0	0
NODE_8950_length_9143_cov_0.832964_2	d__Bacteria;p__Chloroflexota;c__Anaerolineae;o__Caldilineales;f__Caldilineaceae;g__;s__	0	0.00104539	0.000109067	0.000537928	0	0	0	0	0	0	0	0	0	0	0	0	0	0	0	0	0	0	0	0	0	0	0	0	0	0	0	0	0	0	0	0	0	0	0	0	0	0	0.000166262	0	0.000907347	0.000118562	0	0
NODE_89_length_110497_cov_55.363378_107	d__Archaea;p__Halobacterota;c__Archaeoglobi;o__Archaeoglobales;f__Archaeoglobaceae;g__;s__	0	0	0	0.000210015	0	0	0	0	0	0	0	0	0	0	0	0	0	0	0	0	0	0	0	0	0	0	0	0	0	0.000115323	0	0	0	0	0	0	0	0	0	0	0	0	0	0	0	0	0	0
NODE_89_length_26061_cov_5.012339_5	d__Archaea;p__Crenarchaeota;c__Thermoprotei;o__Desulfurococcales;f__Ignisphaeraceae;g__;s__	0.00147687	0.000117818	0	0.000141714	0	0	0	0	0	0	0	0	0	0	0	0	0	0	0	0	0	0	0	0	0	0	0	0	0	0	0	0	0	0	0	0.000195899	0.00012315	0.000225092	0.000194125	0	0.000234626	0.000549267	0	0	0	0	0	0
NODE_8_length_1051618_cov_68.746746_144	d__Bacteria;p__Armatimonadota;c__UBA5829;o__;f__;g__;s__	0	0	0	0	0.00493485	0	0	0	0	0	0	0	0	0	0	0	0.000114712	0	0	0.000707581	0.00764833	0.0121799	0.00629673	0.0167971	0	0	0.0224804	0	0	0	0	0	0	0	0	0	0	0	0	0	0	0	0	0	0	0	0	0
NODE_90484_length_3475_cov_7.318996_2	d__Bacteria;p__Chloroflexota;c__Anaerolineae;o__Anaerolineales;f__envOPS12;g__;s__	0	0	0	0	0	0	0	0	0	0	0	0	0	0	0	0	0	0	0	0	0	0	0	0	0	0	0	0	0	0	0	0	0	0	0	0	0	0	0	0	0	0	0	0	0	0	0	0
NODE_905_length_35399_cov_7.234379_28	d__Bacteria;p__Acidobacteriota;c__RBG-13-37-8;o__;f__;g__;s__	0	0	0.000110548	0	0	0	0	0	0	0	0	0	0	0	0	0	0	0	0	0	0	0	0	0	0	0	0	0	0	0	0	0	0	0	0	0	0	0	0	0	0	0	0.000167681	0.00027634	0	0.000420899	0	0.002817
NODE_9066_length_13690_cov_2.234093_24	d__Bacteria;p__UBP10;c__GR-WP33-30;o__UTPRO1;f__;g__;s__	0	0	0	0	0	0	0	0	0	0	0	0	0	0	0	0	0	0	0	0	0	0	0	0	0	0	0	0	0	0	0	0	0	0	0	0	0	0	0	0	0	0	0	0	0	0	0	0
NODE_9071_length_11005_cov_1.168505_8	d__Bacteria;p__Bipolaricaulota;c__Bipolaricaulia;o__Bipolaricaulales;f__Bipolaricaulaceae;g__;s__	0	0	0.00158257	0.000272665	0	0	0	0	0	0	0	0	0	0	0	0	0	0	0	0	0	0	0	0	0	0	0	0	0	0	0	0	0	0	0	0	0	0	0	0	0	0	0	0	0.00102109	0.00154117	0	0
NODE_9097_length_16815_cov_2.09947_12	d__Bacteria;p__Spirochaetota;c__Spirochaetia;o__Spirochaetales;f__;g__;s__	0	0	0.00165647	0	0	0	0	0	0	0	0	0	0	0	0	0	0	0	0	0	0	0	0	0	0	0	0	0	0	0	0	0	0	0	0	0	0	0	0	0	0	0	0	0	0.00114324	0	0	0
NODE_909_length_44754_cov_8.464405_9	d__Bacteria;p__Armatimonadota;c__;o__;f__;g__;s__	0	0	0	0	0.0184482	0	0.000179709	0	0.00220352	0	0	0	0	0	0	0	0	0	0	0.00585138	0.00459187	0.00486176	0.00436211	0.00750894	0.00170296	0	0.00190505	0	0	0	0	0	0	0	0	0	0	0	0	0	0	0	0	0	0	0	0	0
NODE_912_length_33145_cov_4.202344_42	d__Bacteria;p__Elusimicrobiota;c__Endomicrobia;o__;f__;g__;s__	0	0	0.000102857	0	0	0	0	0	0	0	0	0	0	0	0	0	0	0	0	0	0	0	0	0	0	0	0	0	0	0	0	0	0	0	0	0	0	0	0	0	0	0	0.000271581	0	0	0.00512051	0	0
NODE_9130_length_9030_cov_1.048298_11	d__Bacteria;p__Bacteroidota;c__Ignavibacteria;o__;f__;g__;s__	0	0.00127185	0.00130554	0	0	0	0	0	0	0	0	0	0	0	0	0	0	0	0	0	0	0	0	0	0	0	0	0	0	0	0	0	0	0	0	0	0	0	0	0	0	0	0.00144338	0	0.000415275	0.00113253	0	0
NODE_913_length_35242_cov_2.25616_20	d__Bacteria;p__Chloroflexota;c__Anaerolineae;o__SBR1031;f__A4b;g__;s__	0	0.000146756	0	0.000687613	0	0	0	0	0	0	0	0	0	0	0	0	0	0	0	0	0	0	0	0	0	0	0	0	0	0	0	0	0	0	0	0.000116139	0	0.000126955	0.000120635	0.000511545	0	0	0	0	0.000659244	0	0	0
NODE_919_length_10997_cov_2.91352_3	d__Archaea;p__Nanoarchaeota;c__Parvarchaeia;o__Parvarchaeales;f__Parvarchaeaceae;g__;s__	0	0	0	0	0	0	0	0	0.00135462	0.0017825	0.000675165	0.00224903	0.004792	0.0110939	0	0	0	0	0	0	0	0.00239755	0.000154712	0.000536077	0	0.0141373	0	0	0	0	0.00473939	0	0.00356097	0.000164424	0	0	0	0	0	0	0	0	0	0	0	0	0	0
NODE_91_length_59034_cov_56.163546_18	d__Archaea;p__Crenarchaeota;c__Thermoprotei;o__Desulfurococcales;f__Ignisphaeraceae;g__;s__	0.0100931	0	0	0.00196009	0.000220364	0.0010697	0.0052374	0	0.00249264	0	0	0	0	0	0	0	0	0	0	0	0	0	0	0	0	0	0	0.0151484	0.00233701	0.00554883	0.000314217	0	0	0	0	0.0540223	0.0154642	0.0327229	0.0841742	0.0322554	0.0695295	0.00820957	0	0	0	0	0	0.00196472
NODE_9208_length_7614_cov_10.408041_18	d__Archaea;p__Nanoarchaeota;c__Aenigmarchaeia;o__;f__;g__;s__	0	0	0	0	0	0	0	0	0	0	0	0	0	0	0	0	0	0	0.000103019	0.0259593	0.00585212	0.00432967	0.0137217	0.00583394	0	0	0.0171195	0	0	0	0	0	0	0	0	0	0	0	0	0	0	0	0	0	0	0	0	0
NODE_9213_length_11714_cov_1.325969_21	d__Bacteria;p__Deinococcota;c__Deinococci;o__Deinococcales;f__Thermaceae;g__Thermus;s__Thermus caliditerrae	0.000178085	0.000313228	0.00869513	0.00609856	0	0	0	0	0	0	0	0	0	0	0.00319115	0	0	0	0.003837	0.00454691	0	0	0	0	0.00133632	0	0	0	0	0	0	0	0	0	0	0.000190373	0.000391512	0.000120518	0.00281362	0.000200914	0	0	0.00259225	0.00824147	0.00115729	0.00239887	0	0
NODE_930_length_18695_cov_1.873923_27	d__Archaea;p__Crenarchaeota;c__Thermoprotei;o__Desulfurococcales;f__Ignisphaeraceae;g__;s__	0.00117229	0	0	0	0	0	0	0	0	0	0	0	0	0	0	0	0	0	0	0	0	0	0	0	0	0	0	0	0	0	0	0	0	0	0	0	0	0	0	0	0	0	0	0	0	0.000452552	0	0.000188369
NODE_9335_length_12784_cov_1.689105_17	d__Bacteria;p__Chloroflexota;c__Anaerolineae;o__UBA4142;f__;g__;s__	0	0	0	0	0	0	0	0	0	0	0	0	0	0	0	0	0	0	0	0	0	0	0	0	0	0	0	0	0	0	0	0	0	0	0	0	0	0	0	0	0	0	0	0	0	0	0	0
NODE_93393_length_4138_cov_10.411867_4	d__Bacteria;p__Proteobacteria;c__Gammaproteobacteria;o__Betaproteobacteriales;f__Burkholderiaceae;g__GJ-E10;s__	0	0	0	0	0	0	0	0	0	0	0	0	0	0	0	0	0	0	0	0	0	0	0	0	0	0	0	0	0	0	0	0	0	0	0	0	0	0	0	0	0	0	0	0	0	0	0	0
NODE_93577_length_3126_cov_0.867956_3	d__Bacteria;p__Patescibacteria;c__Paceibacteria;o__2-01-FULL-47-10;f__;g__;s__	0	0	0	0	0	0	0	0	0	0	0	0	0	0	0	0	0	0	0	0	0	0	0	0	0	0	0	0	0	0	0	0	0	0	0	0	0	0	0	0	0	0	0	0	0	0	0	0
NODE_936_length_32585_cov_1.337267_18	d__Bacteria;p__Patescibacteria;c__Paceibacteria;o__UBA6257;f__;g__;s__	0	0	0	0	0	0	0	0	0	0	0	0	0	0	0	0	0	0	0	0	0	0	0	0	0	0	0	0	0	0	0	0	0	0	0	0	0	0	0	0	0	0	0	0.00276114	0	0.00139148	0	0.00144228
NODE_937_length_44378_cov_5.438838_38	d__Bacteria;p__Firmicutes_E;c__DTU015;o__UBA3561;f__;g__;s__	0	0	0	0	0.00032382	0	0	0	0	0	0	0	0	0	0	0	0	0	0	0	0.000310242	0	0.000173824	0.000264168	0.00130158	0	0.00197038	0	0	0	0	0	0	0	0	0	0	0	0	0	0	0	0	0	0	0	0	0
NODE_938_length_35993_cov_53.199799_40	d__Archaea;p__Crenarchaeota;c__Bathyarchaeia;o__B26-1;f__UBA233;g__;s__	0	0	0	0	0	0	0	0	0	0	0	0	0	0	0	0	0	0	0	0	0	0.000207242	0.00490682	0.0294118	0	0	0	0	0	0	0	0	0	0	0	0	0	0	0	0	0	0	0	0	0	0.000250448	0	0
NODE_9398_length_14398_cov_1.844300_9	d__Bacteria;p__WOR-3;c__WOR-3;o__UBA2258;f__;g__;s__	0	0	0	0	0	0	0	0	0	0	0	0	0	0	0	0	0	0	0	0	0	0	0	0	0	0	0	0	0	0	0	0	0	0	0	0	0	0	0	0	0	0	0	0	0	0.00120248	0	0
NODE_941_length_42676_cov_1.631766_25	d__Bacteria;p__Desulfobacterota;c__JdFR-97;o__JdFR-97;f__;g__;s__	0	0	0.000144972	0	0	0	0	0	0	0	0	0	0	0	0	0	0	0	0	0.000956719	0.00227141	0	0	0	0	0	0	0	0	0	0	0	0	0	0	0	0	0	0	0	0	0	0	0	0	0.0013318	0	0
NODE_94_length_91958_cov_5.701767_24	d__Archaea;p__Halobacterota;c__Archaeoglobi;o__Archaeoglobales;f__Archaeoglobaceae;g__;s__	0.000120328	0	0	0.000497184	0.000961999	0.00626832	0.001542	0	0	0	0	0	0	0	0	0	0	0	0	0	0	0	0	0	0	0	0	0	0	0	0	0	0	0	0	0.00196178	0.00059146	0.000389815	0.00315194	0.000216604	0.000611024	0	0	0	0	0	0	0.00253566
NODE_9518_length_16303_cov_4.26212_23	d__Bacteria;p__Desulfobacterota;c__Desulfovibrionia;o__Desulfovibrionales;f__Desulfomicrobiaceae;g__UBA12183;s__	0	0	0.00407171	0	0	0	0	0	0	0	0	0	0	0	0	0	0	0	0	0	0	0	0	0	0	0	0	0	0	0	0	0	0	0	0	0	0	0	0	0	0	0	0	0	0.000212359	0	0	0
NODE_9536_length_11383_cov_0.785448_9	d__Bacteria;p__Planctomycetota;c__Planctomycetes;o__Planctomycetales;f__Planctomycetaceae;g__;s__	0	0	0.000104406	0	0	0	0	0	0	0	0	0	0	0	0	0	0	0	0	0	0	0	0	0	0	0	0	0	0	0	0	0	0	0	0	0	0	0	0	0	0	0	0	0	0	0.000170525	0	0
NODE_953_length_31964_cov_14.181487_40	d__Bacteria;p__Chloroflexota;c__Chloroflexia;o__Thermomicrobiales;f__Thermomicrobiaceae;g__Thermomicrobium;s__	0.00979461	0.000965891	0.000108582	0	0	0	0	0	0	0	0	0	0	0	0	0	0	0	0	0.000271046	0	0	0	0	0	0	0	0	0	0	0	0	0	0	0	0	0	0	0	0	0	0	0.0024945	0.0419657	0	0.00435693	0	0.000842866
NODE_961_length_9364_cov_1.102847_13	d__Bacteria;p__Proteobacteria;c__Gammaproteobacteria;o__Enterobacterales;f__Alteromonadaceae;g__Idiomarina;s__	0.000300204	0.000108158	0	0	0	0.000635873	0.00487662	0.00111505	0.00228142	0	0	0	0.000454487	0.000637988	0	0.00192703	0	0.00196564	0	0	0	0	0.000188582	0	0	0	0	0	0	0.00225687	0	0	0	0	0.000476556	0	0	0	0.000178998	0.000226387	0	0	0	0	0	0	0	0
NODE_967_length_63047_cov_2.46124_68	d__Archaea;p__Crenarchaeota;c__Nitrososphaeria;o__UBA164;f__;g__;s__	0	0	0	0	0.00105713	0	0.000188307	0	0.00156726	0	0	0	0	0	0	0	0	0	0	0.0182782	0.00888493	0.0021043	0.00788012	0.00864997	0.00827298	0	0.015443	0	0	0	0	0	0	0	0	0	0	0	0	0	0	0	0	0	0	0.00244895	0	0.000201599
NODE_9685_length_9590_cov_19.566311_14	d__Archaea;p__Crenarchaeota;c__Nitrososphaeria;o__Nitrososphaerales;f__UBA213;g__;s__	0.000134123	0.0040904	0.00152566	0	0	0	0	0	0	0	0	0	0	0	0	0	0	0	0	0	0	0	0	0	0	0	0	0	0	0	0	0	0	0	0	0	0	0	0	0	0	0	0.00606447	0	0.00151615	0.0436309	0	0
NODE_973_length_62746_cov_1.6347_17	d__Archaea;p__Crenarchaeota;c__Bathyarchaeia;o__40CM-2-53-6;f__RBG-13-38-9;g__;s__	0	0	0	0	0	0	0	0	0	0	0	0	0	0	0	0	0	0	0	0	0	0	0	0	0	0	0	0	0	0	0	0	0	0	0	0	0	0	0	0	0	0	0	0	0	0.00035907	0	0
NODE_9764_length_9358_cov_4.985159_9	d__Bacteria;p__Bipolaricaulota;c__Bipolaricaulia;o__RBG-16-55-9;f__;g__;s__	0	0	0.00453763	0	0	0	0	0	0	0	0	0	0	0	0	0	0	0	0	0	0	0	0	0	0	0	0	0	0	0	0	0	0	0	0	0	0	0	0	0.000247628	0	0	0.0273573	0.119931	0.000299554	0.00621316	0	0
NODE_9836_length_13754_cov_1.6286_10	d__Bacteria;p__WOR-3;c__WOR-3;o__UBA2258;f__;g__;s__	0	0	0	0	0	0	0	0	0	0	0	0	0	0	0	0	0	0	0	0	0	0	0	0	0	0	0	0	0	0	0	0	0	0	0	0	0	0	0	0	0	0	0	0	0	0.000405898	0	0
NODE_9843_length_13084_cov_16.389596_9	d__Bacteria;p__Nitrospirota;c__Thermodesulfovibrionia;o__Thermodesulfovibrionales;f__UBA9159;g__;s__	0	0	0	0	0	0	0	0	0	0	0	0	0	0	0	0	0	0	0	0.000845774	0	0	0	0	0	0	0	0	0	0	0	0	0	0	0	0	0	0	0	0	0	0	0	0	0	0.00247432	0	0
NODE_9856_length_7021_cov_6.714970_9	d__Bacteria;p__Nitrospirota;c__Thermodesulfovibrionia;o__Thermodesulfovibrionales;f__Thermodesulfovibrionaceae;g__;s__	0	0	0	0	0	0	0	0	0	0	0	0	0	0	0	0	0	0	0	0	0	0	0	0	0	0	0.00122127	0	0	0	0	0	0	0	0	0	0	0	0	0	0	0	0	0.000769027	0	0.00154272	0.000125535	0
NODE_9950_length_13008_cov_1.374816_12	d__Bacteria;p__Calditrichota;c__Calditrichia;o__RBG-13-44-9;f__;g__;s__	0	0	0.000115241	0	0	0	0	0	0	0	0	0	0	0	0	0	0	0	0	0	0	0	0	0	0	0	0	0	0	0	0	0	0	0	0	0	0	0	0	0	0	0	0	0	0	0	0	0
NODE_9987_length_11880_cov_2.744236_4	d__Bacteria;p__Proteobacteria;c__Gammaproteobacteria;o__Betaproteobacteriales;f__Rhodocyclaceae;g__;s__	0	0	0.000165075	0	0	0	0	0	0	0	0	0	0	0	0.000227912	0	0	0	0	0.000172572	0	0	0	0	0	0	0	0	0	0	0	0	0	0	0	0	0	0	0	0	0	0	0	0	0.000483624	0	0	0
NODE_9_length_221833_cov_20.7057_178	d__Archaea;p__Crenarchaeota;c__Bathyarchaeia;o__B24;f__;g__;s__	0	0	0	0	0	0	0	0	0	0	0	0	0	0	0	0	0	0	0	0	0	0	0	0	0	0	0	0	0	0	0	0	0	0	0	0	0	0	0	0	0	0	0	0	0	0	0	0.0046071
NODE_9_length_609829_cov_2.456589_174	d__Bacteria;p__UBP7;c__UBA6624;o__;f__;g__;s__	0	0	0	0	0	0	0	0	0	0	0	0	0	0	0	0	0	0	0	0	0	0	0	0	0	0	0	0	0	0	0	0	0	0	0	0	0	0	0	0	0	0	0	0	0	0	0	0
NODE_9_length_690536_cov_1.945193_92	d__Bacteria;p__Acidobacteriota;c__Acidobacteriae;o__Solibacterales;f__Solibacteraceae;g__;s__	0	0	0	0	0	0	0	0	0	0	0	0	0	0	0	0	0	0	0	0	0	0	0	0	0	0	0	0	0	0	0	0	0	0	0	0	0	0	0	0	0	0	0	0	0	0	0	0
NODE_9_length_702844_cov_21.556_352	d__Bacteria;p__Chloroflexota;c__Anaerolineae;o__Anaerolineales;f__Anaerolineaceae;g__Anaerolinea;s__Anaerolinea thermophila	0	0	0	0	0	0	0	0	0	0	0	0	0	0	0.0175861	0	0	0	0.0148691	0.00925029	0.000383551	0.000410653	0	0	0	0	0	0	0	0	0	0	0	0	0	0	0	0	0	0	0	0	0	0	0	0	0	0
[truncated: 40 more columns]
